# Supplementary material for: APEX2-based proximity proteomic analysis identifies candidate interactors for Plasmodium falciparum knob-associated histidine-rich protein in infected erythrocytes
Source: Sci Rep. 2024 May 16;14:11242. doi: 10.1038/s41598-024-61295-w (PMC11099048; doi:10.1038/s41598-024-61295-w)
Supplement: Supplementary file 1 — Supplementary Information. [file 41598_2024_61295_MOESM1_ESM.zip]

Archive with 9 entries (9 files):
- SREP-23-04326-s0.pdf
- SREP-23-04326-s1.pdf
- SREP-23-04326-s2.pdf
- SREP-23-04326-s3.docx
- SREP-23-04326-s4.xlsx
- SREP-23-04326-s5.xlsx
- SREP-23-04326-s6.xlsx
- SREP-23-04326-s7.xlsx
- SREP-23-04326-s8.xlsx
