# Supplementary material for: APEX2-based proximity proteomic analysis identifies candidate interactors for Plasmodium falciparum knob-associated histidine-rich protein in infected erythrocytes
Source: Sci Rep. 2024 May 16;14:11242. doi: 10.1038/s41598-024-61295-w (PMC11099048; doi:10.1038/s41598-024-61295-w)
Supplement: Supplementary file 1 — Supplementary Information. [file 41598_2024_61295_MOESM1_ESM.zip › SREP-23-04326-s4.xlsx]

## Sheet: KAHRP BP+ H2O2+
Protein Group	Protein ID	Protein Accession	Peptide	Unique	-10lgP	Mass	ppm	m/z	z	RT	Scan	#Spec	Start	End	PTM
3	34	P02549|SPTA1_HUMAN	K.HEIDSYDDRFQSADETGQDLVNANHEASDEVR.E	Y	107.51	3661.5789	-1.3	1221.5320	3	56.18	F2:35518	5	417	448	N
3	34	P02549|SPTA1_HUMAN	R.FQSADETGQDLVNANHEASDEVR.E	Y	102.82	2531.1160	-2.4	1266.5623	2	50.80	F2:29167	5	426	448	N
3	34	P02549|SPTA1_HUMAN	K.TAAINADELPTDVAGGEVLLDR.H	Y	101.70	2239.1331	1.4	1120.5753	2	104.20	F1:62995	3	390	411	N
3	34	P02549|SPTA1_HUMAN	R.VVEVNQYANEC(+57.02)AEENHPDLPLIQSK.Q	Y	99.25	2895.3708	-2.1	1448.6897	2	65.35	F2:46367	8	214	238	Y
3	34	P02549|SPTA1_HUMAN	K.ITDLEHFAESLIADEHYAKEEIATR.L	Y	98.78	2900.4192	-2.7	967.8110	3	91.55	F2:75582	5	1450	1474	N
3	34	P02549|SPTA1_HUMAN	K.GTQLHEANQQLQFENNAEDLQR.W	Y	98.07	2582.2109	-1.6	1292.1107	2	51.98	F2:30570	4	680	701	N
3	34	P02549|SPTA1_HUMAN	R.EKEPIVDNTNYGADEEAAGALLK.K	Y	97.92	2446.1863	-2.4	1224.0975	2	65.19	F2:46181	6	917	939	N
3	34	P02549|SPTA1_HUMAN	K.ITDLEHFAESLIADEHYAK.E	Y	97.44	2201.0640	-0.2	1101.5391	2	89.16	F2:73047	8	1450	1468	N
3	34	P02549|SPTA1_HUMAN	R.LEGELVAHEPAIQNVLDMAEK.L	Y	97.41	2305.1624	-0.7	1153.5876	2	81.63	F2:65034	3	1758	1778	N
3	34	P02549|SPTA1_HUMAN	K.C(+57.02)QALSAADPGSDLFSVQALQR.R	Y	96.53	2233.0796	-2.3	1117.5446	2	80.27	F2:63486	3	1203	1223	Y
3	34	P02549|SPTA1_HUMAN	K.TGQEMIEGGHYASDNVTTR.L	Y	96.00	2064.9170	-2.0	1033.4637	2	44.16	F2:21410	5	643	661	N
3	34	P02549|SPTA1_HUMAN	K.LTLSHPSDAPQIQEMKEDLVSSWEHIR.A	Y	95.88	3145.5503	-2.9	1049.5210	3	81.72	F2:65131	5	330	356	N
3	34	P02549|SPTA1_HUMAN	K.GYVSLEDYTAFLIDKESENIK.S	Y	93.95	2433.1951	-2.6	1217.6017	2	93.20	F2:77264	4	2332	2352	N
3	34	P02549|SPTA1_HUMAN	K.EKEPVLTSEDYGKDLVASEGLFHSHK.G	Y	93.63	2914.4348	-3.7	972.4819	3	62.86	F2:43415	10	282	307	N
3	34	P02549|SPTA1_HUMAN	K.MEENLSEPVHC(+57.02)VSLNEIR.Q	Y	92.98	2155.0037	-2.9	1078.5060	2	61.03	F2:41246	4	2062	2079	Y
3	34	P02549|SPTA1_HUMAN	R.LEGELVAHEPAIQNVLDM(+15.99)AEK.L	Y	92.84	2321.1572	-1.4	1161.5842	2	73.24	F2:55565	8	1758	1778	Y
3	34	P02549|SPTA1_HUMAN	K.YSTIGLAQQWDQLYQLGLR.M	Y	92.53	2252.1589	-1.3	1127.0853	2	101.60	F2:85346	8	2233	2251	N
3	34	P02549|SPTA1_HUMAN	R.DTEDEEAWIQETEPSATSTYLGK.D	Y	92.24	2599.1450	-3.7	1300.5750	2	78.20	F2:61160	3	801	823	N
3	34	P02549|SPTA1_HUMAN	R.NQANAC(+57.02)QQQQAAPVEGVAGEQR.V	Y	92.19	2353.0828	-2.9	1177.5453	2	40.27	F2:17016	9	960	981	Y
3	34	P02549|SPTA1_HUMAN	K.TGQEM(+15.99)IEGGHYASDNVTTR.L	Y	91.09	2080.9119	-3.1	1041.4600	2	39.62	F2:16365	4	643	661	Y
3	34	P02549|SPTA1_HUMAN	K.KAENTGVELDDVWELQK.K	Y	90.32	1972.9741	-2.3	987.4921	2	67.45	F2:48806	2	1102	1118	N
3	34	P02549|SPTA1_HUMAN	K.HEAFLLDLNSFGDSMK.A	Y	90.31	1822.8560	1.1	912.4362	2	84.90	F2:68563	5	941	956	N
3	34	P02549|SPTA1_HUMAN	K.MVEEGHFAAEDVASR.V	Y	90.24	1646.7358	-3.0	824.3727	2	46.06	F2:23564	6	859	873	N
3	34	P02549|SPTA1_HUMAN	R.QEAFLENEDLGNSLGSAEALLQK.H	Y	90.03	2475.2129	-2.0	1238.6112	2	90.12	F2:74091	7	495	517	N
3	34	P02549|SPTA1_HUMAN	K.LTLSHPSDAPQIQEMK.E	Y	90.02	1793.8982	-2.7	897.9539	2	51.29	F2:29738	3	330	345	N
3	34	P02549|SPTA1_HUMAN	K.VEAADHQGIVPAVYVR.R	Y	89.62	1722.9053	-3.1	862.4573	2	55.02	F2:34154	4	1017	1032	N
3	34	P02549|SPTA1_HUMAN	K.KHEAFLLDLNSFGDSMK.A	Y	89.49	1950.9509	0.2	976.4829	2	75.96	F2:58617	7	940	956	N
3	34	P02549|SPTA1_HUMAN	K.M(+15.99)EENLSEPVHC(+57.02)VSLNEIR.Q	Y	89.25	2170.9988	-3.2	1086.5032	2	57.82	F2:37463	4	2062	2079	Y
3	34	P02549|SPTA1_HUMAN	K.M(+15.99)VEEGHFAAEDVASR.V	Y	88.59	1662.7307	-2.7	832.3704	2	42.88	F2:19933	4	859	873	Y
3	34	P02549|SPTA1_HUMAN	R.KGYVSLEDYTAFLIDKESENIK.S	Y	88.51	2561.2900	-2.6	854.7684	3	84.70	F2:68340	5	2331	2352	N
3	34	P02549|SPTA1_HUMAN	R.QDQVDILTDLAAYFEEIGHPDSK.D	Y	88.50	2603.2390	-1.4	868.7524	3	105.00	F2:88349	2	740	762	N
3	34	P02549|SPTA1_HUMAN	K.HEDFEEAFTAQEEK.I	Y	87.82	1708.7216	-1.4	855.3669	2	53.02	F2:31774	5	518	531	N
3	34	P02549|SPTA1_HUMAN	R.ADM(+15.99)EAEAPTFQALEDFSAELIDSGHHASPEIEK.K	Y	87.63	3600.6201	-1.8	901.1606	4	97.34	F2:81329	5	1336	1368	Y
3	34	P02549|SPTA1_HUMAN	R.LSESHPDATEDLQR.Q	Y	86.55	1596.7379	-1.8	799.3748	2	38.49	F2:15250	7	1249	1262	N
3	34	P02549|SPTA1_HUMAN	R.QNDLEANVQFQQYLADLHEAETWIR.E	Y	86.18	3030.4470	-0.4	1011.1559	3	102.21	F2:85892	6	892	916	N
3	34	P02549|SPTA1_HUMAN	K.KHEAFLLDLNSFGDSM(+15.99)K.A	Y	86.14	1966.9458	-0.7	984.4795	2	69.95	F2:51726	3	940	956	Y
3	34	P02549|SPTA1_HUMAN	K.IVDLGDNLEDALILDIK.Y	Y	86.05	1868.0142	-1.1	935.0133	2	103.20	F2:86779	10	2216	2232	N
3	34	P02549|SPTA1_HUMAN	C.SAC(+57.02)DGNEEAMKEQLEQLK.E	Y	85.93	2078.9248	-1.2	1040.4684	2	55.29	F2:34471	4	1569	1586	Y
3	34	P02549|SPTA1_HUMAN	K.QALTPEQVSFC(+57.02)ATHMQQYMDPR.G	Y	85.26	2637.1775	-8.8	1319.5845	2	72.98	F2:55263	3	2378	2399	Y
3	34	P02549|SPTA1_HUMAN	K.ALGVPSSPYTWLTVEVLER.T	Y	84.91	2116.1204	-1.5	1059.0659	2	104.78	F2:88149	3	2111	2129	N
3	34	P02549|SPTA1_HUMAN	K.EPIVDNTNYGADEEAAGALLK.K	Y	84.79	2189.0488	-3.4	1095.5280	2	72.95	F2:55222	2	919	939	N
3	34	P02549|SPTA1_HUMAN	K.RLEGELVAHEPAIQNVLDMAEK.L	Y	84.46	2461.2634	-2.0	821.4268	3	77.47	F2:60334	3	1757	1778	N
3	34	P02549|SPTA1_HUMAN	R.WLEDVEWQVTSEDYGK.G	Y	84.34	1982.8898	-1.1	992.4511	2	83.05	F2:66529	5	702	717	N
3	34	P02549|SPTA1_HUMAN	R.ADMEAEAPTFQALEDFSAELIDSGHHASPEIEK.K	Y	83.79	3584.6252	-1.5	897.1622	4	100.08	F2:83965	3	1336	1368	N
3	34	P02549|SPTA1_HUMAN	K.LTLSHPSDAPQIQEM(+15.99)KEDLVSSWEHIR.A	Y	83.74	3161.5452	0.0	791.3936	4	67.35	F2:48686	4	330	356	Y
3	34	P02549|SPTA1_HUMAN	K.KLADDEDYKDIQNLK.S	Y	83.61	1806.8999	-3.3	904.4543	2	47.70	F2:25491	7	603	617	N
3	34	P02549|SPTA1_HUMAN	R.MQHNLEQQIQAK.D	Y	83.60	1466.7300	-2.5	734.3704	2	40.48	F2:17243	4	2252	2263	N
3	34	P02549|SPTA1_HUMAN	R.EDALKDLNTLAEDLLSSGTFNVDQIVK.K	Y	83.47	2947.5024	-0.8	983.5073	3	105.08	F2:88426	1	1660	1686	N
3	34	P02549|SPTA1_HUMAN	C.SAC(+57.02)DGNEEAMKEQLEQLKEHWDHLLER.T	Y	83.19	3294.5034	-2.6	1099.1722	3	85.17	F2:68850	4	1569	1595	Y
3	34	P02549|SPTA1_HUMAN	K.ADVVEAWIADKETSLK.T	Y	82.92	1773.9148	-2.4	887.9626	2	72.24	F2:54392	5	1937	1952	N
3	34	P02549|SPTA1_HUMAN	K.AENTGVELDDVWELQK.K	Y	82.69	1844.8792	-0.3	923.4466	2	76.94	F2:59748	2	1103	1118	N
3	34	P02549|SPTA1_HUMAN	K.FQQYVQEC(+57.02)ADILEWIGDK.E	Y	82.60	2241.0413	-2.8	1121.5248	2	97.06	F2:81057	4	160	177	Y
3	34	P02549|SPTA1_HUMAN	K.LEESLEYLQFMQNAEEEEAWINEK.N	Y	82.06	2971.3433	-3.0	991.4520	3	101.11	F2:84907	3	1815	1838	N
3	34	P02549|SPTA1_HUMAN	K.SYEDPTNIQGK.Y	Y	82.01	1250.5779	-0.6	626.2958	2	64.73	F1:31866	6	80	90	N
3	34	P02549|SPTA1_HUMAN	R.LAHDEFPMLPQR.R	Y	81.94	1452.7184	-3.0	727.3643	2	59.24	F2:39149	5	1034	1045	N
3	34	P02549|SPTA1_HUMAN	R.SDDKSSLDSLEALM(+15.99)K.K	Y	81.87	1653.7767	-6.0	827.8907	2	55.85	F2:35134	3	1420	1434	Y
3	34	P02549|SPTA1_HUMAN	K.LTLSHPSDAPQIQEM(+15.99)K.E	Y	81.83	1809.8931	-2.9	905.9512	2	45.71	F2:23161	3	330	345	Y
3	34	P02549|SPTA1_HUMAN	K.RLEGELVAHEPAIQNVLDM(+15.99)AEK.L	Y	81.75	2477.2583	-3.3	826.7573	3	70.46	F2:52312	8	1757	1778	Y
3	34	P02549|SPTA1_HUMAN	K.HQSLEAEVQTK.S	Y	81.64	1268.6361	0.8	635.3259	2	104.49	F1:63335	5	94	104	N
3	34	P02549|SPTA1_HUMAN	K.KGDVLTLLSSINKDWWK.V	Y	81.60	2002.0887	0.6	668.3706	3	96.49	F2:80515	2	1000	1016	N
3	34	P02549|SPTA1_HUMAN	K.LADDEDYKDIQNLK.S	Y	81.11	1678.8049	-2.5	840.4077	2	50.33	F2:28604	5	604	617	N
3	34	P02549|SPTA1_HUMAN	K.LQLEDDYAFQEFNWK.A	Y	80.87	1944.8893	-2.3	973.4497	2	88.87	F2:72735	6	1922	1936	N
3	34	P02549|SPTA1_HUMAN	C.SAC(+57.02)DGNEEAM(+15.99)KEQLEQLK.E	Y	80.74	2094.9197	-4.1	1048.4628	2	42.34	F2:19311	4	1569	1586	Y
3	34	P02549|SPTA1_HUMAN	K.SSDEIENAFQALAEGK.S	Y	80.68	1707.7950	-1.7	570.2713	3	86.19	F2:69924	5	2353	2368	N
3	34	P02549|SPTA1_HUMAN	R.DFEFWLSEAETLLAMK.D	Y	80.65	1928.9230	-0.9	965.4679	2	105.36	F2:88684	3	1618	1633	N
3	34	P02549|SPTA1_HUMAN	K.VADDLLFEGLLTPEGAQIR.Q	Y	80.19	2056.0840	-2.2	1029.0470	2	99.99	F2:83875	5	1140	1158	N
3	34	P02549|SPTA1_HUMAN	R.QEAFLENEDLGNSLGSAEALLQKHEDFEEAFTAQEEK.I	Y	80.12	4165.9238	-2.1	1042.4861	4	92.75	F2:76798	2	495	531	N
3	34	P02549|SPTA1_HUMAN	R.SDDKSSLDSLEALMK.K	Y	79.86	1637.7817	-0.6	819.8976	2	73.25	F2:55570	4	1420	1434	N
3	34	P02549|SPTA1_HUMAN	L.LM(+15.99)KHEALENDFAVHETR.V	Y	79.86	2054.9844	-0.9	1028.4985	2	43.34	F2:20474	3	1858	1874	Y
3	34	P02549|SPTA1_HUMAN	R.GDC(+57.02)GDTLAATQSLLMK.H	Y	79.80	1679.7859	-3.4	840.8973	2	71.30	F2:53283	3	1845	1860	Y
3	34	P02549|SPTA1_HUMAN	K.LYEDSDDLKNWINKK.K	Y	79.73	1879.9315	-1.8	940.9713	2	57.49	F2:37077	6	587	601	N
3	34	P02549|SPTA1_HUMAN	K.HQTFAHEVDGR.S	Y	79.64	1295.6007	-1.3	648.8068	2	36.41	F2:13468	7	1541	1551	N
3	34	P02549|SPTA1_HUMAN	K.KGDVLTLLSSINK.D	Y	79.63	1386.8082	-2.2	694.4099	2	75.47	F2:58105	6	1000	1012	N
3	34	P02549|SPTA1_HUMAN	R.LSEVASLWEELLEATK.Q	Y	79.52	1816.9458	-1.1	909.4792	2	105.06	F2:88411	3	662	677	N
3	34	P02549|SPTA1_HUMAN	R.GLKLEESLEYLQFMQNAEEEEAWINEK.N	Y	79.25	3269.5437	-1.9	1090.8531	3	102.16	F2:85852	2	1812	1838	N
3	34	P02549|SPTA1_HUMAN	R.QKM(+15.99)ELNEAWEDLQGR.T	Y	79.06	1861.8628	-3.2	931.9357	2	57.24	F2:36779	4	1263	1277	Y
3	34	P02549|SPTA1_HUMAN	R.M(+15.99)QHNLEQQIQAK.D	Y	78.50	1482.7249	-2.2	742.3680	2	38.46	F2:15228	3	2252	2263	Y
3	34	P02549|SPTA1_HUMAN	R.RLAHDEFPMLPQR.R	Y	78.35	1608.8195	-4.4	537.2781	3	54.43	F2:33451	2	1033	1045	N
3	34	P02549|SPTA1_HUMAN	R.LAHDEFPM(+15.99)LPQR.R	Y	77.95	1468.7133	-2.5	735.3621	2	51.93	F2:30502	7	1034	1045	Y
3	34	P02549|SPTA1_HUMAN	K.ETGTLESQLEANKR.K	Y	77.61	1574.7900	-3.4	788.3996	2	42.74	F2:19765	4	2188	2201	N
3	34	P02549|SPTA1_HUMAN	R.QKMELNEAWEDLQGR.T	Y	77.59	1845.8679	-4.0	923.9375	2	64.77	F2:45692	2	1263	1277	N
3	34	P02549|SPTA1_HUMAN	R.QLLGSAHAVEVFHR.E	Y	77.51	1562.8317	-2.0	782.4215	2	53.29	F2:32096	5	1177	1190	N
3	34	P02549|SPTA1_HUMAN	L.M(+15.99)KHEALENDFAVHETR.V	Y	77.08	1941.9003	-3.3	971.9542	2	42.04	F2:18974	4	1859	1874	Y
3	34	P02549|SPTA1_HUMAN	K.LYEDSDDLKNWINK.K	Y	76.16	1751.8365	-1.8	876.9240	2	63.90	F2:44660	5	587	600	N
3	34	P02549|SPTA1_HUMAN	L.MKHEALENDFAVHETR.V	Y	75.97	1925.9054	-3.5	642.9735	3	43.48	F2:20624	4	1859	1874	N
3	34	P02549|SPTA1_HUMAN	K.GYVSLEDYTAFLIDK.E	Y	75.62	1732.8560	-1.9	867.4336	2	97.71	F2:81698	5	2332	2346	N
3	34	P02549|SPTA1_HUMAN	K.DLVASEGLFHSHK.G	Y	74.66	1438.7205	-2.5	720.3657	2	51.03	F2:29443	3	295	307	N
3	34	P02549|SPTA1_HUMAN	V.EEGHFAAEDVASR.V	Y	74.65	1416.6270	1.5	709.3218	2	46.21	F2:23736	1	861	873	N
3	34	P02549|SPTA1_HUMAN	R.FSSDFDELSGWMNEK.T	Y	74.51	1790.7457	-2.1	896.3783	2	85.70	F2:69413	3	375	389	N
3	34	P02549|SPTA1_HUMAN	K.HEALENDFAVHETR.V	Y	74.44	1666.7699	-3.1	556.5955	3	43.83	F2:21023	6	1861	1874	N
3	34	P02549|SPTA1_HUMAN	K.KFEDFQVELVAK.E	Y	74.20	1451.7660	-3.5	726.8878	2	64.16	F2:44975	4	199	210	N
3	34	P02549|SPTA1_HUMAN	R.HLWDLLLELTLEK.G	Y	74.18	1621.9080	0.0	811.9612	2	105.25	F2:88582	2	138	150	N
3	34	P02549|SPTA1_HUMAN	K.HGLLESAVAAR.Q	Y	73.76	1122.6145	-4.3	562.3121	2	48.60	F2:26548	4	729	739	N
3	34	P02549|SPTA1_HUMAN	K.HEIDSYDDR.F	Y	73.09	1148.4734	0.2	575.2441	2	32.91	F2:10690	3	417	425	N
3	34	P02549|SPTA1_HUMAN	R.FTM(+15.99)GHSAHEETK.A	Y	72.91	1389.5983	-0.3	464.2066	3	25.22	F2:5174	5	119	130	Y
3	34	P02549|SPTA1_HUMAN	K.EPVLTSEDYGKDLVASEGLFHSHK.G	Y	72.85	2657.2971	-2.4	665.3300	4	67.27	F2:48596	3	284	307	N
3	34	P02549|SPTA1_HUMAN	R.KGYVSLEDYTAFLIDK.E	Y	72.70	1860.9509	-3.5	621.3221	3	86.40	F2:70147	4	2331	2346	N
3	34	P02549|SPTA1_HUMAN	R.ADMEAEAPTFQALEDFSAELIDSGHHASPEIEKK.L	Y	72.34	3712.7202	-1.3	743.5504	5	94.32	F2:78396	2	1336	1369	N
3	34	P02549|SPTA1_HUMAN	K.LLDLLHLQLIC(+57.02)R.D	Y	72.30	1505.8751	-0.3	753.9446	2	93.00	F2:77060	5	789	800	Y
3	34	P02549|SPTA1_HUMAN	K.QKGTQLHEANQQLQFENNAEDLQR.W	Y	72.15	2838.3645	-2.6	947.1263	3	47.75	F2:25552	1	678	701	N
3	34	P02549|SPTA1_HUMAN	K.DKAAVGQEEIQLR.L	Y	71.94	1455.7681	-4.1	728.8883	2	45.09	F2:22462	3	1781	1793	N
3	34	P02549|SPTA1_HUMAN	R.QYEQC(+57.02)LDFHLFYR.D	Y	71.83	1817.8195	-3.4	909.9139	2	77.12	F2:59937	6	471	483	Y
3	34	P02549|SPTA1_HUMAN	R.FLNVQELAAAHHEK.L	Y	71.79	1605.8263	-1.9	402.4631	4	51.41	F2:29886	6	1695	1708	N
3	34	P02549|SPTA1_HUMAN	R.VQNVC(+57.02)AQGEDILNK.V	Y	71.49	1586.7722	-0.6	794.3929	2	82.11	F1:45532	7	1875	1888	Y
3	34	P02549|SPTA1_HUMAN	I.TDLEHFAESLIADEHYAK.E	Y	71.42	2087.9800	0.0	697.0006	3	89.23	F2:73123	1	1451	1468	N
3	34	P02549|SPTA1_HUMAN	R.HRVILENIASHEPR.I	Y	71.33	1669.9012	-3.4	418.4812	4	46.85	F2:24495	1	835	848	N
3	34	P02549|SPTA1_HUMAN	K.EQLEQLKEHWDHLLER.T	Y	71.23	2102.0544	-1.6	526.5200	4	68.45	F2:49969	2	1580	1595	N
3	34	P02549|SPTA1_HUMAN	R.DLVPLGDKVTILGETAER.L	Y	71.18	1925.0469	-0.8	963.5299	2	76.84	F2:59628	4	1231	1248	N
3	34	P02549|SPTA1_HUMAN	R.GLNYYLPMVEEDEHEPKFEK.F	Y	71.04	2466.1414	-2.6	823.0522	3	69.21	F2:50858	4	2302	2321	N
3	34	P02549|SPTA1_HUMAN	K.VLQEESQNKEISSK.I	Y	70.95	1617.8209	0.1	809.9178	2	33.54	F2:11183	5	1889	1902	N
3	34	P02549|SPTA1_HUMAN	R.GLNYYLPMVEEDEHEPK.F	Y	70.52	2061.9353	-3.6	1031.9712	2	69.85	F2:51609	4	2302	2318	N
3	34	P02549|SPTA1_HUMAN	K.EAIATSVELGEDWER.T	Y	70.45	1703.8002	-3.5	852.9044	2	70.72	F2:52622	4	178	192	N
3	34	P02549|SPTA1_HUMAN	R.FTMGHSAHEETK.A	Y	70.43	1373.6034	0.0	458.8751	3	33.26	F2:10965	4	119	130	N
3	34	P02549|SPTA1_HUMAN	K.ALSNAANLQR.F	Y	69.61	1056.5676	1.8	529.2921	2	72.40	F1:37939	10	259	268	N
3	34	P02549|SPTA1_HUMAN	K.QDTLDASLQSFQQER.L	Y	69.56	1764.8279	0.3	883.4214	2	65.56	F2:46601	5	1970	1984	N
3	34	P02549|SPTA1_HUMAN	R.QLQKDHEDFLASLAR.A	Y	69.42	1769.9060	-3.7	590.9738	3	56.83	F2:36286	3	2080	2094	N
3	34	P02549|SPTA1_HUMAN	K.AAVGQEEIQLR.L	Y	69.35	1212.6462	-3.3	607.3284	2	48.27	F2:26165	8	1783	1793	N
3	34	P02549|SPTA1_HUMAN	K.LIGDDHYDSENIK.A	Y	69.24	1517.6997	-3.7	759.8543	2	44.01	F2:21232	3	542	554	N
3	34	P02549|SPTA1_HUMAN	K.GVSEETLKEFSTIYK.H	Y	68.76	1729.8774	-3.7	865.9428	2	68.97	F2:50584	4	2267	2281	N
3	34	P02549|SPTA1_HUMAN	K.VLETAEEIQER.R	Y	68.55	1315.6619	-0.8	658.8377	2	80.00	F1:43871	10	17	27	N
3	34	P02549|SPTA1_HUMAN	K.ASALNNWC(+57.02)EK.M	Y	68.55	1191.5343	-4.4	596.7718	2	45.41	F2:22816	3	2052	2061	Y
3	34	P02549|SPTA1_HUMAN	R.WEQLLEASAVHR.Q	Y	68.15	1437.7365	-3.2	719.8732	2	57.19	F2:36712	4	2017	2028	N
3	34	P02549|SPTA1_HUMAN	K.AENTGVELDDVWELQKK.F	Y	67.98	1972.9741	-2.0	658.6640	3	67.29	F2:48618	2	1103	1119	N
3	34	P02549|SPTA1_HUMAN	R.GLNYYLPM(+15.99)VEEDEHEPK.F	Y	67.76	2077.9302	-2.8	1039.9695	2	62.30	F2:42749	3	2302	2318	Y
3	34	P02549|SPTA1_HUMAN	R.DFEFWLSEAETLLAM(+15.99)K.D	Y	66.89	1944.9178	-0.3	973.4659	2	105.25	F2:88581	1	1618	1633	Y
3	34	P02549|SPTA1_HUMAN	K.DHEDFLASLAR.A	Y	66.87	1272.6099	-1.7	637.3111	2	66.06	F2:47188	3	2084	2094	N
3	34	P02549|SPTA1_HUMAN	K.EKEPVLTSEDYGK.D	Y	66.73	1493.7249	-3.4	747.8671	2	41.03	F2:17843	7	282	294	N
3	34	P02549|SPTA1_HUMAN	K.EHWDHLLER.T	Y	66.40	1233.5890	-2.5	617.8002	2	50.01	F2:28229	3	1587	1595	N
3	34	P02549|SPTA1_HUMAN	K.GDVLTLLSSINK.D	Y	66.28	1258.7133	-2.1	630.3626	2	88.73	F2:72591	2	1001	1012	N
3	34	P02549|SPTA1_HUMAN	R.FEALKEPLATR.K	Y	66.22	1273.7030	-3.7	637.8564	2	49.98	F2:28184	4	775	785	N
3	34	P02549|SPTA1_HUMAN	K.ETGTLESQLEANK.R	Y	65.97	1418.6888	-3.5	710.3492	2	47.53	F2:25289	6	2188	2200	N
3	34	P02549|SPTA1_HUMAN	L.LGSAHAVEVFHR.E	Y	65.78	1321.6891	-3.3	661.8496	2	43.71	F2:20882	3	1179	1190	N
3	34	P02549|SPTA1_HUMAN	R.FSSDFDELSGWM(+15.99)NEK.T	Y	65.77	1806.7406	-4.0	904.3740	2	74.27	F2:56745	2	375	389	Y
3	34	P02549|SPTA1_HUMAN	K.YQKHQSLEAEVQTK.S	Y	65.67	1687.8529	-2.1	563.6237	3	37.31	F2:14223	1	91	104	N
3	34	P02549|SPTA1_HUMAN	K.KLLDLLHLQLIC(+57.02)R.D	Y	65.65	1633.9701	-2.5	545.6626	3	90.40	F2:74388	1	788	800	Y
3	34	P02549|SPTA1_HUMAN	K.FEDFQVELVAK.E	Y	65.32	1323.6710	-3.9	662.8402	2	72.27	F2:54433	2	200	210	N
3	34	P02549|SPTA1_HUMAN	K.HQSLEAEVQTKSR.L	Y	65.13	1511.7692	-2.1	504.9293	3	36.90	F2:13874	1	94	106	N
3	34	P02549|SPTA1_HUMAN	R.RLAHDEFPM(+15.99)LPQR.R	Y	65.03	1624.8143	-3.0	407.2097	4	49.26	F2:27336	4	1033	1045	Y
3	34	P02549|SPTA1_HUMAN	K.RWEQLLEASAVHR.Q	Y	64.85	1593.8375	-3.5	797.9232	2	58.97	F2:38821	5	2016	2028	N
3	34	P02549|SPTA1_HUMAN	L.LDLLHLQLIC(+57.02)R.D	Y	64.73	1392.7911	-1.2	697.4020	2	93.13	F2:77190	1	790	800	Y
3	34	P02549|SPTA1_HUMAN	R.KHGLLESAVAAR.Q	Y	64.49	1250.7095	-1.9	626.3608	2	44.68	F2:22017	4	728	739	N
3	34	P02549|SPTA1_HUMAN	K.GVSEETLKEFSTIYKHFDENLTGR.L	Y	64.43	2799.3716	-5.7	700.8462	4	86.43	F2:70188	2	2267	2290	N
3	34	P02549|SPTA1_HUMAN	K.HLSDIIEEREQELQKEEAR.Q	Y	64.37	2351.1716	-2.8	588.7985	4	60.04	F2:40095	2	2133	2151	N
3	34	P02549|SPTA1_HUMAN	R.DSEQVDSWMSR.Q	Y	63.07	1338.5510	-3.3	670.2806	2	56.75	F2:36190	3	484	494	N
3	34	P02549|SPTA1_HUMAN	K.LEDSYHLQVFKR.D	Y	62.99	1533.7939	-3.5	384.4544	4	50.85	F2:29224	5	49	60	N
3	34	P02549|SPTA1_HUMAN	R.REEPGNITQR.Q	Y	62.67	1198.6055	0.5	400.5426	3	32.02	F2:10010	5	1047	1056	N
3	34	P02549|SPTA1_HUMAN	I.GDDHYDSENIK.A	Y	62.25	1291.5316	-4.9	646.7699	2	44.14	F2:21394	2	544	554	N
3	34	P02549|SPTA1_HUMAN	Q.KLYEDSDDLKNWINK.K	Y	61.86	1879.9315	-2.9	627.6493	3	58.99	F2:38849	2	586	600	N
3	34	P02549|SPTA1_HUMAN	K.DLNTLAEDLLSSGTFNVDQIVK.K	Y	61.83	2391.2168	-1.2	798.0786	3	105.10	F2:88448	3	1665	1686	N
3	34	P02549|SPTA1_HUMAN	R.AYFLDGSLLK.E	Y	61.44	1125.6069	-1.5	563.8099	2	78.33	F2:61300	6	2178	2187	N
3	34	P02549|SPTA1_HUMAN	R.HQQHKHEIDSYDDR.F	Y	61.42	1806.8033	-1.9	603.2739	3	32.43	F2:10325	3	412	425	N
3	34	P02549|SPTA1_HUMAN	R.ARQESLVC(+57.02)R.F	Y	61.38	1117.5662	-0.6	559.7900	2	34.53	F2:11953	2	766	774	Y
3	34	P02549|SPTA1_HUMAN	K.ETVVESSGPK.V	Y	61.22	1031.5134	-0.1	516.7639	2	22.95	F1:5625	10	7	16	N
3	34	P02549|SPTA1_HUMAN	K.AEDLFVEFAHK.A	Y	60.92	1304.6400	-2.5	435.8862	3	65.05	F2:46015	2	2041	2051	N
3	34	P02549|SPTA1_HUMAN	K.HEIDSY(+361.15)DDRFQSADETGQDLVNANHEASDEVR.E	Y	60.50	4022.7249	-1.3	1006.6872	4	63.24	F3:48056	1	417	448	Y
3	34	P02549|SPTA1_HUMAN	K.M(+15.99)ELNEAWEDLQGR.T	Y	60.10	1605.7094	-2.9	803.8596	2	66.01	F2:47134	2	1265	1277	Y
3	34	P02549|SPTA1_HUMAN	K.LQATYWYHR.F	Y	59.98	1236.6040	-2.9	619.3075	2	49.48	F2:27595	3	366	374	N
3	34	P02549|SPTA1_HUMAN	R.QEQIENQYR.S	Y	58.15	1206.5629	-2.1	604.2874	2	36.06	F2:13176	6	1057	1065	N
3	34	P02549|SPTA1_HUMAN	R.LAQFVEHWEK.L	Y	57.98	1285.6455	-3.8	643.8276	2	53.75	F2:32640	4	1794	1803	N
3	34	P02549|SPTA1_HUMAN	K.AHIEELR.H	Y	57.95	866.4610	-2.6	434.2367	2	37.06	F2:14008	2	131	137	N
3	34	P02549|SPTA1_HUMAN	K.LEDSYHLQVFK.R	Y	57.57	1377.6929	-2.0	460.2373	3	57.26	F2:36801	3	49	59	N
3	34	P02549|SPTA1_HUMAN	K.ILDQC(+57.02)LELQM(+15.99)FQGNC(+57.02)DQVESWMVAR.E	Y	57.56	3085.3765	0.9	1029.4670	3	90.21	F3:72173	1	1390	1414	Y
3	34	P02549|SPTA1_HUMAN	K.MELNEAWEDLQGR.T	Y	57.44	1589.7144	-2.5	795.8625	2	75.31	F2:57926	3	1265	1277	N
3	34	P02549|SPTA1_HUMAN	R.YNEFLLAYEAGDMLEWIQEK.K	Y	57.30	2461.1511	1.4	1231.5846	2	105.05	F2:88402	1	1082	1101	N
3	34	P02549|SPTA1_HUMAN	K.LADDEDYKDIQNL.K	Y	56.86	1550.7100	-1.8	776.3608	2	61.95	F2:42327	3	604	616	N
3	34	P02549|SPTA1_HUMAN	R.EKM(+15.99)EILDNNWTALLELWDER.H	Y	56.66	2533.2158	2.6	845.4147	3	102.62	F3:81764	1	449	468	Y
3	34	P02549|SPTA1_HUMAN	K.EDLVSSWEHIR.A	Y	56.49	1369.6626	-2.2	457.5605	3	65.65	F2:46712	3	346	356	N
3	34	P02549|SPTA1_HUMAN	K.SSLDSLEALM(+15.99)K.K	Y	56.44	1208.5958	-1.8	605.3041	2	60.36	F2:40468	2	1424	1434	Y
3	34	P02549|SPTA1_HUMAN	R.GDC(+57.02)GDTLAATQSLLM(+15.99)K.H	Y	55.61	1695.7808	0.6	848.8982	2	63.76	F3:48592	1	1845	1860	Y
3	34	P02549|SPTA1_HUMAN	K.VNILTDKSYEDPTNIQGK.Y	Y	55.48	2034.0269	-2.7	679.0144	3	55.69	F2:34953	3	73	90	N
3	34	P02549|SPTA1_HUMAN	L.SESHPDATEDLQR.Q	Y	55.25	1483.6539	-1.8	742.8329	2	34.17	F3:18267	2	1250	1262	N
3	34	P02549|SPTA1_HUMAN	R.SHLSGYDYVGFTNSYFGN	Y	55.15	2026.8696	-4.0	1014.4380	2	80.91	F2:64211	3	2402	2419	N
3	34	P02549|SPTA1_HUMAN	K.ADVVEAWIADK.E	Y	54.95	1215.6135	-1.1	608.8134	2	70.23	F3:54985	2	1937	1947	N
3	34	P02549|SPTA1_HUMAN	L.NVQELAAAHHEK.L	Y	54.84	1345.6738	-3.2	673.8420	2	51.48	F2:29973	1	1697	1708	N
3	34	P02549|SPTA1_HUMAN	L.DLLHLQLIC(+57.02)R.D	Y	54.71	1279.7070	-2.0	640.8595	2	93.06	F2:77116	1	791	800	Y
3	34	P02549|SPTA1_HUMAN	R.LPEITDLKDK.L	Y	54.69	1170.6495	-2.9	586.3303	2	50.01	F2:28226	3	1985	1994	N
3	34	P02549|SPTA1_HUMAN	I.LENIASHEPR.I	Y	54.43	1164.5887	-4.3	583.2991	2	50.86	F2:29233	8	839	848	N
3	34	P02549|SPTA1_HUMAN	R.EQELQKEEAR.Q	Y	54.41	1258.6152	0.2	420.5458	3	28.41	F2:7316	4	2142	2151	N
3	34	P02549|SPTA1_HUMAN	R.DVTEAIQWIK.E	Y	54.33	1201.6343	-0.2	601.8243	2	77.99	F3:62209	1	272	281	N
3	34	P02549|SPTA1_HUMAN	R.VILENIASHEPR.I	Y	54.01	1376.7412	-3.2	459.9196	3	50.81	F2:29170	3	837	848	N
3	34	P02549|SPTA1_HUMAN	R.EADDTKEQIEK.K	Y	53.96	1304.6095	0.2	653.3121	2	22.84	F3:7658	3	1191	1201	N
3	34	P02549|SPTA1_HUMAN	R.GLNYYLPM(+15.99)VEEDEHEPKFEK.F	Y	53.84	2482.1362	-1.7	828.3846	3	63.07	F2:43673	2	2302	2321	Y
3	34	P02549|SPTA1_HUMAN	K.HLSDIIEER.E	Y	53.48	1110.5669	-4.0	556.2885	2	48.60	F2:26547	3	2133	2141	N
3	34	P02549|SPTA1_HUMAN	F.PKETVVESSGPK.V	Y	52.46	1256.6611	-0.4	629.3376	2	26.30	F3:10425	3	5	16	N
3	34	P02549|SPTA1_HUMAN	R.VMALYDFQAR.S	Y	52.37	1212.5961	-2.8	607.3036	2	67.92	F2:49353	1	982	991	N
3	34	P02549|SPTA1_HUMAN	K.VLQEESQNK.E	Y	52.07	1073.5353	-0.5	537.7747	2	27.14	F2:6406	2	1889	1897	N
3	34	P02549|SPTA1_HUMAN	R.DLQGVQNLLKK.H	Y	52.06	1254.7295	-2.0	628.3708	2	58.39	F2:38138	2	1744	1754	N
3	34	P02549|SPTA1_HUMAN	K.QNEVNAAWER.L	Y	52.00	1215.5632	-3.1	608.7870	2	43.68	F2:20854	7	239	248	N
3	34	P02549|SPTA1_HUMAN	R.LAHDEFPM(+15.99)LPQRR.R	Y	51.67	1624.8143	-2.7	407.2098	4	47.72	F2:25507	2	1034	1046	Y
3	34	P02549|SPTA1_HUMAN	K.SSLDSLEALMK.K	Y	51.60	1192.6010	0.0	597.3077	2	78.49	F3:62620	1	1424	1434	N
3	34	P02549|SPTA1_HUMAN	K.SY(+361.15)EDPTNIQGK.Y	Y	51.58	1611.7239	-2.0	806.8676	2	57.79	F3:42545	1	80	90	Y
3	34	P02549|SPTA1_HUMAN	R.DLASAGNLLKK.H	Y	51.54	1128.6503	-2.6	565.3309	2	50.54	F2:28857	4	1638	1648	N
3	34	P02549|SPTA1_HUMAN	K.C(+57.02)LLELDQQIK.A	Y	51.24	1258.6591	-0.3	630.3366	2	64.87	F3:49710	3	2101	2110	Y
3	34	P02549|SPTA1_HUMAN	R.RREEPGNITQR.Q	Y	51.16	1354.7065	-0.6	452.5759	3	25.63	F3:9882	4	1046	1056	N
3	34	P02549|SPTA1_HUMAN	R.DLQGVQNLLK.K	Y	50.65	1126.6346	-1.9	564.3235	2	69.63	F2:51350	3	1744	1753	N
3	34	P02549|SPTA1_HUMAN	F.QSADETGQDLVNANHEASDEVR.E	Y	49.76	2384.0476	-2.1	795.6881	3	44.72	F3:29068	1	427	448	N
3	34	P02549|SPTA1_HUMAN	K.HQLLER.E	Y	49.13	794.4399	-2.0	398.2264	2	37.04	F2:13990	2	1649	1654	N
3	34	P02549|SPTA1_HUMAN	R.DLVPLGDK.V	Y	48.97	855.4702	-2.5	428.7413	2	53.09	F2:31863	2	1231	1238	N
3	34	P02549|SPTA1_HUMAN	K.IEALNEKTPSLAK.A	Y	48.80	1412.7875	-3.7	471.9347	3	45.68	F2:23119	1	1903	1915	N
3	34	P02549|SPTA1_HUMAN	K.KC(+57.02)QALSAADPGSDLFSVQALQR.R	Y	48.66	2361.1746	-3.5	788.0627	3	71.51	F2:53533	1	1202	1223	Y
3	34	P02549|SPTA1_HUMAN	K.SLNQNMESLR.A	Y	48.64	1190.5714	-2.6	596.2914	2	45.94	F2:23418	4	876	885	N
3	34	P02549|SPTA1_HUMAN	R.DSEQVDSWM(+15.99)SR.Q	Y	48.60	1354.5459	-2.2	678.2787	2	43.37	F3:27740	5	484	494	Y
3	34	P02549|SPTA1_HUMAN	K.DLNTNEPR.L	Y	48.59	957.4515	-0.5	479.7328	2	31.62	F2:9707	2	1126	1133	N
3	34	P02549|SPTA1_HUMAN	R.RQNDLEANVQFQQY.L	Y	48.53	1751.8226	-3.8	876.9152	2	59.00	F2:38864	1	891	904	N
3	34	P02549|SPTA1_HUMAN	K.TQLENIQK.T	Y	48.28	972.5240	-2.8	487.2679	2	37.03	F2:13978	2	635	642	N
3	34	P02549|SPTA1_HUMAN	Y.LADLHEAETWIR.E	Y	47.83	1452.7361	0.4	485.2528	3	64.45	F3:49289	2	905	916	N
3	34	P02549|SPTA1_HUMAN	A.DELPTDVAGGEVLLDR.H	Y	47.58	1697.8472	-0.2	849.9307	2	75.57	F3:59999	1	396	411	N
3	34	P02549|SPTA1_HUMAN	L.LQKHEDFEEAFTAQEEK.I	Y	47.58	2077.9592	-3.1	693.6582	3	48.97	F2:26992	2	515	531	N
3	34	P02549|SPTA1_HUMAN	K.A(+42.01)EDLFVEFAHK.A	Y	47.54	1346.6506	4.9	674.3359	2	88.13	F2:71953	2	2041	2051	Y
3	34	P02549|SPTA1_HUMAN	Y.ALFQFFQDLDDEESWIEEK.L	Y	47.23	2388.0796	-1.4	1195.0454	2	105.01	F2:88359	1	1714	1732	N
3	34	P02549|SPTA1_HUMAN	K.EPVLTSEDYGK.D	Y	47.04	1236.5874	1.2	619.3017	2	76.68	F1:41289	4	284	294	N
3	34	P02549|SPTA1_HUMAN	R.RQNDLEANVQFQQYLADLHEAETWIR.E	Y	46.88	3186.5481	-1.2	797.6434	4	92.02	F3:73592	3	891	916	N
3	34	P02549|SPTA1_HUMAN	K.VTILGETAER.L	Y	46.68	1087.5873	-0.7	544.8005	2	99.00	F1:58812	4	1239	1248	N
3	34	P02549|SPTA1_HUMAN	K.AQLIDER.T	Y	46.67	843.4450	0.4	422.7299	2	75.94	F1:40716	5	1487	1493	N
3	34	P02549|SPTA1_HUMAN	K.LYEDSDDLK.N	Y	46.62	1096.4924	-1.0	549.2529	2	38.37	F3:22565	4	587	595	N
3	34	P02549|SPTA1_HUMAN	K.LISAQHNQSK.A	Y	46.44	1124.5938	-0.2	563.3040	2	27.22	F2:6464	2	1995	2004	N
3	34	P02549|SPTA1_HUMAN	R.NLAVMSDK.V	Y	46.03	876.4375	-1.5	439.2254	2	37.00	F3:21302	4	312	319	N
3	34	P02549|SPTA1_HUMAN	L.SAADPGSDLFSVQALQR.R	Y	45.66	1760.8693	-4.1	881.4383	2	74.37	F2:56862	1	1207	1223	N
3	34	P02549|SPTA1_HUMAN	R.EADDTKEQIEKK.C	Y	45.51	1432.7045	2.8	478.5768	3	20.76	F3:6065	2	1191	1202	N
3	34	P02549|SPTA1_HUMAN	V.ILENIASHEPR.I	Y	44.83	1277.6727	-2.6	639.8420	2	50.97	F2:29364	1	838	848	N
3	34	P02549|SPTA1_HUMAN	L.LKETGTLESQLEANKR.K	Y	44.61	1815.9690	-3.8	454.9978	4	43.37	F2:20506	2	2186	2201	N
3	34	P02549|SPTA1_HUMAN	R.EKEPIVDNTNYGADEEAAGALLKK.H	Y	44.61	2574.2812	0.3	859.1013	3	59.00	F3:43780	1	917	940	N
3	34	P02549|SPTA1_HUMAN	K.TAAINADELPTDVAGGEVL.L	Y	44.54	1854.9210	1.3	928.4690	2	85.25	F3:68226	2	390	408	N
3	34	P02549|SPTA1_HUMAN	F.EALKEPLATR.K	Y	44.50	1126.6345	-3.5	564.3226	2	50.13	F2:28370	1	776	785	N
3	34	P02549|SPTA1_HUMAN	K.GLAEVQNR.L	Y	44.42	885.4668	-0.5	443.7404	2	35.42	F2:12655	5	718	725	N
3	34	P02549|SPTA1_HUMAN	R.EEPGNITQR.Q	Y	44.24	1042.5043	0.2	522.2595	2	33.70	F2:11300	1	1048	1056	N
3	34	P02549|SPTA1_HUMAN	K.E(+42.01)KEPVLTSEDYGKDLVASEGLFHSHK.G	Y	43.97	2956.4453	-7.6	592.2919	5	67.62	F3:52445	1	282	307	Y
3	34	P02549|SPTA1_HUMAN	R.SEQVHGVINLGNSL.I	Y	43.89	1465.7524	-2.8	733.8815	2	66.14	F2:47280	1	1552	1565	N
3	34	P02549|SPTA1_HUMAN	K.AITAQEGK.I	Y	43.84	816.4341	-0.3	409.2242	2	21.03	F3:6266	1	1442	1449	N
3	34	P02549|SPTA1_HUMAN	K.FLDAVDPGR.K	Y	43.81	988.4977	-1.0	495.2556	2	99.34	F1:59089	5	2322	2330	N
3	34	P02549|SPTA1_HUMAN	E.ALKEPLATR.K	Y	43.61	997.5920	-1.7	499.8024	2	48.99	F3:33494	2	777	785	N
3	34	P02549|SPTA1_HUMAN	R.VSSQDYGR.D	Y	43.34	910.4144	0.6	456.2148	2	22.84	F3:7656	2	1736	1743	N
3	34	P02549|SPTA1_HUMAN	R.DLASAGNLLK.K	Y	43.22	1000.5553	0.0	501.2849	2	99.76	F1:59421	5	1638	1647	N
3	34	P02549|SPTA1_HUMAN	K.DKLISAQHNQSK.A	Y	43.04	1367.7157	0.1	456.9126	3	30.20	F2:8639	2	1993	2004	N
3	34	P02549|SPTA1_HUMAN	F.LLDLNSFGDSMK.A	Y	42.98	1338.6489	-2.8	670.3299	2	76.43	F2:59149	1	945	956	N
3	34	P02549|SPTA1_HUMAN	R.QESLVC(+57.02)R.F	Y	42.92	890.4280	-0.6	446.2210	2	31.15	F3:15004	2	768	774	Y
3	34	P02549|SPTA1_HUMAN	R.LPEITDLK.D	Y	42.82	927.5276	-2.7	464.7698	2	58.48	F2:38255	5	1985	1992	N
3	34	P02549|SPTA1_HUMAN	K.LEDSYHLQVF.K	Y	42.74	1249.5979	-2.4	625.8047	2	71.81	F3:56506	2	49	58	N
3	34	P02549|SPTA1_HUMAN	V.ASEGLFHSHK.G	Y	42.71	1111.5410	-1.6	556.7769	2	50.25	F3:34766	1	298	307	N
3	34	P02549|SPTA1_HUMAN	F.LNVQELAAAHHEK.L	Y	42.70	1458.7579	-1.3	487.2593	3	39.46	F3:23706	1	1696	1708	N
3	34	P02549|SPTA1_HUMAN	R.YAALLKR.W	Y	42.59	833.5123	-2.0	417.7626	2	34.31	F3:18390	1	2010	2016	N
3	34	P02549|SPTA1_HUMAN	R.HEGFER.D	N	42.35	773.3456	0.0	387.6801	2	23.43	F3:8115	1	1225	1230	N
3	34	P02549|SPTA1_HUMAN	R.RQEVLTR.Y	Y	42.10	900.5141	0.4	451.2645	2	26.02	F3:10203	2	28	34	N
3	34	P02549|SPTA1_HUMAN	K.KFDEFQK.D	Y	41.72	940.4654	-2.8	471.2387	2	39.90	F2:16636	5	1119	1125	N
3	34	P02549|SPTA1_HUMAN	K.LGDYANLK.Q	Y	41.57	892.4654	-1.9	447.2391	2	41.30	F3:25744	4	1496	1503	N
3	34	P02549|SPTA1_HUMAN	E.DLFVEFAHK.A	Y	40.77	1104.5603	-3.0	553.2858	2	65.20	F2:46198	1	2043	2051	N
3	34	P02549|SPTA1_HUMAN	K.SLNQNM(+15.99)ESLR.A	Y	40.72	1206.5663	-2.1	604.2891	2	31.94	F3:15864	4	876	885	Y
3	34	P02549|SPTA1_HUMAN	V.SSWEHIR.A	Y	40.56	913.4406	-3.0	457.7262	2	65.08	F3:49935	2	350	356	N
3	34	P02549|SPTA1_HUMAN	F.SAELIDSGHHASPEIEK.K	Y	40.49	1818.8748	-3.2	607.2969	3	41.99	F2:18910	1	1352	1368	N
3	34	P02549|SPTA1_HUMAN	K.VNILTDK.S	Y	39.97	801.4596	-4.1	401.7354	2	44.34	F2:21615	10	73	79	N
3	34	P02549|SPTA1_HUMAN	K.KLADDEDYKDIQNL.K	Y	39.79	1678.8049	-2.1	840.4080	2	55.48	F3:40135	1	603	616	N
3	34	P02549|SPTA1_HUMAN	L.PEITDLKDK.L	Y	39.77	1057.5656	-3.3	529.7883	2	50.25	F2:28513	1	1986	1994	N
3	34	P02549|SPTA1_HUMAN	R.NLAVM(+15.99)SDK.V	Y	39.42	892.4324	0.4	447.2237	2	32.60	F2:10451	2	312	319	Y
3	34	P02549|SPTA1_HUMAN	L.VASEGLFHSHK.G	Y	39.13	1210.6094	-1.5	606.3110	2	50.20	F3:34717	1	297	307	N
3	34	P02549|SPTA1_HUMAN	R.RHEGFER.D	Y	39.08	929.4467	0.0	465.7306	2	22.91	F3:7716	1	1224	1230	N
3	34	P02549|SPTA1_HUMAN	K.FYLFLSK.A	Y	39.07	916.5058	-2.1	459.2592	2	77.52	F2:60400	2	1291	1297	N
3	34	P02549|SPTA1_HUMAN	L.ENIASHEPR.I	Y	39.04	1051.5046	-2.8	526.7581	2	50.94	F2:29328	1	840	848	N
3	34	P02549|SPTA1_HUMAN	R.A(+42.01)DM(+15.99)EAEAPTFQALEDFSAELIDSGHHASPEIEK.K	Y	38.98	3642.6306	3.9	911.6685	4	90.39	F2:74372	1	1336	1368	Y
3	34	P02549|SPTA1_HUMAN	K.KHQLLER.E	Y	38.60	922.5348	0.5	462.2749	2	28.14	F3:12012	1	1648	1654	N
3	34	P02549|SPTA1_HUMAN	F.MQNAEEEEAWINEK.N	Y	38.56	1719.7410	-4.6	860.8738	2	54.22	F2:33208	1	1825	1838	N
3	34	P02549|SPTA1_HUMAN	R.KGYVSLEDYTAF.L	Y	38.17	1391.6609	-2.3	696.8361	2	76.23	F2:58922	1	2331	2342	N
3	34	P02549|SPTA1_HUMAN	R.QEAFLENEDLGNSLGSAEAL.L	Y	37.25	2105.9753	-5.4	1053.9893	2	88.74	F3:71018	1	495	514	N
3	34	P02549|SPTA1_HUMAN	F.LIDKESENIK.S	Y	36.89	1187.6398	-0.7	594.8267	2	30.67	F3:14489	2	2343	2352	N
3	34	P02549|SPTA1_HUMAN	Y.EAGDMLEWIQEK.K	Y	36.87	1447.6653	-1.8	724.8386	2	80.54	F2:63793	1	1090	1101	N
3	34	P02549|SPTA1_HUMAN	R.RQNDLEANVQFQQYLADLHEAETW.I	Y	35.92	2917.3630	-0.6	973.4610	3	93.08	F2:77143	1	891	914	N
3	34	P02549|SPTA1_HUMAN	R.SEQVHGVINLGNSLIEC(+57.02)SAC(+57.02)DGNEEAMKEQLEQLK.E	Y	35.76	3928.8240	-1.5	983.2118	4	78.22	F3:62407	1	1552	1586	Y
3	34	P02549|SPTA1_HUMAN	K.LLDLLHLQL.I	Y	35.53	1076.6593	1.2	539.3376	2	100.15	F3:79873	1	789	797	N
3	34	P02549|SPTA1_HUMAN	K.IEALNEK.T	Y	35.35	815.4388	-1.4	408.7261	2	36.48	F2:13520	2	1903	1909	N
3	34	P02549|SPTA1_HUMAN	R.ADM(+15.99)EAEAPTFQALEDFSAELIDSGHHASPEIEKK.L	Y	35.10	3728.7151	-4.3	746.7471	5	90.78	F2:74784	1	1336	1369	Y
3	34	P02549|SPTA1_HUMAN	K.VEAADHQGIVPAVY.V	Y	35.04	1467.7357	-3.7	734.8724	2	60.73	F2:40891	1	1017	1030	N
3	34	P02549|SPTA1_HUMAN	K.EFSTIYK.H	Y	35.02	886.4436	-2.2	444.2281	2	46.82	F2:24468	4	2275	2281	N
3	34	P02549|SPTA1_HUMAN	R.IQEITER.G	Y	34.99	887.4712	0.2	444.7430	2	31.15	F3:15002	2	849	855	N
3	34	P02549|SPTA1_HUMAN	R.SEQVHGVINLGN.S	Y	34.98	1265.6364	-2.6	633.8238	2	52.06	F2:30661	1	1552	1563	N
3	34	P02549|SPTA1_HUMAN	Q.ATYWYHR.F	Y	34.93	995.4613	-1.0	498.7374	2	48.38	F3:32855	1	368	374	N
3	34	P02549|SPTA1_HUMAN	K.QALTPEQVSFC(+57.02)ATHM(+15.99)QQYMDPR.G	Y	34.78	2653.1724	-1.9	885.3964	3	61.53	F2:41836	1	2378	2399	Y
3	34	P02549|SPTA1_HUMAN	K.QALTPEQVSFC(+57.02)ATHM(+15.99)QQYM(+15.99)DPR.G	Y	34.46	2669.1672	-1.9	890.7280	3	55.89	F2:35180	2	2378	2399	Y
3	34	P02549|SPTA1_HUMAN	K.TAAINADELPTDVAGGEVLL.D	Y	34.38	1968.0051	1.6	985.0114	2	94.63	F3:75615	1	390	409	N
3	34	P02549|SPTA1_HUMAN	K.ESLLLQK.L	Y	34.20	829.4909	-2.1	415.7519	2	47.95	F2:25780	3	580	586	N
3	34	P02549|SPTA1_HUMAN	L.AAAHHEK.L	Y	33.75	762.3773	-3.2	382.1947	2	51.46	F2:29948	1	1702	1708	N
3	34	P02549|SPTA1_HUMAN	R.LMSELEK.T	Y	32.77	848.4313	-2.9	425.2217	2	42.60	F2:19603	2	107	113	N
3	34	P02549|SPTA1_HUMAN	V.QELAAAHHEK.L	Y	32.42	1132.5625	-0.8	567.2881	2	51.48	F2:29966	1	1699	1708	N
3	34	P02549|SPTA1_HUMAN	K.QALTPEQVSFC(+57.02)ATHMQQYM(+15.99)DPR.G	Y	31.31	2653.1724	-2.1	885.3962	3	63.97	F2:44740	2	2378	2399	Y
3	34	P02549|SPTA1_HUMAN	K.QALTPEQVSFC(+57.02)ATHMQQY.M	Y	31.25	2137.9561	-2.2	1069.9829	2	70.54	F2:52413	1	2378	2395	Y
3	34	P02549|SPTA1_HUMAN	M(+15.99)(+42.01)EQFPK.E	Y	30.75	836.3738	-0.4	419.1940	2	50.50	F1:21174	4	1	6	Y
3	34	P02549|SPTA1_HUMAN	K.LERDDLEK.A	Y	30.65	1016.5138	0.3	509.2643	2	32.64	F2:10480	3	1375	1382	N
3	34	P02549|SPTA1_HUMAN	R.LM(+15.99)SELEK.T	Y	30.41	864.4263	-0.9	433.2200	2	35.64	F2:12835	5	107	113	Y
3	34	P02549|SPTA1_HUMAN	K.QQVFEK.E	Y	30.26	777.4021	-1.1	389.7079	2	29.08	F3:12900	2	623	628	N
3	34	P02549|SPTA1_HUMAN	K.QKEIQAMK.R	Y	30.10	974.5219	1.2	488.2688	2	25.37	F3:9669	1	2203	2210	N
3	34	P02549|SPTA1_HUMAN	K.FDEFQK.D	Y	29.72	812.3704	0.6	407.1927	2	81.18	F1:44806	4	1120	1125	N
3	34	P02549|SPTA1_HUMAN	R.GQKLEDSYHLQVFK.R	Y	29.70	1690.8678	-2.7	564.6284	3	52.86	F2:31592	1	46	59	N
3	34	P02549|SPTA1_HUMAN	L.LKETGTLESQLEANK.R	Y	29.51	1659.8679	-4.0	554.2944	3	45.29	F3:29657	1	2186	2200	N
3	34	P02549|SPTA1_HUMAN	R.E(+42.01)ADDTKEQIEK.K	Y	29.12	1346.6201	-2.9	674.3154	2	30.09	F3:13904	1	1191	1201	Y
3	34	P02549|SPTA1_HUMAN	K.KFEDFQVEL.V	Y	29.01	1153.5654	-2.9	577.7883	2	74.03	F3:58631	1	199	207	N
3	34	P02549|SPTA1_HUMAN	K.EQLEQLK.E	Y	28.65	886.4760	-1.4	444.2446	2	34.69	F3:18765	1	1580	1586	N
3	34	P02549|SPTA1_HUMAN	L.TSEDYGKDLVASEGLFHSHK.G	Y	28.38	2219.0493	-2.6	555.7682	4	55.62	F3:40276	1	288	307	N
3	34	P02549|SPTA1_HUMAN	F.LLDLNSFGDSM(+15.99)K.A	Y	27.68	1354.6438	-2.6	678.3274	2	68.03	F2:49486	1	945	956	Y
3	34	P02549|SPTA1_HUMAN	K.L(+42.01)TLSHPSDAPQIQEM(+15.99)KEDLVSSWEHIR.A	Y	27.31	3203.5557	-0.1	801.8961	4	87.22	F2:71007	3	330	356	Y
3	34	P02549|SPTA1_HUMAN	R.Y(+361.15)QSFK.E	N	27.13	1032.4739	0.0	517.2442	2	52.75	F3:37330	1	35	39	Y
3	34	P02549|SPTA1_HUMAN	F.EKELAVNK.T	Y	27.04	929.5182	-0.4	465.7662	2	24.12	F3:8664	1	627	634	N
3	34	P02549|SPTA1_HUMAN	R.VM(+15.99)ALYDFQAR.S	Y	26.73	1228.5911	-1.4	615.3019	2	58.87	F3:43652	2	982	991	Y
3	34	P02549|SPTA1_HUMAN	M(+42.01)EQFPK.E	Y	25.89	820.3789	2.1	411.1976	2	66.14	F1:32977	1	1	6	Y
3	34	P02549|SPTA1_HUMAN	K.HFDENLTGR.L	Y	25.70	1087.5046	7.3	544.7635	2	33.86	F3:17979	2	2282	2290	N
3	34	P02549|SPTA1_HUMAN	I.SAQHNQSK.A	Y	25.41	898.4257	0.2	450.2202	2	21.57	F3:6673	1	1997	2004	N
3	34	P02549|SPTA1_HUMAN	M.KHEALENDFAVHETR.V	Y	25.12	1794.8649	-2.5	449.7224	4	41.99	F2:18912	1	1860	1874	N
3	34	P02549|SPTA1_HUMAN	E.LAAAHHEK.L	Y	24.12	875.4613	-3.6	438.7364	2	51.44	F2:29920	2	1701	1708	N
3	34	P02549|SPTA1_HUMAN	K.NWINKK.K	N	23.75	801.4497	-1.3	401.7316	2	29.11	F3:12931	1	596	601	N
3	34	P02549|SPTA1_HUMAN	R.QYEQC(+57.02)LDFHLF.Y	Y	23.29	1498.6550	0.1	750.3349	2	87.95	F2:71760	2	471	481	Y
3	34	P02549|SPTA1_HUMAN	K.LEESLEYLQF.M	Y	22.06	1269.6128	0.1	635.8137	2	93.00	F3:74356	1	1815	1824	N
3	34	P02549|SPTA1_HUMAN	R.QELNSRWGSLQR.L	Y	20.64	1472.7484	-5.7	737.3773	2	36.92	F3:21234	1	1159	1170	N
3	34	P02549|SPTA1_HUMAN	Q.Y(+42.01)(+361.15)LADLHEAETWIR.E	Y	20.64	2018.9559	-8.4	1010.4767	2	102.60	F2:86230	1	904	916	Y
3	34	P02549|SPTA1_HUMAN	K.LEESLEYLQFM(+15.99)QNAEEEEAWINEK.N	Y	19.78	2987.3381	3.2	996.7899	3	88.34	F3:70703	2	1815	1838	Y
3	34	P02549|SPTA1_HUMAN	G.QEEIQLR.L	Y	18.72	914.4821	-2.7	458.2471	2	39.60	F2:16346	7	1787	1793	N
3	34	P02549|SPTA1_HUMAN	R.F(+42.01)TM(+15.99)GHSAHEETK.A	Y	18.44	1431.6089	-1.3	478.2096	3	34.67	F2:12064	1	119	130	Y
3	34	P02549|SPTA1_HUMAN	R.GDC(+57.02)GDTLAATQSLL.M	Y	17.25	1420.6504	-0.8	711.3319	2	78.63	F3:62745	1	1845	1858	Y
3	34	P02549|SPTA1_HUMAN	K.HLSDIIEEREQELQK.E	Y	17.04	1865.9482	-1.9	622.9888	3	57.14	F2:36656	1	2133	2147	N
3	34	P02549|SPTA1_HUMAN	R.G(+42.01)NKM(+15.99)VEEGHFAAEDVASR.V	Y	16.96	2003.9006	-1.5	668.9731	3	48.71	F2:26689	1	856	873	Y
3	34	P02549|SPTA1_HUMAN	K.DATNIQR.K	Y	16.56	816.4089	0.9	409.2121	2	22.98	F3:7769	1	1530	1536	N
2	15	P02730|B3AT_HUMAN	K.HSHAGELEALGGVKPAVLTR.S	Y	126.47	2041.1068	2.5	511.2852	4	105.15	F1:64068	25	161	180	N
2	15	P02730|B3AT_HUMAN	R.LQEAAELEAVELPVPIR.F	Y	114.75	1876.0305	0.7	939.0232	2	104.76	F1:63617	22	247	263	N
2	15	P02730|B3AT_HUMAN	R.SVTHANALTVM(+15.99)GK.A	Y	105.64	1343.6868	0.3	672.8508	2	104.56	F1:63411	9	731	743	Y
2	15	P02730|B3AT_HUMAN	R.SVTHANALTVMGK.A	Y	99.70	1327.6918	0.7	664.8536	2	105.04	F1:63934	9	731	743	N
2	15	P02730|B3AT_HUMAN	R.IPLAVLFGIFLYMGVTSLSGIQLFDR.I	Y	96.46	2869.5815	2.1	957.5365	3	106.56	F2:89656	1	783	808	N
2	15	P02730|B3AT_HUMAN	I.PPDSEATLVLVGR.A	Y	95.84	1352.7300	0.8	677.3728	2	102.96	F1:61942	6	221	233	N
2	15	P02730|B3AT_HUMAN	K.EQRISGLLVAVLVGLSILMEPILSR.I	Y	94.61	2705.5876	-0.6	902.8693	3	106.22	F2:89391	1	758	782	N
2	15	P02730|B3AT_HUMAN	K.PQGPLPNTALLSLVLMAGTFFFAMMLRK.F	Y	94.19	3063.6475	-1.4	1022.2217	3	105.91	F2:89146	3	563	590	N
2	15	P02730|B3AT_HUMAN	K.GSGFHLDLLLVVGMGGVAALFGMPWLSATTVR.S	Y	94.10	3271.7249	3.3	1091.5858	3	105.55	F2:88857	3	699	730	N
2	15	P02730|B3AT_HUMAN	K.PQGPLPNTALLSLVLMAGTFFFAMMLRKFK.N	Y	93.72	3338.8108	0.6	835.7105	4	105.71	F2:88987	1	563	592	N
2	15	P02730|B3AT_HUMAN	R.YPYYLSDITDAFSPQVLAAVIFIYFAALSPAITFGGLLGEK.T	Y	92.29	4441.3174	-1.1	1111.3354	4	106.37	F2:89504	4	390	430	N
2	15	P02730|B3AT_HUMAN	K.GLDLNGGPDDPLQQTGQLFGGLVR.D	Y	92.22	2466.2502	-3.1	1234.1285	2	99.15	F2:83095	8	361	384	N
2	15	P02730|B3AT_HUMAN	R.RVIGDFGVPISILIMVLVDFFIQDTYTQK.L	Y	92.15	3326.7988	-2.0	1109.9380	3	106.04	F2:89253	2	603	631	N
2	15	P02730|B3AT_HUMAN	R.IPLAVLFGIFLYMGVTSLSGIQLFDRILLLFKPPK.Y	Y	91.96	3919.2815	-3.4	980.8243	4	106.29	F2:89441	2	783	817	N
2	15	P02730|B3AT_HUMAN	K.GTVLLDLQETSLAGVANQLLDR.F	Y	91.29	2325.2539	-1.2	776.0910	3	104.82	F2:88185	37	117	138	N
2	15	P02730|B3AT_HUMAN	R.SGDPSQPLLPQHSSLETQLFC(+57.02)EQGDGGTEGHSPSGILEK.I	Y	90.77	4118.9126	-0.9	1373.9769	3	71.99	F2:54101	10	181	219	Y
2	15	P02730|B3AT_HUMAN	R.VWIGFWLILLVVLVVAFEGSFLVR.F	Y	90.43	2774.6292	0.3	925.8840	3	108.56	F2:91015	3	491	514	N
2	15	P02730|B3AT_HUMAN	R.YTQEIFSFLISLIFIYETFSK.L	Y	89.82	2588.3455	-1.8	1295.1776	2	105.96	F2:89190	2	519	539	N
2	15	P02730|B3AT_HUMAN	R.ISGLLVAVLVGLSILMEPILSR.I	Y	89.44	2292.3855	-1.3	1147.1985	2	107.05	F2:90025	2	761	782	N
2	15	P02730|B3AT_HUMAN	R.IPLAVLFGIFLYM(+15.99)GVTSLSGIQLFDR.I	Y	89.25	2885.5764	-1.5	962.8646	3	106.08	F2:89281	1	783	808	Y
2	15	P02730|B3AT_HUMAN	R.VIGDFGVPISILIMVLVDFFIQDTYTQKLSVPDGFK.V	Y	89.05	4014.1467	-0.9	1004.5430	4	105.96	F2:89189	2	604	639	N
2	15	P02730|B3AT_HUMAN	R.FLFVLLGPEAPHIDYTQLGR.A	Y	89.04	2285.2207	-0.8	1143.6167	2	101.42	F2:85183	41	264	283	N
2	15	P02730|B3AT_HUMAN	R.ADFLEQPVLGFVR.L	Y	88.71	1489.7928	2.5	745.9056	2	105.14	F1:64061	13	234	246	N
2	15	P02730|B3AT_HUMAN	L.FC(+57.02)EQGDGGTEGHSPSGILEK.I	Y	88.54	2103.9167	-3.6	1052.9619	2	45.37	F2:22769	9	200	219	Y
2	15	P02730|B3AT_HUMAN	D.PDIPESQM(+15.99)EEPAAHDTEATATDYHTTSHPGTHK.V	Y	88.06	3616.5647	-2.2	905.1464	4	40.39	F2:17151	5	24	56	Y
2	15	P02730|B3AT_HUMAN	K.VYVELQELVMDEKNQELR.W	Y	87.42	2234.1252	-0.9	1118.0688	2	77.79	F2:60703	7	57	74	N
2	15	P02730|B3AT_HUMAN	K.STPASLALPFVLILTVPLR.R	Y	87.37	2007.2131	-0.4	1004.6135	2	105.32	F2:88642	4	852	870	N
2	15	P02730|B3AT_HUMAN	K.IPPDSEATLVLVGR.A	Y	87.33	1465.8140	0.0	733.9142	2	104.67	F1:63521	17	220	233	N
2	15	P02730|B3AT_HUMAN	K.PQGPLPNTALLSLVLMAGTFFFAMMLR.K	Y	86.75	2935.5525	-1.5	979.5233	3	106.73	F2:89779	1	563	589	N
2	15	P02730|B3AT_HUMAN	Y.YLSDITDAFSPQVLAAVIFIYFAALSPAITFGGLLGEK.T	Y	86.02	4018.1382	-1.4	1340.3848	3	106.44	F2:89561	1	393	430	N
2	15	P02730|B3AT_HUMAN	K.ASTPGAAAQIQEVK.E	Y	85.93	1369.7201	0.1	685.8674	2	70.99	F1:36837	15	744	757	N
2	15	P02730|B3AT_HUMAN	D.PSQPLLPQHSSLETQLFC(+57.02)EQGDGGTEGHSPSGILEK.I	Y	85.73	3859.8323	-2.4	965.9630	4	71.20	F2:53173	4	184	219	Y
2	15	P02730|B3AT_HUMAN	K.VYVELQELVMDEK.N	Y	84.78	1593.7960	0.3	797.9055	2	104.79	F1:63652	41	57	69	N
2	15	P02730|B3AT_HUMAN	K.VYVELQELVM(+15.99)DEKNQELR.W	Y	84.51	2250.1201	-1.8	1126.0653	2	73.60	F2:55977	4	57	74	Y
2	15	P02730|B3AT_HUMAN	N.GGPDDPLQQTGQLFGGLVR.D	Y	84.40	1953.9907	-0.1	978.0025	2	89.17	F2:73064	5	366	384	N
2	15	P02730|B3AT_HUMAN	R.VIGDFGVPISILIMVLVDFFIQDTYTQK.L	Y	83.37	3170.6978	-2.0	1057.9044	3	106.91	F2:89922	9	604	631	N
2	15	P02730|B3AT_HUMAN	L.LGPEAPHIDYTQLGR.A	Y	82.97	1665.8474	-2.3	833.9291	2	101.48	F2:85245	5	269	283	N
2	15	P02730|B3AT_HUMAN	R.YQSSPAKPDSSFYK.G	Y	82.45	1603.7518	0.2	802.8834	2	104.56	F1:63410	19	347	360	N
2	15	P02730|B3AT_HUMAN	R.PHLSHLTFWSLLELRR.V	Y	82.42	2004.1057	-2.1	502.0327	4	84.18	F2:67750	1	97	112	N
2	15	P02730|B3AT_HUMAN	L.GPEAPHIDYTQLGR.A	Y	81.98	1552.7633	-5.1	777.3849	2	101.48	F2:85243	3	270	283	N
2	15	P02730|B3AT_HUMAN	H.SHAGELEALGGVKPAVLTR.S	Y	81.96	1904.0479	-4.0	953.0274	2	57.51	F2:37101	4	162	180	N
2	15	P02730|B3AT_HUMAN	R.PHLSHLTFWSLLELR.R	Y	81.76	1848.0046	-2.3	925.0075	2	95.24	F2:79298	18	97	111	N
2	15	P02730|B3AT_HUMAN	K.STPASLALPFVLILTVPLRR.V	Y	81.10	2163.3142	-1.2	722.1111	3	105.11	F2:88457	4	852	871	N
2	15	P02730|B3AT_HUMAN	R.SEFPIWMMFASALPALLVFILIFLESQITTLIVSKPER.K	Y	81.01	4350.3813	-1.1	1451.1328	3	107.69	F2:90485	1	657	694	N
2	15	P02730|B3AT_HUMAN	R.GWVIHPLGLR.S	Y	80.78	1146.6661	-2.5	574.3389	2	69.68	F2:51409	7	647	656	N
2	15	P02730|B3AT_HUMAN	R.NVELQC(+57.02)LDADDAK.A	Y	80.52	1489.6719	-0.8	745.8427	2	86.80	F1:49164	21	880	892	Y
2	15	P02730|B3AT_HUMAN	Q.M(+15.99)(+42.01)EEPAAHDTEATATDYHTTSHPGTHK.V	Y	79.59	2892.2256	-0.3	965.0822	3	36.88	F2:13855	7	31	56	Y
2	15	P02730|B3AT_HUMAN	T.PGAAAQIQEVK.E	Y	79.08	1110.6033	0.5	556.3092	2	70.86	F1:36732	2	747	757	N
2	15	P02730|B3AT_HUMAN	V.LLGPEAPHIDYTQLGR.A	Y	78.02	1778.9315	2.9	890.4756	2	101.65	F2:85391	3	268	283	N
2	15	P02730|B3AT_HUMAN	K.HSHAGELEALGGVKPAVLT.R	Y	77.78	1885.0057	-3.3	943.5071	2	59.08	F2:38960	4	161	179	N
2	15	P02730|B3AT_HUMAN	K.HSHAGELEALGGVK.P	Y	77.56	1403.7157	-2.0	468.9116	3	43.76	F2:20950	4	161	174	N
2	15	P02730|B3AT_HUMAN	K.PQGPLPNTALLSLVLM(+15.99)AGTFFFAMMLRK.F	Y	76.01	3079.6423	2.0	1027.5568	3	105.70	F2:88983	1	563	590	Y
2	15	P02730|B3AT_HUMAN	K.GSGFHLDLLLVVGMGGVAALFGM(+15.99)PWLSATTVR.S	Y	75.90	3287.7197	-0.6	1096.9132	3	105.39	F2:88717	1	699	730	Y
2	15	P02730|B3AT_HUMAN	R.WVQLEENLGENGAWGRPH.L	Y	74.06	2090.9922	-4.3	1046.4989	2	68.50	F2:50025	4	81	98	N
2	15	P02730|B3AT_HUMAN	Q.M(+42.01)EEPAAHDTEATATDYHTTSHPGTHK.V	Y	73.41	2876.2307	-3.7	720.0623	4	40.80	F2:17590	2	31	56	Y
2	15	P02730|B3AT_HUMAN	R.WVQLEENLGENGAWGR.P	Y	73.22	1856.8805	-1.4	929.4462	2	104.69	F1:63545	24	81	96	N
2	15	P02730|B3AT_HUMAN	L.FVLLGPEAPHIDYTQLGR.A	Y	72.98	2025.0684	-2.0	1013.5394	2	101.60	F2:85351	2	266	283	N
2	15	P02730|B3AT_HUMAN	F.RNVELQC(+57.02)LDADDAK.A	Y	72.71	1645.7729	-2.4	823.8918	2	45.61	F2:23039	5	879	892	Y
2	15	P02730|B3AT_HUMAN	R.RVIGDFGVPISILIM(+15.99)VLVDFFIQDTYTQK.L	Y	72.62	3342.7937	-1.4	1115.2703	3	105.94	F2:89176	1	603	631	Y
2	15	P02730|B3AT_HUMAN	F.VLLGPEAPHIDYTQLGR.A	Y	72.53	1877.9999	-1.6	940.0057	2	70.71	F2:52611	4	267	283	N
2	15	P02730|B3AT_HUMAN	K.ATFDEEEGR.D	Y	72.41	1052.4410	2.3	527.2290	2	64.10	F1:31386	7	893	901	N
2	15	P02730|B3AT_HUMAN	H.AGELEALGGVKPAVLTR.S	Y	72.10	1679.9569	-3.2	840.9830	2	63.71	F2:44432	4	164	180	N
2	15	P02730|B3AT_HUMAN	L.EALGGVKPAVLTR.S	Y	72.09	1309.7717	-2.4	655.8915	2	53.31	F2:32127	3	168	180	N
2	15	P02730|B3AT_HUMAN	D.APSEQALLSLVPVQR.E	Y	71.90	1606.9042	-2.0	804.4578	2	81.81	F2:65231	3	326	340	N
2	15	P02730|B3AT_HUMAN	R.WVQLEENLGENGAWGRPHLSHLTFWSLLELR.R	Y	71.36	3686.8745	-1.4	738.3812	5	104.50	F2:87917	2	81	111	N
2	15	P02730|B3AT_HUMAN	K.VYVELQELVM(+15.99)DEK.N	Y	71.23	1609.7909	0.4	805.9031	2	104.54	F1:63386	11	57	69	Y
2	15	P02730|B3AT_HUMAN	R.ISGLLVAVLVGLSILM(+15.99)EPILSR.I	Y	70.94	2308.3804	0.3	770.4677	3	106.10	F2:89296	1	761	782	Y
2	15	P02730|B3AT_HUMAN	R.FIFEDQIRPQDREELLR.A	Y	70.92	2203.1384	-2.5	551.7905	4	69.12	F2:50758	18	139	155	N
2	15	P02730|B3AT_HUMAN	G.KASTPGAAAQIQEVK.E	Y	70.72	1497.8151	-1.4	749.9138	2	39.34	F2:16078	4	743	757	N
2	15	P02730|B3AT_HUMAN	R.AAATLMSER.V	Y	70.51	948.4698	0.7	475.2425	2	81.17	F1:44795	16	284	292	N
2	15	P02730|B3AT_HUMAN	D.PLQQTGQLFGGLVR.D	Y	69.91	1512.8412	-2.4	757.4260	2	74.76	F2:57300	2	371	384	N
2	15	P02730|B3AT_HUMAN	R.VIGDFGVPISILIM(+15.99)VLVDFFIQDTYTQKLSVPDGFK.V	Y	69.89	4030.1416	0.9	1008.5436	4	105.88	F2:89127	1	604	639	Y
2	15	P02730|B3AT_HUMAN	K.YHPDVPYVKR.V	Y	69.84	1272.6615	-3.7	425.2262	3	41.65	F2:18530	2	818	827	N
2	15	P02730|B3AT_HUMAN	G.RADFLEQPVLGFVR.L	Y	69.79	1645.8939	-1.5	823.9530	2	80.54	F2:63794	4	233	246	N
2	15	P02730|B3AT_HUMAN	V.THANALTVM(+15.99)GK.A	Y	69.37	1157.5863	-3.0	579.7987	2	38.23	F2:15022	2	733	743	Y
2	15	P02730|B3AT_HUMAN	K.ATFDEEEGRDEYDEVAM(+15.99)PV	Y	69.31	2216.9055	-0.5	1109.4595	2	93.79	F1:54705	19	893	911	Y
2	15	P02730|B3AT_HUMAN	R.IDAYMAQSR.G	Y	68.55	1053.4913	0.2	527.7531	2	76.04	F1:40790	13	296	304	N
2	15	P02730|B3AT_HUMAN	E.ALGGVKPAVLTR.S	Y	68.30	1180.7291	-2.0	591.3707	2	53.29	F2:32095	2	169	180	N
2	15	P02730|B3AT_HUMAN	R.FIFEDQIRPQDR.E	Y	67.78	1562.7841	-3.1	782.3969	2	60.69	F2:40847	19	139	150	N
2	15	P02730|B3AT_HUMAN	H.LSHLTFWSLLELR.R	Y	67.24	1613.8929	-3.9	807.9506	2	101.53	F2:85283	4	99	111	N
2	15	P02730|B3AT_HUMAN	R.AAATLM(+15.99)SER.V	Y	66.04	964.4648	0.0	483.2397	2	61.06	F1:29026	25	284	292	Y
2	15	P02730|B3AT_HUMAN	R.YTQEIFSFLISLIFIYETFSKLIKIFQDHPLQK.T	Y	66.01	4049.1958	0.4	810.8467	5	105.64	F2:88932	1	519	551	N
2	15	P02730|B3AT_HUMAN	K.TYNYNVLMVPKPQGPLPNTALLSLVLMAGTFFFAMMLR.K	Y	65.83	4258.2217	0.5	1065.5632	4	106.01	F2:89231	1	552	589	N
2	15	P02730|B3AT_HUMAN	Q.M(+15.99)EEPAAHDTEATATDYHTTSHPGTHK.V	Y	65.48	2850.2151	1.4	713.5620	4	33.78	F2:11366	2	31	56	Y
2	15	P02730|B3AT_HUMAN	I.FEDQIRPQDREELLR.A	Y	63.48	1942.9860	-4.1	648.6666	3	69.33	F2:50999	5	141	155	N
2	15	P02730|B3AT_HUMAN	M.M(+15.99)(+42.01)EENLEQEEYEDPDIPESQM(+15.99)EEPAAHDTEATATDYHTTSHPGTHK.V	Y	63.39	5213.1421	-4.2	1043.6313	5	52.41	F2:31065	1	12	56	Y
2	15	P02730|B3AT_HUMAN	K.YHPDVPYVK.R	Y	62.36	1116.5603	-3.5	559.2855	2	45.66	F2:23101	6	818	826	N
2	15	P02730|B3AT_HUMAN	Q.SSPAKPDSSFYK.G	Y	62.21	1312.6299	-4.5	657.3193	2	40.99	F2:17792	2	349	360	N
2	15	P02730|B3AT_HUMAN	K.NSSYFPGK.L	Y	61.84	898.4185	0.4	450.2167	2	79.47	F1:43451	16	593	600	N
2	15	P02730|B3AT_HUMAN	R.SEFPIWMMFASALPALLVFILIFLESQITTLIVSK.P	Y	61.54	3968.1851	1.2	993.0547	4	108.91	F2:91261	1	657	691	N
2	15	P02730|B3AT_HUMAN	R.GELLHSLEGFLDC(+57.02)SLVLPPTDAPSEQALLSLVPVQR.E	Y	61.24	3900.0342	-0.3	1301.0183	3	104.83	F3:83462	3	305	340	Y
2	15	P02730|B3AT_HUMAN	K.ATFDEEEGRDEYDEVAMPV	Y	61.01	2200.9106	-2.4	1101.4600	2	72.64	F2:54872	13	893	911	N
2	15	P02730|B3AT_HUMAN	K.ASTPGAAAQIQEVKEQR.I	Y	60.09	1782.9224	-0.1	892.4684	2	38.29	F3:22474	3	744	760	N
2	15	P02730|B3AT_HUMAN	K.IPPDSEATLVLVGRADFLEQPVLGFVR.L	Y	59.67	2937.5962	-0.8	980.2053	3	104.71	F2:88088	3	220	246	N
2	15	P02730|B3AT_HUMAN	R.SGDPSQPLLPQHSSLETQL.F	Y	59.53	2033.0065	-0.4	1017.5101	2	102.79	F1:61814	7	181	199	N
2	15	P02730|B3AT_HUMAN	K.HSHAGELEALGGVKPAVL.T	Y	58.65	1783.9580	1.8	892.9879	2	59.73	F3:44528	2	161	178	N
2	15	P02730|B3AT_HUMAN	E.LQC(+57.02)LDADDAK.A	Y	58.14	1147.5179	-0.7	574.7659	2	67.88	F1:34350	13	883	892	Y
2	15	P02730|B3AT_HUMAN	K.TYNYNVLM(+15.99)VPK.P	Y	57.81	1356.6748	-2.5	679.3430	2	61.97	F2:42358	6	552	562	Y
2	15	P02730|B3AT_HUMAN	G.PDDPLQQTGQLFGGLVR.D	Y	57.81	1839.9479	1.2	920.9824	2	88.07	F3:70491	2	368	384	N
2	15	P02730|B3AT_HUMAN	D.PDIPESQMEEPAAHDTEATATDYHTTSHPGTHK.V	Y	57.78	3600.5698	-3.2	901.1469	4	43.85	F2:21049	2	24	56	N
2	15	P02730|B3AT_HUMAN	K.STPASLALPFVLILTVPLRRVLLPLIFR.N	Y	57.21	3114.9412	2.8	779.7448	4	105.55	F2:88856	1	852	879	N
2	15	P02730|B3AT_HUMAN	A.AHDTEATATDYHTTSHPGTHK.V	Y	57.17	2277.0046	0.4	570.2587	4	24.27	F3:8784	2	36	56	N
2	15	P02730|B3AT_HUMAN	R.RYQSSPAKPDSSFYK.G	Y	57.16	1759.8529	-1.3	880.9326	2	33.16	F3:17219	6	346	360	N
2	15	P02730|B3AT_HUMAN	G.GPDDPLQQTGQLFGGLVR.D	Y	56.93	1896.9694	-0.1	949.4919	2	88.25	F3:70634	1	367	384	N
2	15	P02730|B3AT_HUMAN	V.THANALTVMGK.A	Y	56.79	1141.5914	-3.9	571.8008	2	44.85	F2:22198	2	733	743	N
2	15	P02730|B3AT_HUMAN	F.C(+57.02)EQGDGGTEGHSPSGILEK.I	Y	56.71	1956.8483	-2.1	979.4293	2	35.95	F3:20173	2	201	219	Y
2	15	P02730|B3AT_HUMAN	S.TPGAAAQIQEVK.E	Y	55.97	1211.6510	-1.2	606.8320	2	39.95	F3:24251	2	746	757	N
2	15	P02730|B3AT_HUMAN	K.IFQDHPLQK.T	Y	55.72	1124.5978	-2.8	563.3046	2	41.44	F2:18292	5	543	551	N
2	15	P02730|B3AT_HUMAN	D.DPLQQTGQLFGGLVR.D	Y	55.55	1627.8682	1.3	814.9424	2	86.40	F3:69151	2	370	384	N
2	15	P02730|B3AT_HUMAN	R.VIGDFGVPISILIM(+15.99)VLVDFFIQDTYTQK.L	Y	55.52	3186.6926	-0.5	1063.2377	3	106.09	F3:84568	2	604	631	Y
2	15	P02730|B3AT_HUMAN	K.HSHAGELEALGGVKPA.V	Y	55.01	1571.8055	-3.2	524.9408	3	46.81	F2:24455	4	161	176	N
2	15	P02730|B3AT_HUMAN	R.ALLLKHSHAGELEALGGVKPAVLTR.S	Y	54.98	2579.4910	0.3	645.8802	4	62.13	F3:46933	3	156	180	N
2	15	P02730|B3AT_HUMAN	A.HDTEATATDYHTTSHPGTHK.V	Y	54.76	2205.9675	-0.1	552.4991	4	23.86	F3:8458	1	37	56	N
2	15	P02730|B3AT_HUMAN	R.SGDPSQPLLPQH.S	Y	54.66	1274.6255	-1.6	638.3190	2	75.35	F1:40244	4	181	192	N
2	15	P02730|B3AT_HUMAN	P.AAHDTEATATDYHTTSHPGTHK.V	Y	54.65	2348.0417	0.1	588.0178	4	24.64	F3:9083	3	35	56	N
2	15	P02730|B3AT_HUMAN	H.SSLETQLFC(+57.02)EQGDGGTEGHSPSGILEK.I	Y	54.59	2862.2976	-1.8	955.1048	3	66.66	F3:51491	2	193	219	Y
2	15	P02730|B3AT_HUMAN	C.SLVLPPTDAPSEQALLSLVPVQR.E	Y	54.36	2429.3530	0.2	1215.6841	2	97.60	F3:77913	2	318	340	N
2	15	P02730|B3AT_HUMAN	D.TEATATDYHTTSHPGTHK.V	Y	54.28	1953.8817	0.6	489.4780	4	23.64	F3:8276	3	39	56	N
2	15	P02730|B3AT_HUMAN	M.EEPAAHDTEATATDYHTTSHPGTHK.V	Y	54.25	2703.1797	1.3	676.8031	4	27.97	F3:11854	3	32	56	N
2	15	P02730|B3AT_HUMAN	S.HAGELEALGGVKPAVLTR.S	Y	54.15	1817.0159	-2.4	606.6778	3	57.30	F2:36852	1	163	180	N
2	15	P02730|B3AT_HUMAN	G.TVLLDLQETSLAGVANQLLDR.F	Y	54.14	2268.2324	1.0	757.0855	3	103.92	F3:82745	1	118	138	N
2	15	P02730|B3AT_HUMAN	P.PDSEATLVLVGR.A	Y	54.06	1255.6771	8.0	628.8508	2	69.84	F3:54613	1	222	233	N
2	15	P02730|B3AT_HUMAN	R.VFRIDAYM(+15.99)AQSR.G	Y	53.53	1471.7241	-2.9	736.8672	2	49.33	F3:33843	4	293	304	Y
2	15	P02730|B3AT_HUMAN	H.DTEATATDYHTTSHPGTHK.V	Y	53.48	2068.9087	1.0	690.6442	3	25.22	F3:9548	4	38	56	N
2	15	P02730|B3AT_HUMAN	K.ATFDEEEGRDEYDE.V	Y	53.30	1703.6434	0.3	852.8293	2	44.40	F3:28721	1	893	906	N
2	15	P02730|B3AT_HUMAN	R.VLLPLIFR.N	Y	53.17	969.6375	-1.9	485.8251	2	95.40	F2:79444	20	872	879	N
2	15	P02730|B3AT_HUMAN	L.LDLQETSLAGVANQLLDR.F	Y	52.90	1955.0323	1.7	978.5251	2	93.46	F3:74712	1	121	138	N
2	15	P02730|B3AT_HUMAN	G.PEAPHIDYTQLGR.A	Y	52.88	1495.7419	-0.1	499.5879	3	52.82	F3:37397	1	271	283	N
2	15	P02730|B3AT_HUMAN	R.SGDPSQPLLPQHSSLETQLF.C	Y	52.60	2180.0750	-0.6	1091.0441	2	81.57	F2:64956	2	181	200	N
2	15	P02730|B3AT_HUMAN	R.RVLLPLIFR.N	Y	52.52	1125.7385	0.1	376.2535	3	78.81	F3:62896	3	871	879	N
2	15	P02730|B3AT_HUMAN	V.LM(+15.99)VPKPQGPLPNTALLSLVLMAGTFFFAMMLR.K	Y	52.39	3519.8882	-2.3	880.9773	4	106.02	F2:89238	2	558	589	Y
2	15	P02730|B3AT_HUMAN	V.RLQEAAELEAVELPVPIR.F	Y	52.34	2032.1316	-0.6	678.3841	3	77.15	F3:61423	2	246	263	N
2	15	P02730|B3AT_HUMAN	R.RRYQSSPAKPDSSFYK.G	Y	52.33	1915.9540	-1.4	639.6577	3	38.86	F2:15605	2	345	360	N
2	15	P02730|B3AT_HUMAN	Y.QSSPAKPDSSFYK.G	Y	52.24	1440.6885	-1.8	721.3502	2	33.13	F3:17183	2	348	360	N
2	15	P02730|B3AT_HUMAN	S.VTHANALTVMGK.A	Y	52.21	1240.6598	-1.2	621.3364	2	41.24	F3:25681	1	732	743	N
2	15	P02730|B3AT_HUMAN	R.ILLLFKPPKYHPDVPYVK.R	Y	51.96	2166.2605	-2.2	542.5712	4	72.18	F2:54322	2	809	826	N
2	15	P02730|B3AT_HUMAN	E.ATATDYHTTSHPGTHK.V	Y	51.79	1723.7914	0.4	575.6046	3	21.78	F3:6837	2	41	56	N
2	15	P02730|B3AT_HUMAN	P.DSEATLVLVGR.A	Y	51.12	1158.6244	0.3	580.3196	2	62.82	F3:47633	1	223	233	N
2	15	P02730|B3AT_HUMAN	K.TYNYNVLMVPK.P	Y	51.01	1340.6798	-2.4	671.3456	2	65.97	F3:50810	2	552	562	N
2	15	P02730|B3AT_HUMAN	K.FKNSSYFPGK.L	Y	50.76	1173.5818	-2.3	587.7968	2	39.09	F3:23305	2	591	600	N
2	15	P02730|B3AT_HUMAN	R.IDAYM(+15.99)AQSR.G	Y	50.29	1069.4862	-0.3	535.7502	2	62.49	F1:30123	19	296	304	Y
2	15	P02730|B3AT_HUMAN	R.GWVIHPLGL.R	Y	50.23	990.5651	-1.4	496.2891	2	87.94	F2:71752	1	647	655	N
2	15	P02730|B3AT_HUMAN	K.ATFDEEEGRDEY(+361.15)DEVAM(+15.99)PV	Y	49.10	2578.0515	-0.7	1290.0321	2	73.68	F3:58300	1	893	911	Y
2	15	P02730|B3AT_HUMAN	R.SGDPSQPLLPQHSSLETQLFC(+57.02)EQGDGGTEGHS.P	Y	49.05	3394.5007	-0.3	1132.5072	3	70.62	F3:55370	1	181	212	Y
2	15	P02730|B3AT_HUMAN	I.FEDQIRPQDR.E	Y	48.92	1302.6316	-1.7	652.3220	2	60.10	F3:44905	2	141	150	N
2	15	P02730|B3AT_HUMAN	R.VFRIDAYMAQSR.G	Y	48.76	1455.7292	-3.0	486.2489	3	60.35	F2:40460	3	293	304	N
2	15	P02730|B3AT_HUMAN	T.SLAGVANQLLDR.F	Y	48.61	1255.6885	-0.8	628.8510	2	72.34	F3:57008	1	127	138	N
2	15	P02730|B3AT_HUMAN	R.SGDPSQPLLPQHSSLETQLFC(+57.02)EQGDGGTEGH.S	Y	48.42	3307.4688	1.4	1103.4984	3	71.38	F3:56082	2	181	211	Y
2	15	P02730|B3AT_HUMAN	S.PAKPDSSFYK.G	Y	48.33	1138.5658	-2.3	570.2889	2	33.23	F3:17291	1	351	360	N
2	15	P02730|B3AT_HUMAN	D.FLEQPVLGFVR.L	Y	47.99	1303.7288	0.4	652.8719	2	87.94	F3:70390	2	236	246	N
2	15	P02730|B3AT_HUMAN	G.WVIHPLGLR.S	Y	47.40	1089.6447	-1.1	545.8290	2	67.88	F3:52688	1	648	656	N
2	15	P02730|B3AT_HUMAN	Q.ALLSLVPVQR.E	Y	47.27	1094.6812	-0.8	548.3474	2	71.85	F3:56546	1	331	340	N
2	15	P02730|B3AT_HUMAN	K.I(+42.01)PPDSEATLVLVGRADFLEQPVLGFVR.L	Y	47.12	2979.6069	-4.8	994.2048	3	87.84	F3:70300	1	220	246	Y
2	15	P02730|B3AT_HUMAN	R.YQSSPAKPDSSFY(+361.15)K.G	Y	47.01	1964.8978	0.9	655.9738	3	53.09	F3:37660	2	347	360	Y
2	15	P02730|B3AT_HUMAN	R.G(+42.01)WVIHPLGLR.S	Y	46.75	1188.6768	-0.5	595.3453	2	85.66	F3:68544	1	647	656	Y
2	15	P02730|B3AT_HUMAN	K.GTVLLDLQETSLAGVAN.Q	Y	46.49	1699.8992	0.5	850.9573	2	92.10	F3:73656	1	117	133	N
2	15	P02730|B3AT_HUMAN	D.GGTEGHSPSGILEK.I	Y	45.64	1367.6681	-2.2	684.8398	2	32.96	F3:16988	1	206	219	N
2	15	P02730|B3AT_HUMAN	K.LSVPDGFK.V	Y	45.58	861.4596	0.3	431.7372	2	100.69	F1:60155	13	632	639	N
2	15	P02730|B3AT_HUMAN	I.FQDHPLQK.T	Y	45.04	1011.5137	-2.4	506.7629	2	41.48	F2:18342	2	544	551	N
2	15	P02730|B3AT_HUMAN	F.LEQPVLGFVR.L	Y	44.68	1156.6604	1.5	579.3383	2	88.00	F3:70436	2	237	246	N
2	15	P02730|B3AT_HUMAN	G.VAALFGMPWLSATTVR.S	Y	44.67	1718.9177	0.8	860.4668	2	98.74	F3:78789	2	715	730	N
2	15	P02730|B3AT_HUMAN	W.VIHPLGLR.S	Y	44.46	903.5654	-2.5	452.7888	2	69.02	F2:50636	8	649	656	N
2	15	P02730|B3AT_HUMAN	R.FLFVLLGPEAPH.I	Y	44.22	1338.7335	-1.2	670.3732	2	100.99	F2:84807	2	264	275	N
2	15	P02730|B3AT_HUMAN	F.EDQIRPQDR.E	Y	44.20	1155.5632	-1.4	578.7881	2	60.11	F3:44913	1	142	150	N
2	15	P02730|B3AT_HUMAN	R.WMEAAR.W	Y	44.14	762.3483	0.4	382.1815	2	93.58	F1:54538	10	75	80	N
2	15	P02730|B3AT_HUMAN	E.LEALGGVKPAVLTR.S	Y	44.01	1422.8558	-1.3	475.2919	3	56.19	F3:40866	1	167	180	N
2	15	P02730|B3AT_HUMAN	A.STPGAAAQIQEVK.E	Y	43.91	1298.6830	0.7	650.3492	2	39.15	F3:23371	1	745	757	N
2	15	P02730|B3AT_HUMAN	V.IHPLGLR.S	Y	43.83	804.4969	-2.6	403.2547	2	69.54	F2:51241	3	650	656	N
2	15	P02730|B3AT_HUMAN	A.GELEALGGVKPAVLTR.S	Y	43.65	1608.9198	-2.9	537.3123	3	62.49	F3:47307	1	165	180	N
2	15	P02730|B3AT_HUMAN	R.WM(+15.99)EAAR.W	Y	43.39	778.3432	0.7	390.1791	2	27.49	F3:11436	16	75	80	Y
2	15	P02730|B3AT_HUMAN	S.LAGVANQLLDR.F	Y	43.34	1168.6564	-3.4	585.3335	2	59.86	F3:44664	1	128	138	N
2	15	P02730|B3AT_HUMAN	A.LGGVKPAVLTR.S	Y	42.86	1109.6920	-0.2	555.8531	2	51.88	F3:36512	2	170	180	N
2	15	P02730|B3AT_HUMAN	H.SLEGFLDC(+57.02)SLVLPPTDAPSEQALLSLVPVQR.E	Y	42.44	3350.7432	-0.8	1117.9208	3	104.79	F3:83426	1	310	340	Y
2	15	P02730|B3AT_HUMAN	M.PWLSATTVR.S	Y	42.42	1029.5607	-0.9	515.7872	2	55.92	F3:40589	2	722	730	N
2	15	P02730|B3AT_HUMAN	N.VELQC(+57.02)LDADDAK.A	Y	41.85	1375.6289	-2.5	688.8200	2	49.94	F3:34459	1	881	892	Y
2	15	P02730|B3AT_HUMAN	L.TFWSLLELR.R	Y	41.33	1163.6339	0.4	582.8245	2	95.56	F3:76326	1	103	111	N
2	15	P02730|B3AT_HUMAN	P.LQQTGQLFGGLVR.D	Y	41.23	1415.7885	-0.7	708.9010	2	70.57	F3:55327	1	372	384	N
2	15	P02730|B3AT_HUMAN	R.YQSSPAKPDSSF.Y	Y	40.86	1312.5935	0.6	657.3044	2	38.59	F3:22785	5	347	358	N
2	15	P02730|B3AT_HUMAN	R.YTQEIFSFLISLIFIYETFSKLIK.I	Y	39.98	2942.6084	0.2	981.8770	3	105.86	F2:89110	1	519	542	N
2	15	P02730|B3AT_HUMAN	N.SSYFPGK.L	Y	39.31	784.3755	0.4	393.1952	2	81.68	F1:45192	1	594	600	N
2	15	P02730|B3AT_HUMAN	L.GGVKPAVLTR.S	Y	39.18	996.6080	-2.3	499.3101	2	52.51	F3:37095	3	171	180	N
2	15	P02730|B3AT_HUMAN	G.TEGHSPSGILEK.I	Y	38.94	1253.6251	-3.5	627.8176	2	32.47	F3:16463	2	208	219	N
2	15	P02730|B3AT_HUMAN	R.GELLHSLEGFLD.C	Y	38.91	1328.6611	4.1	665.3406	2	91.85	F3:73462	2	305	316	N
2	15	P02730|B3AT_HUMAN	K.PDSSFYK.G	Y	38.75	842.3810	-0.4	422.1976	2	33.21	F3:17278	4	354	360	N
2	15	P02730|B3AT_HUMAN	R.YQSSPAKPDSSFYKG.L	Y	38.69	1660.7732	-2.8	831.3915	2	36.66	F3:20967	2	347	361	N
2	15	P02730|B3AT_HUMAN	R.RVLLPLIF.R	Y	38.11	969.6375	-1.5	485.8253	2	102.13	F2:85826	2	871	878	N
2	15	P02730|B3AT_HUMAN	R.SGDPSQPLLPQHSSLE.T	Y	37.58	1690.8162	1.0	846.4162	2	55.62	F3:40272	2	181	196	N
2	15	P02730|B3AT_HUMAN	R.GELLHSLEGFLDC(+57.02).S	Y	37.50	1488.6919	-0.1	745.3531	2	93.36	F3:74639	2	305	317	Y
2	15	P02730|B3AT_HUMAN	H.IDYTQLGR.A	Y	37.01	964.4978	-1.6	483.2554	2	48.91	F3:33418	1	276	283	N
2	15	P02730|B3AT_HUMAN	R.A(+42.01)AATLMSER.V	Y	36.98	990.4804	6.3	496.2506	2	70.76	F1:36649	1	284	292	Y
2	15	P02730|B3AT_HUMAN	F.QDHPLQK.T	Y	36.63	864.4453	-5.2	433.2277	2	41.50	F2:18368	1	545	551	N
2	15	P02730|B3AT_HUMAN	L.LSLVPVQR.E	Y	36.51	910.5600	-1.2	456.2867	2	54.79	F3:39413	2	333	340	N
2	15	P02730|B3AT_HUMAN	P.GAAAQIQEVK.E	Y	36.21	1013.5505	-3.1	507.7810	2	32.77	F3:16772	1	748	757	N
2	15	P02730|B3AT_HUMAN	R.WVQLEENLGENGAWGRPHLSHLTF.W	Y	35.87	2789.3674	-2.3	930.7943	3	81.76	F2:65174	2	81	104	N
2	15	P02730|B3AT_HUMAN	R.YQSSPAKPD.S	Y	35.82	991.4611	0.8	496.7382	2	23.14	F3:7888	1	347	355	N
2	15	P02730|B3AT_HUMAN	R.YQSSPAKPDS.S	Y	35.69	1078.4930	-0.6	540.2535	2	22.81	F3:7637	1	347	356	N
2	15	P02730|B3AT_HUMAN	R.WVQLEENLGENGAWGRPHLSHLTFWSLLELRR.V	Y	35.47	3842.9756	-1.1	641.5025	6	97.45	F2:81435	1	81	112	N
2	15	P02730|B3AT_HUMAN	L.SLVPVQR.E	Y	35.45	797.4759	-0.9	399.7449	2	39.97	F3:24281	6	334	340	N
2	15	P02730|B3AT_HUMAN	R.RYQSSPAKPDSSF.Y	Y	35.23	1468.6946	-2.0	735.3531	2	33.04	F3:17077	2	346	358	N
2	15	P02730|B3AT_HUMAN	R.ILLLFKPPK.Y	Y	35.05	1067.7107	-2.0	534.8616	2	68.06	F2:49519	5	809	817	N
2	15	P02730|B3AT_HUMAN	F.WSLLELR.R	Y	34.95	915.5178	-1.9	458.7653	2	81.57	F2:64958	2	105	111	N
2	15	P02730|B3AT_HUMAN	E.AVELPVPIR.F	Y	34.87	992.6018	-0.7	497.3078	2	65.70	F3:50542	1	255	263	N
2	15	P02730|B3AT_HUMAN	F.VLILTVPLRR.V	Y	34.76	1178.7863	-1.6	393.9354	3	66.03	F2:47152	4	862	871	N
2	15	P02730|B3AT_HUMAN	N.L(+42.01)EQEEYEDPDIPESQM(+15.99)EEPAAHDTEATATDYHTTSHPGTHK.V	Y	34.68	4693.9785	1.2	939.8041	5	53.25	F3:37814	1	16	56	Y
2	15	P02730|B3AT_HUMAN	R.VIGDFGVPISILIMVLVDFFIQDTY.T	Y	34.30	2813.4966	-1.0	938.8385	3	108.79	F2:91170	2	604	628	N
2	15	P02730|B3AT_HUMAN	R.ADFLEQPVLGF.V	Y	34.22	1234.6233	1.2	618.3196	2	102.86	F3:81943	1	234	244	N
2	15	P02730|B3AT_HUMAN	R.S(+42.01)VTHANALTVM(+15.99)GKASTPGAAAQIQEVK.E	Y	34.21	2737.4067	-2.2	913.4742	3	59.31	F3:44103	1	731	757	Y
2	15	P02730|B3AT_HUMAN	A.H(+42.01)DTEATATDYHTTSHPGTHK.V	Y	33.92	2247.9780	-1.2	563.0011	4	26.84	F3:10882	2	37	56	Y
2	15	P02730|B3AT_HUMAN	R.SVTHANALTVM(+15.99).G	Y	33.77	1158.5703	-4.3	580.2899	2	42.43	F2:19419	2	731	741	Y
2	15	P02730|B3AT_HUMAN	K.HSHAGELEALG.G	Y	33.72	1119.5309	-3.5	560.7708	2	42.94	F2:19996	1	161	171	N
2	15	P02730|B3AT_HUMAN	A.DFLEQPVLGFVR.L	Y	33.58	1418.7557	-0.8	710.3846	2	90.92	F3:72740	1	235	246	N
2	15	P02730|B3AT_HUMAN	R.SVTHANALTVM.G	Y	33.28	1142.5754	-3.0	572.2933	2	51.59	F3:36214	2	731	741	N
2	15	P02730|B3AT_HUMAN	R.FIFEDQIR.P	Y	33.20	1066.5447	-1.4	534.2789	2	66.61	F3:51443	2	139	146	N
2	15	P02730|B3AT_HUMAN	K.STPASLALPFVL.I	Y	33.18	1214.6910	-0.5	608.3525	2	104.94	F3:83573	1	852	863	N
2	15	P02730|B3AT_HUMAN	A.TATDYHTTSHPGTHK.V	Y	33.06	1652.7543	0.5	551.9257	3	20.98	F3:6235	2	42	56	N
2	15	P02730|B3AT_HUMAN	R.GWVIHPL.G	Y	33.04	820.4595	-1.7	411.2364	2	71.26	F2:53243	2	647	653	N
2	15	P02730|B3AT_HUMAN	F.LFVLLGPEAPHIDYTQLGR.A	Y	32.92	2138.1523	2.8	713.7267	3	87.04	F3:69656	1	265	283	N
2	15	P02730|B3AT_HUMAN	S.SLETQLFC(+57.02)EQGDGGTEGHSPSGILEK.I	Y	32.87	2775.2656	0.5	926.0963	3	68.13	F3:52922	1	194	219	Y
2	15	P02730|B3AT_HUMAN	R.LQEAAELEAVELPVPI.R	Y	32.80	1719.9294	1.8	860.9736	2	103.59	F3:82496	1	247	262	N
2	15	P02730|B3AT_HUMAN	P.SEQALLSLVPVQR.E	Y	32.69	1438.8143	1.0	720.4152	2	76.20	F3:60559	1	328	340	N
2	15	P02730|B3AT_HUMAN	M.GGVAALFGMPWLSATTVR.S	Y	32.63	1832.9607	1.6	917.4891	2	103.25	F3:82232	1	713	730	N
2	15	P02730|B3AT_HUMAN	Q.KLSVPDGFK.V	Y	32.49	989.5546	-2.0	495.7836	2	45.85	F3:30208	1	631	639	N
2	15	P02730|B3AT_HUMAN	E.EPAAHDTEATATDYHTTSHPGTHK.V	Y	32.20	2574.1372	0.8	644.5421	4	31.99	F2:9988	1	33	56	N
2	15	P02730|B3AT_HUMAN	M.VPKPQGPLPNTALLSLVLMAGTFFFAMMLR.K	Y	31.58	3259.7688	-5.8	1087.5906	3	106.05	F2:89257	1	560	589	N
2	15	P02730|B3AT_HUMAN	K.PQGPLPNTALLSLVLMAGTFFFAM(+15.99)M(+15.99)LR.K	Y	31.33	2967.5425	-1.4	990.1867	3	105.81	F2:89067	1	563	589	Y
2	15	P02730|B3AT_HUMAN	R.SVTHANALTVM(+15.99)G.K	Y	30.86	1215.5918	-0.4	608.8029	2	39.40	F3:23641	1	731	742	Y
2	15	P02730|B3AT_HUMAN	R.YQSSPAKPDSSFY.K	Y	30.73	1475.6569	-0.8	738.8351	2	47.37	F3:31775	1	347	359	N
2	15	P02730|B3AT_HUMAN	K.HSHAGELEAL.G	Y	28.79	1062.5094	-3.8	532.2599	2	38.11	F3:22296	1	161	170	N
2	15	P02730|B3AT_HUMAN	R.PQDREELLR.A	Y	28.47	1154.6044	-1.6	385.8748	3	33.26	F3:17334	2	147	155	N
2	15	P02730|B3AT_HUMAN	L.LPLIFR.N	Y	28.43	757.4850	-1.8	379.7491	2	95.48	F2:79534	3	874	879	N
2	15	P02730|B3AT_HUMAN	V.ELPVPIR.F	Y	28.15	822.4963	-1.4	412.2548	2	54.50	F3:39103	1	257	263	N
2	15	P02730|B3AT_HUMAN	A.LLSLVPVQR.E	Y	27.23	1023.6440	-0.1	512.8292	2	65.37	F3:50214	1	332	340	N
2	15	P02730|B3AT_HUMAN	Q.LFGGLVR.D	Y	27.12	760.4595	-0.8	381.2368	2	63.33	F3:48147	1	378	384	N
2	15	P02730|B3AT_HUMAN	K.ATFDEEEGRDEYDEVAM(+15.99).P	Y	27.08	2020.7843	0.2	1011.3996	2	54.39	F3:39000	1	893	909	Y
2	15	P02730|B3AT_HUMAN	L.LLFKPPK.Y	Y	26.96	841.5425	-2.3	421.7776	2	68.10	F2:49570	2	811	817	N
2	15	P02730|B3AT_HUMAN	F.VLILTVPLR.R	Y	26.83	1022.6852	-1.0	512.3494	2	77.20	F3:61472	2	862	870	N
2	15	P02730|B3AT_HUMAN	R.VLLPLIF.R	Y	26.47	813.5364	0.6	407.7757	2	105.50	F2:88811	1	872	878	N
2	15	P02730|B3AT_HUMAN	A.ATLM(+15.99)SER.V	Y	26.39	822.3906	-0.3	412.2025	2	27.08	F3:11082	1	286	292	Y
2	15	P02730|B3AT_HUMAN	Q.DDY(+361.15)EDMMEENLEQEEY(+361.15)EDPDIPESQM(+15.99)EEPAAHDTEATATDYHTTSHPGTHK.V	Y	25.62	6645.6558	-4.4	1330.1326	5	61.07	F3:45892	2	6	56	Y
2	15	P02730|B3AT_HUMAN	K.LSVPDGFKV.S	Y	25.39	960.5280	-1.3	481.2707	2	67.04	F3:51892	1	632	640	N
2	15	P02730|B3AT_HUMAN	I.LLLFKPPK.Y	Y	25.39	954.6266	-1.9	478.3197	2	68.59	F2:50136	4	810	817	N
2	15	P02730|B3AT_HUMAN	M.M(+15.99)(+42.01)EENLEQEEYEDPDIPESQMEEPAAHDTEATATDYHTTSHPGTHK.V	Y	24.80	5197.1475	-0.8	1040.4359	5	56.65	F3:41351	1	12	56	Y
2	15	P02730|B3AT_HUMAN	G.GVKPAVLTR.S	Y	24.21	939.5865	-2.2	470.7995	2	32.74	F3:16740	1	172	180	N
2	15	P02730|B3AT_HUMAN	L.ILTVPLRR.V	Y	23.99	966.6338	-1.9	484.3232	2	65.25	F3:50105	3	864	871	N
2	15	P02730|B3AT_HUMAN	L.IVSKPER.K	Y	23.78	827.4865	0.2	414.7506	2	20.34	F3:5760	1	688	694	N
2	15	P02730|B3AT_HUMAN	T.LIVSKPER.K	Y	22.84	940.5706	-1.5	471.2919	2	36.92	F2:13892	1	687	694	N
2	15	P02730|B3AT_HUMAN	E.DQIRPQDR.E	Y	22.58	1026.5206	-3.1	514.2660	2	61.08	F2:41302	1	143	150	N
2	15	P02730|B3AT_HUMAN	D.IPESQM(+15.99)EEPAAHDTEATATDYHTTSHPGTHK.V	Y	22.34	3404.4851	-3.0	681.9022	5	37.92	F2:14747	2	26	56	Y
2	15	P02730|B3AT_HUMAN	K.YHPDVPY.V	Y	22.15	889.3970	0.0	445.7058	2	46.44	F3:30822	1	818	824	N
2	15	P02730|B3AT_HUMAN	S.S(+42.01)PAKPDSSFY(+361.15)KGLDLNGGPDDPLQQTGQLFGGLVR.D	Y	21.16	4076.9941	-8.7	1359.9935	3	96.66	F3:77187	1	350	384	Y
2	15	P02730|B3AT_HUMAN	E.ELQDDY(+361.15)EDM(+15.99)M(+15.99)EENLEQEEYEDPDIPESQM(+15.99)EEPAAHDTEATATDYHTTSHPGTHK.V	Y	20.84	6686.6851	-3.0	1338.3403	5	56.94	F3:41646	2	3	56	Y
2	15	P02730|B3AT_HUMAN	F.IFEDQIRPQDREELLR.A	Y	20.76	2056.0701	-3.1	686.3618	3	56.69	F3:41382	1	140	155	N
2	15	P02730|B3AT_HUMAN	L.QC(+57.02)LDADDAK.A	Y	19.48	1034.4338	1.2	518.2248	2	21.91	F1:5154	1	884	892	Y
2	15	P02730|B3AT_HUMAN	H.ANALTVMGK.A	Y	18.93	903.4848	-0.3	452.7495	2	43.12	F3:27512	1	735	743	N
2	15	P02730|B3AT_HUMAN	R.FIFEDQIRPQ.D	Y	18.19	1291.6560	-1.2	646.8345	2	68.19	F3:52986	1	139	148	N
2	15	P02730|B3AT_HUMAN	H.PDVPYVK.R	Y	17.84	816.4381	1.8	409.2271	2	49.33	F3:33854	1	820	826	N
2	15	P02730|B3AT_HUMAN	L.ILTVPLR.R	Y	17.65	810.5327	-1.2	406.2731	2	56.79	F3:41494	1	864	870	N
2	15	P02730|B3AT_HUMAN	K.TYNYNV.L	Y	17.46	772.3392	-0.3	387.1768	2	54.52	F1:24096	1	552	557	N
2	15	P02730|B3AT_HUMAN	E.L(+42.01)QDDY(+361.15)EDM(+15.99)M(+15.99)EENLEQEEYEDPDIPESQM(+15.99)EEPAAHDTEATATDYHTTSHPGTHK.V	Y	17.00	6599.6528	-1.3	1100.9480	6	83.33	F2:66825	1	4	56	Y
2	15	P02730|B3AT_HUMAN	G.GTEGHSPSGILEK.I	Y	16.69	1310.6466	-0.5	437.8893	3	32.81	F3:16815	1	207	219	N
2	15	P02730|B3AT_HUMAN	K.STPASLALPF.V	Y	16.09	1002.5386	0.8	502.2770	2	90.48	F3:72386	1	852	861	N
2	15	P02730|B3AT_HUMAN	R.LQEAAELEAVELPVPIRFLFVLLGPEAPHIDYTQLGR.A	Y	15.96	4143.2407	5.9	1036.8236	4	105.23	F2:88566	1	247	283	N
2	15	P02730|B3AT_HUMAN	R.K(+42.01)FKNSSYFPGK.L	Y	15.96	1343.6874	-0.9	448.9027	3	29.46	F3:13270	3	590	600	Y
4	27	P11277|SPTB1_HUMAN	K.HQAFVAELASHEGWLENIDAEGK.Q	Y	103.89	2550.2139	-2.5	1276.1111	2	78.20	F2:61158	10	1315	1337	N
4	27	P11277|SPTB1_HUMAN	R.QIAERPAEETGPQEEEGETAGEAPVSHHAATER.T	Y	102.23	3512.6040	-1.3	1171.8738	3	40.03	F2:16763	7	2080	2112	N
4	27	P11277|SPTB1_HUMAN	K.TLMTQIDGVNLAANSLVESGHPR.S	Y	101.56	2422.2275	-3.3	1212.1171	2	78.65	F2:61669	3	899	921	N
4	27	P11277|SPTB1_HUMAN	R.KFANSLTGVQQQLQAFSTYR.T	Y	101.30	2286.1755	-1.8	1144.0930	2	77.63	F2:60523	2	329	348	N
4	27	P11277|SPTB1_HUMAN	R.PAEETGPQEEEGETAGEAPVSHHAATER.T	Y	99.23	2915.2805	-2.1	972.7654	3	37.56	F2:14437	3	2085	2112	N
4	27	P11277|SPTB1_HUMAN	K.VIQGQTDPEYLLLGQR.L	Y	97.78	1828.9683	0.1	915.4915	2	104.35	F1:63177	8	1127	1142	N
4	27	P11277|SPTB1_HUMAN	R.LPLAQSADYGTNLQTVQLFMK.K	Y	97.66	2337.2039	-2.2	1169.6067	2	91.66	F2:75700	4	1498	1518	N
4	27	P11277|SPTB1_HUMAN	K.TLM(+15.99)TQIDGVNLAANSLVESGHPR.S	Y	96.59	2438.2224	-1.6	1220.1166	2	71.08	F2:53042	9	899	921	Y
4	27	P11277|SPTB1_HUMAN	R.GVMEHLEQQAQGFPEEFRDSPDVTHR.L	Y	95.34	3038.3940	-0.1	1013.8052	3	69.78	F2:51527	5	797	822	N
4	27	P11277|SPTB1_HUMAN	R.VHLENMGSHDIVDGNHR.L	N	95.23	1928.8911	-2.4	965.4506	2	42.61	F2:19619	7	128	144	N
4	27	P11277|SPTB1_HUMAN	R.GLDAHLEQIFQEAHGMVAR.K	Y	95.20	2121.0425	-3.2	1061.5251	2	81.90	F2:65340	4	688	706	N
4	27	P11277|SPTB1_HUMAN	R.ELHLLGVQVQQFQDVATR.L	Y	93.95	2080.1064	-1.4	1041.0591	2	77.53	F2:60406	5	1844	1861	N
4	27	P11277|SPTB1_HUMAN	K.TAGYPHVNVTNFTSSWK.D	Y	92.70	1907.9166	-2.0	954.9637	2	66.01	F2:47126	3	187	203	N
4	27	P11277|SPTB1_HUMAN	R.AQGLLSAGHPEGEQIIR.L	Y	92.61	1774.9325	-3.2	888.4707	2	53.64	F2:32512	4	1647	1663	N
4	27	P11277|SPTB1_HUMAN	L.LQQHAGIKDEIDGHQDSYQR.V	Y	92.44	2337.1096	-1.7	1169.5601	2	40.85	F2:17645	16	1100	1119	N
4	27	P11277|SPTB1_HUMAN	R.GVMEHLEQQAQGFPEEFR.D	Y	91.74	2130.9792	-2.2	1066.4945	2	76.46	F2:59181	4	797	814	N
4	27	P11277|SPTB1_HUMAN	K.QAEAILSNQEYTLAHLEPPDSLEAAEAGIR.K	Y	91.18	3235.5996	-2.0	1079.5383	3	84.85	F2:68503	4	1179	1208	N
4	27	P11277|SPTB1_HUMAN	K.KNLQDAENFFQFQGDADDLK.A	Y	90.97	2342.0815	-4.9	1172.0424	2	73.82	F2:56231	3	737	756	N
4	27	P11277|SPTB1_HUMAN	R.ALEDLAQELEKENYHDQK.R	Y	90.90	2172.0334	-5.7	1087.0178	2	63.42	F2:44090	7	480	497	N
4	27	P11277|SPTB1_HUMAN	R.GLDAHLEQIFQEAHGM(+15.99)VAR.K	Y	90.83	2137.0374	-2.6	1069.5232	2	71.77	F2:53843	7	688	706	Y
4	27	P11277|SPTB1_HUMAN	K.EVSAQWDQLKDLAAFC(+57.02)K.K	Y	90.77	2007.9724	-3.4	1004.9901	2	78.95	F2:62018	5	720	736	Y
4	27	P11277|SPTB1_HUMAN	K.KKHEAIETDTAAYEER.V	Y	90.64	1889.9119	-3.1	945.9603	2	37.68	F2:14536	6	462	477	N
4	27	P11277|SPTB1_HUMAN	R.VHLENM(+15.99)GSHDIVDGNHR.L	N	90.21	1944.8860	-1.6	973.4487	2	38.33	F2:15109	8	128	144	Y
4	27	P11277|SPTB1_HUMAN	R.GVM(+15.99)EHLEQQAQGFPEEFR.D	Y	89.84	2146.9741	-2.2	1074.4919	2	61.83	F2:42188	6	797	814	Y
4	27	P11277|SPTB1_HUMAN	F.VAELASHEGWLENIDAEGK.Q	Y	89.33	2066.9907	-1.7	1034.5009	2	66.17	F2:47315	4	1319	1337	N
4	27	P11277|SPTB1_HUMAN	K.FANSLTGVQQQLQAFSTYR.T	Y	89.19	2158.0806	-1.8	1080.0457	2	85.91	F2:69630	6	330	348	N
4	27	P11277|SPTB1_HUMAN	R.ISHLEQC(+57.02)FEELSNMAAGR.K	Y	88.58	2090.9514	-2.1	1046.4808	2	81.93	F2:65377	5	612	629	Y
4	27	P11277|SPTB1_HUMAN	K.NLQDAENFFQFQGDADDLKAWLQDAHR.L	Y	87.89	3191.4697	-4.0	1064.8263	3	97.28	F2:81263	1	738	764	N
4	27	P11277|SPTB1_HUMAN	R.SHTLAQC(+57.02)LGFQEFQK.D	Y	87.73	1792.8566	-2.5	897.4333	2	64.14	F2:44944	4	1161	1175	Y
4	27	P11277|SPTB1_HUMAN	K.ELVASSPEMGQDFDHVTLLR.D	Y	87.42	2243.0891	-2.7	1122.5488	2	75.11	F2:57704	7	1710	1729	N
4	27	P11277|SPTB1_HUMAN	R.GQQLVEAAEIDC(+57.02)QDLEER.L	Y	87.06	2101.9585	-3.6	1051.9828	2	65.81	F2:46889	4	1541	1558	Y
4	27	P11277|SPTB1_HUMAN	K.KHEAIETDTAAYEER.V	Y	86.95	1761.8169	-1.7	881.9142	2	38.88	F2:15625	7	463	477	N
4	27	P11277|SPTB1_HUMAN	K.HEAIETDTAAYEER.V	Y	86.16	1633.7219	-3.5	817.8654	2	40.99	F2:17797	4	464	477	N
4	27	P11277|SPTB1_HUMAN	R.LIDAGHSEAATIAEWK.D	Y	85.87	1710.8577	-0.7	856.4355	2	59.14	F2:39033	4	1757	1772	N
4	27	P11277|SPTB1_HUMAN	R.ALEDLAQELEKENYHDQKR.I	Y	84.69	2328.1345	-2.1	777.0505	3	58.46	F2:38224	6	480	498	N
4	27	P11277|SPTB1_HUMAN	R.VHNYC(+57.02)VDC(+57.02)EETSK.W	Y	83.68	1639.6606	0.6	820.8381	2	35.09	F2:12392	5	956	968	Y
4	27	P11277|SPTB1_HUMAN	R.ISHLEQC(+57.02)FEELSNM(+15.99)AAGR.K	Y	83.60	2106.9463	-2.4	1054.4779	2	70.92	F2:52847	4	612	629	Y
4	27	P11277|SPTB1_HUMAN	K.DGLNEMWADLLELIDTR.M	Y	83.58	2002.9669	-0.4	1002.4903	2	105.40	F2:88727	1	1773	1789	N
4	27	P11277|SPTB1_HUMAN	R.SDDPGKDLTSVNR.M	Y	83.26	1402.6688	-0.5	702.3413	2	97.73	F1:57805	14	1404	1416	N
4	27	P11277|SPTB1_HUMAN	M.T(+42.01)SATEFENVGNQPPYSR.I	Y	83.01	1937.8755	-2.9	969.9422	2	65.97	F2:47084	4	2	18	Y
4	27	P11277|SPTB1_HUMAN	K.QLMDEKPQFTALVSQK.L	Y	83.01	1861.9607	-2.8	931.9850	2	62.82	F2:43368	4	1338	1353	N
4	27	P11277|SPTB1_HUMAN	K.WLAEMEMPDTLEDLEVVQHR.F	Y	82.56	2440.1401	-1.3	1221.0758	2	91.69	F2:75734	5	870	889	N
4	27	P11277|SPTB1_HUMAN	R.LVAQDNFGYDLAAVEAAK.K	Y	82.23	1893.9471	-1.8	947.9792	2	77.56	F2:60439	7	444	461	N
4	27	P11277|SPTB1_HUMAN	L.DAHLEQIFQEAHGMVAR.K	Y	81.84	1950.9370	-3.1	651.3176	3	81.96	F2:65407	1	690	706	N
4	27	P11277|SPTB1_HUMAN	I.AERPAEETGPQEEEGETAGEAPVSHHAATER.T	Y	81.71	3271.4612	-0.2	818.8724	4	37.38	F2:14281	4	2082	2112	N
4	27	P11277|SPTB1_HUMAN	K.HRELPEDVGLDASTAESFHR.V	Y	81.65	2265.0774	-1.8	756.0317	3	52.14	F2:30753	7	1817	1836	N
4	27	P11277|SPTB1_HUMAN	K.LFQDMLHSIDWM(+15.99)DEIK.A	Y	81.13	2035.9384	-1.3	1018.9752	2	90.66	F2:74662	5	533	548	Y
4	27	P11277|SPTB1_HUMAN	R.GVM(+15.99)EHLEQQAQGFPEEFRDSPDVTHR.L	Y	80.94	3054.3889	-2.5	764.6026	4	57.77	F2:37403	4	797	822	Y
4	27	P11277|SPTB1_HUMAN	K.WLAEMEM(+15.99)PDTLEDLEVVQHR.F	Y	80.31	2456.1353	-3.7	819.7160	3	81.75	F2:65164	3	870	889	Y
4	27	P11277|SPTB1_HUMAN	R.LVAQDNFGYDLAAVEAAKK.K	Y	79.92	2022.0421	-2.6	675.0196	3	67.66	F2:49058	3	444	462	N
4	27	P11277|SPTB1_HUMAN	R.LLSGEDVGQDEGATR.A	Y	79.90	1545.7271	-3.7	773.8679	2	43.83	F2:21026	7	765	779	N
4	27	P11277|SPTB1_HUMAN	R.QLGIIPLLDPEDVFTENPDEK.S	Y	79.88	2381.2002	-1.4	1191.6057	2	104.93	F2:88283	2	244	264	N
4	27	P11277|SPTB1_HUMAN	K.NFSAC(+57.02)LELGESLLQR.Q	Y	79.84	1735.8563	-0.9	868.9347	2	88.88	F2:72745	7	1958	1972	Y
4	27	P11277|SPTB1_HUMAN	K.NQTLQNEILGHTPR.V	Y	79.13	1619.8379	-2.7	810.9240	2	53.72	F2:32605	5	1520	1533	N
4	27	P11277|SPTB1_HUMAN	K.HKLM(+15.99)EADIAIQGDK.V	Y	79.13	1583.7977	-3.6	792.9033	2	41.87	F2:18773	3	570	583	Y
4	27	P11277|SPTB1_HUMAN	R.ELPEDVGLDASTAESFHR.V	Y	79.13	1971.9174	0.7	986.9667	2	62.29	F2:42742	6	1819	1836	N
4	27	P11277|SPTB1_HUMAN	R.WDAPDDELDNDNSSAR.L	Y	78.63	1818.7292	-3.3	910.3689	2	51.88	F2:30442	7	23	38	N
4	27	P11277|SPTB1_HUMAN	R.HNLEHAFNVAER.Q	Y	77.92	1435.6957	-4.1	718.8522	2	43.46	F2:20604	4	232	243	N
4	27	P11277|SPTB1_HUMAN	L.YVISDEIPKDEEGAIVMLK.R	Y	77.86	2148.1023	-1.3	1075.0570	2	75.93	F2:58587	5	1606	1624	N
4	27	P11277|SPTB1_HUMAN	K.LFQDMLHSIDWMDEIK.A	Y	77.80	2019.9434	-3.3	1010.9756	2	100.66	F2:84509	4	533	548	N
4	27	P11277|SPTB1_HUMAN	K.HYAGLKDVAEER.K	Y	77.27	1386.6891	-3.2	694.3496	2	40.97	F2:17772	4	1671	1682	N
4	27	P11277|SPTB1_HUMAN	R.FAALEKPTTLELK.E	Y	77.24	1459.8286	-3.3	730.9192	2	58.82	F2:38648	5	2065	2077	N
4	27	P11277|SPTB1_HUMAN	K.EKEQIYSSLDYGKDLTSVLILQR.K	Y	76.83	2697.4224	-5.2	900.1434	3	83.59	F2:67113	1	655	677	N
4	27	P11277|SPTB1_HUMAN	R.DASVAEAWLIAQEPYLASGDFGHTVDSVEK.L	Y	76.67	3204.5251	-0.2	802.1384	4	98.74	F2:82684	5	2017	2046	N
4	27	P11277|SPTB1_HUMAN	R.YFYTGAEILGLIDEK.H	Y	76.62	1730.8766	-2.3	866.4436	2	99.47	F2:83395	5	1802	1816	N
4	27	P11277|SPTB1_HUMAN	R.ELYQQVVAQADLR.Q	Y	76.60	1531.7994	0.9	766.9077	2	103.91	F1:62694	6	828	840	N
4	27	P11277|SPTB1_HUMAN	K.QLM(+15.99)DEKPQFTALVSQK.L	Y	76.51	1877.9557	-0.3	939.9848	2	55.37	F2:34570	4	1338	1353	Y
4	27	P11277|SPTB1_HUMAN	K.AVASEDM(+15.99)PESLPEAEQLLQQHAGIKDEIDGHQDSYQR.V	Y	75.91	4149.9185	-1.8	830.9894	5	69.18	F2:50823	2	1083	1119	Y
4	27	P11277|SPTB1_HUMAN	K.LM(+15.99)EADIAIQGDKVK.A	Y	75.40	1545.8073	-4.4	773.9075	2	46.65	F2:24264	3	572	585	Y
4	27	P11277|SPTB1_HUMAN	K.YHQGINAEIETR.S	Y	75.25	1429.6949	-3.1	715.8525	2	41.40	F2:18258	7	1944	1955	N
4	27	P11277|SPTB1_HUMAN	R.GLDAHLEQIFQEAH.G	Y	74.97	1606.7739	-1.5	804.3930	2	74.32	F2:56807	3	688	701	N
4	27	P11277|SPTB1_HUMAN	R.WQAFQTLVSER.R	Y	74.61	1363.6885	-3.3	682.8492	2	71.30	F2:53287	2	936	946	N
4	27	P11277|SPTB1_HUMAN	R.AWESLEEAEYRR.E	Y	74.55	1537.7161	-3.7	769.8625	2	51.63	F2:30139	2	395	406	N
4	27	P11277|SPTB1_HUMAN	R.ESQQLMDSHPEQKEDIGQR.Q	Y	74.14	2254.0283	-1.3	752.3491	3	39.30	F2:16034	2	1017	1035	N
4	27	P11277|SPTB1_HUMAN	K.EKEQIYSSLDYGK.D	Y	73.69	1558.7515	-4.5	780.3795	2	47.01	F2:24683	6	655	667	N
4	27	P11277|SPTB1_HUMAN	K.KNQTLQNEILGHTPR.V	Y	73.48	1747.9329	-3.4	583.6496	3	48.30	F2:26194	4	1519	1533	N
4	27	P11277|SPTB1_HUMAN	K.EQEVSAAWQALLDAC(+57.02)AGR.R	Y	73.32	1973.9265	-2.0	987.9686	2	90.76	F2:74765	7	1878	1895	Y
4	27	P11277|SPTB1_HUMAN	K.AHLLSAEFGK.H	Y	73.21	1071.5713	-3.4	536.7911	2	49.61	F2:27746	2	549	558	N
4	27	P11277|SPTB1_HUMAN	R.KFEDFLGSMENNRDK.V	Y	72.85	1828.8413	-3.0	915.4252	2	58.61	F2:38405	5	1209	1223	N
4	27	P11277|SPTB1_HUMAN	R.KFEDFLGSMENNR.D	Y	72.68	1585.7195	-3.0	793.8646	2	65.26	F2:46266	4	1209	1221	N
4	27	P11277|SPTB1_HUMAN	R.LVLGLIWTIILRFQIQDIVVQTQEGR.E	Y	72.58	3050.7644	-0.7	1017.9280	3	105.46	F2:88782	1	145	170	N
4	27	P11277|SPTB1_HUMAN	R.KLENMYHLFQLK.R	Y	72.42	1562.8279	-1.7	521.9490	3	67.79	F2:49211	7	1685	1696	N
4	27	P11277|SPTB1_HUMAN	K.HKDFLEELEESR.G	Y	71.64	1530.7313	-2.6	766.3710	2	61.94	F2:42316	4	785	796	N
4	27	P11277|SPTB1_HUMAN	K.EQIYSSLDYGKDLTSVLILQR.K	Y	71.54	2440.2849	-2.0	814.4340	3	89.81	F2:73748	1	657	677	N
4	27	P11277|SPTB1_HUMAN	I.DAGHSEAATIAEWK.D	Y	71.37	1484.6896	-2.2	743.3505	2	59.25	F2:39155	1	1759	1772	N
4	27	P11277|SPTB1_HUMAN	K.LLEVLSGEM(+15.99)LPKPTK.G	Y	71.16	1669.9324	-3.5	835.9706	2	63.34	F2:43988	4	91	105	Y
4	27	P11277|SPTB1_HUMAN	K.NLQDAENFFQFQGDADDLK.A	Y	71.11	2213.9866	-0.8	1107.9996	2	86.03	F2:69754	4	738	756	N
4	27	P11277|SPTB1_HUMAN	K.HLLEVEDLLQK.H	Y	70.85	1335.7397	-3.1	668.8751	2	72.67	F2:54898	4	559	569	N
4	27	P11277|SPTB1_HUMAN	K.GYQPC(+57.02)DPQVIQDR.I	Y	70.06	1574.7147	-3.0	788.3623	2	47.10	F2:24785	5	599	611	Y
4	27	P11277|SPTB1_HUMAN	K.ELVASSPEM(+15.99)GQDFDHVTLLR.D	Y	70.00	2259.0840	-1.1	754.0344	3	67.75	F2:49162	3	1710	1729	Y
4	27	P11277|SPTB1_HUMAN	K.LM(+15.99)EADIAIQGDK.V	Y	69.73	1318.6438	-2.2	660.3277	2	47.96	F2:25789	2	572	583	Y
4	27	P11277|SPTB1_HUMAN	R.LWDELQATTK.E	Y	69.67	1203.6135	0.8	602.8145	2	104.25	F1:63052	3	1360	1369	N
4	27	P11277|SPTB1_HUMAN	K.LMEADIAIQGDKVK.A	Y	69.22	1529.8123	-2.6	765.9114	2	51.81	F2:30358	3	572	585	N
4	27	P11277|SPTB1_HUMAN	K.LLEVLSGEMLPKPTK.G	Y	69.01	1653.9375	-1.2	552.3191	3	72.33	F2:54507	4	91	105	N
4	27	P11277|SPTB1_HUMAN	R.LWSYLQELLQSR.R	Y	68.94	1534.8143	-3.1	512.6105	3	101.69	F2:85430	4	509	520	N
4	27	P11277|SPTB1_HUMAN	K.WLAEM(+15.99)EMPDTLEDLEVVQHR.F	Y	68.78	2456.1353	-1.4	819.7179	3	83.45	F2:66953	3	870	889	Y
4	27	P11277|SPTB1_HUMAN	R.SKNFSAC(+57.02)LELGESLLQR.Q	Y	68.69	1950.9833	-1.0	976.4979	2	76.20	F2:58894	3	1956	1972	Y
4	27	P11277|SPTB1_HUMAN	R.ESQQLM(+15.99)DSHPEQKEDIGQR.Q	Y	67.86	2270.0232	0.0	757.6816	3	34.54	F2:11956	2	1017	1035	Y
4	27	P11277|SPTB1_HUMAN	K.KNLQDAENFFQFQGDADDLKAWLQDAHR.L	Y	67.79	3319.5645	-1.7	830.8970	4	88.80	F2:72662	2	737	764	N
4	27	P11277|SPTB1_HUMAN	R.ALEDLAQELEK.E	Y	67.23	1257.6451	-3.1	629.8279	2	70.81	F2:52725	2	480	490	N
4	27	P11277|SPTB1_HUMAN	R.KQFGHPQIEAR.I	Y	67.08	1309.6891	-2.1	437.5694	3	37.64	F2:14502	3	707	717	N
4	27	P11277|SPTB1_HUMAN	K.AQEASVLLR.D	Y	66.90	985.5556	0.4	493.7853	2	98.60	F1:58496	6	1263	1271	N
4	27	P11277|SPTB1_HUMAN	R.MQLLAASYDLHR.Y	Y	66.61	1416.7184	-3.8	473.2450	3	60.84	F2:41015	3	1790	1801	N
4	27	P11277|SPTB1_HUMAN	R.KFEDFLGSM(+15.99)ENNRDK.V	Y	66.56	1844.8363	-3.8	615.9504	3	48.26	F2:26153	3	1209	1223	Y
4	27	P11277|SPTB1_HUMAN	N.SLTGVQQQLQAFSTYR.T	Y	66.26	1825.9323	-3.0	913.9707	2	76.08	F2:58759	1	333	348	N
4	27	P11277|SPTB1_HUMAN	R.LQGQVDKHYAGLKDVAEER.K	Y	66.04	2155.1021	-3.6	719.3721	3	43.74	F2:20920	2	1664	1682	N
4	27	P11277|SPTB1_HUMAN	R.QRLETTLALQK.L	Y	66.01	1299.7510	-2.7	434.2564	3	46.37	F2:23931	3	522	532	N
4	27	P11277|SPTB1_HUMAN	Q.GLLSAGHPEGEQIIR.L	Y	65.99	1575.8369	-3.0	788.9234	2	53.76	F2:32647	1	1649	1663	N
4	27	P11277|SPTB1_HUMAN	R.IKEVSAQWDQLK.D	Y	65.99	1443.7721	-3.8	722.8906	2	50.71	F2:29061	4	718	729	N
4	27	P11277|SPTB1_HUMAN	R.FQIQDIVVQTQEGR.E	Y	65.91	1659.8580	-7.5	830.9301	2	73.47	F2:55820	4	157	170	N
4	27	P11277|SPTB1_HUMAN	R.VDNVNAFIER.L	Y	65.46	1175.5935	-2.6	588.8025	2	54.76	F2:33837	4	1747	1756	N
4	27	P11277|SPTB1_HUMAN	R.IKEVSAQWDQLKDLAAFC(+57.02)K.K	Y	65.41	2249.1514	1.3	750.7253	3	73.31	F2:55639	2	718	736	Y
4	27	P11277|SPTB1_HUMAN	R.TQLVDTADKFR.F	Y	64.87	1292.6725	-4.0	431.8964	3	47.46	F2:25208	3	1897	1907	N
4	27	P11277|SPTB1_HUMAN	F.AQVPSMGEEGGDADLSIEK.R	Y	64.84	1931.8782	-3.9	966.9426	2	57.75	F2:37386	2	1440	1458	N
4	27	P11277|SPTB1_HUMAN	K.DGLAFNALIHK.H	Y	64.84	1197.6505	-2.4	400.2231	3	66.15	F2:47290	4	204	214	N
4	27	P11277|SPTB1_HUMAN	R.AWESLEEAEYR.R	Y	64.71	1381.6150	-2.6	691.8130	2	59.31	F2:39230	2	395	405	N
4	27	P11277|SPTB1_HUMAN	R.ISHLEQC(+57.02)FEELSNMAAGRK.A	Y	64.69	2219.0464	-2.1	740.6879	3	74.40	F2:56896	1	612	630	Y
4	27	P11277|SPTB1_HUMAN	L.PEDVGLDASTAESFHR.V	Y	64.51	1729.7906	5.7	577.6074	3	62.66	F2:43189	1	1821	1836	N
4	27	P11277|SPTB1_HUMAN	K.VLSPVDSGNK.L	Y	64.50	1014.5345	0.1	508.2746	2	70.24	F1:36236	11	1224	1233	N
4	27	P11277|SPTB1_HUMAN	R.LGHLQSSWDR.L	Y	64.43	1197.5891	-2.9	400.2025	3	44.62	F2:21948	5	1559	1568	N
4	27	P11277|SPTB1_HUMAN	R.DLEDETLWVEER.L	Y	63.57	1532.6995	1.9	767.3585	2	104.38	F1:63201	3	1486	1497	N
4	27	P11277|SPTB1_HUMAN	F.AQVPSM(+15.99)GEEGGDADLSIEK.R	Y	63.45	1947.8730	-3.5	974.9404	2	48.36	F2:26266	2	1440	1458	Y
4	27	P11277|SPTB1_HUMAN	R.KEELGELFAQVPSMGEEGGDADLSIEK.R	Y	63.27	2877.3589	-0.9	960.1260	3	83.82	F2:67354	4	1432	1458	N
4	27	P11277|SPTB1_HUMAN	K.EKWLAEMEMPDTLEDLEVVQHR.F	Y	63.01	2697.2778	-1.5	675.3257	4	86.18	F2:69920	1	868	889	N
4	27	P11277|SPTB1_HUMAN	K.RVEDQVNVR.K	Y	62.89	1113.5890	-0.4	557.8016	2	34.61	F2:12014	2	1423	1431	N
4	27	P11277|SPTB1_HUMAN	K.DLTSVLILQR.K	Y	62.66	1156.6815	-2.7	579.3465	2	82.18	F2:65652	3	668	677	N
4	27	P11277|SPTB1_HUMAN	K.SIITYVVAFYHYFSK.M	Y	62.56	1836.9451	-1.9	613.3211	3	105.12	F2:88466	1	265	279	N
4	27	P11277|SPTB1_HUMAN	K.VIDHAIETEK.M	Y	62.47	1153.5979	-2.0	577.8051	2	36.06	F2:13172	4	293	302	N
4	27	P11277|SPTB1_HUMAN	K.LVAEGNLYSDK.I	Y	62.24	1207.6084	0.3	604.8116	2	83.14	F1:46331	6	1234	1244	N
4	27	P11277|SPTB1_HUMAN	R.M(+15.99)QLLAASYDLHR.Y	Y	62.08	1432.7133	-1.6	478.5776	3	53.00	F2:31758	5	1790	1801	Y
4	27	P11277|SPTB1_HUMAN	K.GNLEVLLFTIQSR.M	Y	61.68	1488.8300	-1.6	745.4211	2	97.02	F2:81019	6	360	372	N
4	27	P11277|SPTB1_HUMAN	K.LMEADIAIQGDK.V	Y	61.32	1302.6489	-3.0	652.3298	2	56.21	F2:35555	2	572	583	N
4	27	P11277|SPTB1_HUMAN	K.FFWEMDEAESWIK.E	Y	60.62	1716.7494	-2.5	859.3798	2	100.66	F2:84514	5	642	654	N
4	27	P11277|SPTB1_HUMAN	K.LENMYHLFQLK.R	Y	60.45	1434.7329	-1.1	718.3729	2	73.28	F2:55607	3	1686	1696	N
4	27	P11277|SPTB1_HUMAN	R.DKVLSPVDSGNK.L	Y	60.31	1257.6565	0.8	420.2264	3	99.78	F1:59435	3	1222	1233	N
4	27	P11277|SPTB1_HUMAN	R.LPLAQSADYGTNLQTVQLFM(+15.99)K.K	Y	60.23	2353.1987	3.7	1177.6110	2	81.42	F3:65132	1	1498	1518	Y
4	27	P11277|SPTB1_HUMAN	R.ESQQLM(+15.99)DSHPEQK.E	Y	59.80	1571.6886	-0.2	786.8514	2	27.24	F2:6477	5	1017	1029	Y
4	27	P11277|SPTB1_HUMAN	R.WQAFQTLVSERR.E	Y	59.19	1519.7896	-3.0	507.6023	3	62.11	F2:42518	1	936	947	N
4	27	P11277|SPTB1_HUMAN	K.FFWEM(+15.99)DEAESWIK.E	Y	58.90	1732.7443	-3.0	867.3768	2	91.24	F2:75267	4	642	654	Y
4	27	P11277|SPTB1_HUMAN	R.KLENM(+15.99)YHLFQLK.R	Y	58.80	1578.8228	-5.2	527.2788	3	57.24	F2:36782	2	1685	1696	Y
4	27	P11277|SPTB1_HUMAN	K.LLTSQDVSYDEAR.N	Y	58.50	1495.7155	-2.4	748.8632	2	49.41	F2:27516	6	1294	1306	N
4	27	P11277|SPTB1_HUMAN	R.ETDDLEQWISEK.E	Y	58.30	1491.6729	-3.1	746.8414	2	72.98	F2:55256	2	1698	1709	N
4	27	P11277|SPTB1_HUMAN	V.IDHAIETEK.M	Y	57.61	1054.5294	-0.4	528.2718	2	36.11	F2:13216	2	294	302	N
4	27	P11277|SPTB1_HUMAN	R.VEDQVNVR.K	Y	57.37	957.4879	0.9	479.7517	2	63.09	F1:30594	11	1424	1431	N
4	27	P11277|SPTB1_HUMAN	R.M(+15.99)LLEVC(+57.02)QFSR.D	Y	57.17	1297.6158	-2.8	649.8134	2	62.52	F2:43012	2	2007	2016	Y
4	27	P11277|SPTB1_HUMAN	K.HRPDLIDFDK.L	N	57.13	1254.6356	-7.4	628.3204	2	49.30	F2:27387	4	215	224	N
4	27	P11277|SPTB1_HUMAN	H.AGIKDEIDGHQDSYQR.V	Y	57.08	1830.8496	-0.7	916.4314	2	38.23	F3:22414	2	1104	1119	N
4	27	P11277|SPTB1_HUMAN	K.EVSAQWDQLK.D	Y	56.93	1202.5931	-3.5	602.3018	2	53.48	F2:32320	4	720	729	N
4	27	P11277|SPTB1_HUMAN	K.VIQGQTDPEY(+361.15)LLLGQR.L	Y	56.80	2190.1143	-0.8	1096.0635	2	83.10	F3:66479	2	1127	1142	Y
4	27	P11277|SPTB1_HUMAN	R.ESQQLMDSHPEQK.E	Y	56.51	1555.6936	0.8	519.5722	3	34.19	F2:11684	1	1017	1029	N
4	27	P11277|SPTB1_HUMAN	K.WVNSHLAR.V	N	56.11	981.5144	-2.7	491.7632	2	39.95	F2:16688	2	63	70	N
4	27	P11277|SPTB1_HUMAN	K.QYQDHLNTR.W	Y	55.73	1173.5527	-0.7	587.7832	2	32.43	F2:10320	5	927	935	N
4	27	P11277|SPTB1_HUMAN	L.YVISDEIPKDEEGAIVM(+15.99)LK.R	Y	55.65	2164.0972	-0.3	1083.0555	2	69.20	F3:53995	3	1606	1624	Y
4	27	P11277|SPTB1_HUMAN	R.QIETQERPR.D	Y	55.63	1155.5996	-0.1	578.8070	2	28.74	F2:7563	3	1925	1933	N
4	27	P11277|SPTB1_HUMAN	R.DLAGIIAIQR.K	Y	55.09	1068.6292	-1.6	535.3210	2	74.22	F2:56698	3	986	995	N
4	27	P11277|SPTB1_HUMAN	R.LEGLDTGWNALGR.M	Y	54.99	1400.7048	-2.4	701.3580	2	73.32	F2:55652	2	1143	1155	N
4	27	P11277|SPTB1_HUMAN	N.RAWESLEEAEYR.R	Y	54.90	1537.7161	-3.4	769.8627	2	52.22	F2:30854	1	394	405	N
4	27	P11277|SPTB1_HUMAN	R.IHC(+57.02)LENVDK.A	N	54.72	1126.5441	-1.1	564.2787	2	37.56	F2:14431	7	110	118	Y
4	27	P11277|SPTB1_HUMAN	K.WISAMEDQLR.S	Y	54.56	1247.5968	-3.1	624.8038	2	63.65	F2:44357	2	1394	1403	N
4	27	P11277|SPTB1_HUMAN	R.DLLSWMESIIR.Q	Y	54.51	1361.7013	-0.5	681.8576	2	105.36	F2:88687	1	1914	1924	N
4	27	P11277|SPTB1_HUMAN	R.DVSSVELLMK.Y	Y	54.35	1119.5846	-2.6	560.7981	2	70.84	F2:52757	2	1934	1943	N
4	27	P11277|SPTB1_HUMAN	R.LQTHADLNK.W	Y	54.22	1038.5458	1.4	520.2809	2	102.06	F1:61239	3	1385	1393	N
4	27	P11277|SPTB1_HUMAN	F.AQVPSM(+15.99)GEEGGDADLSIEKR.F	Y	53.79	2103.9741	-0.5	702.3316	3	44.10	F2:21348	2	1440	1459	Y
4	27	P11277|SPTB1_HUMAN	K.DALLLWC(+57.02)QM(+15.99)K.T	N	53.45	1292.6257	-2.9	647.3182	2	74.74	F2:57276	1	177	186	Y
4	27	P11277|SPTB1_HUMAN	R.FAALEKPTTLEL.K	Y	53.37	1331.7336	-2.0	666.8727	2	72.99	F3:57632	2	2065	2076	N
4	27	P11277|SPTB1_HUMAN	R.KFEDFLGSM(+15.99)ENNR.D	Y	53.27	1601.7144	-3.7	801.8615	2	52.35	F3:36953	4	1209	1221	Y
4	27	P11277|SPTB1_HUMAN	Q.TDPEYLLLGQR.L	Y	53.17	1303.6771	-0.1	652.8458	2	69.98	F3:54750	2	1132	1142	N
4	27	P11277|SPTB1_HUMAN	K.EQEVSAAWQALLDAC(+57.02)AGRR.T	Y	53.13	2130.0276	-2.9	711.0144	3	81.15	F2:64485	1	1878	1896	Y
4	27	P11277|SPTB1_HUMAN	K.FEDFLGSMENNR.D	Y	52.94	1457.6245	0.7	729.8201	2	70.13	F3:54888	2	1210	1221	N
4	27	P11277|SPTB1_HUMAN	R.MLLEVC(+57.02)QFSR.D	Y	52.90	1281.6210	0.0	641.8177	2	68.94	F3:53727	1	2007	2016	Y
4	27	P11277|SPTB1_HUMAN	K.HQAFVAELASHEG.W	Y	52.87	1394.6578	-2.2	698.3347	2	50.01	F3:34527	1	1315	1327	N
4	27	P11277|SPTB1_HUMAN	K.VYTPHDGK.L	Y	52.79	915.4450	0.3	458.7299	2	27.40	F2:6589	2	380	387	N
4	27	P11277|SPTB1_HUMAN	R.LETTLALQK.L	Y	52.79	1015.5913	-2.7	508.8016	2	49.01	F2:27045	3	524	532	N
4	27	P11277|SPTB1_HUMAN	R.QHQASEEIREK.L	Y	52.54	1353.6637	-0.6	677.8387	2	21.49	F3:6618	5	1973	1983	N
4	27	P11277|SPTB1_HUMAN	F.AALEKPTTLELK.E	Y	52.26	1312.7601	-3.9	657.3848	2	48.35	F2:26259	4	2066	2077	N
4	27	P11277|SPTB1_HUMAN	D.PGKDLTSVNR.M	Y	51.56	1085.5829	-0.8	543.7983	2	34.87	F3:18964	1	1407	1416	N
4	27	P11277|SPTB1_HUMAN	R.QHQASEEIR.E	Y	51.39	1096.5261	-0.6	549.2700	2	21.75	F3:6815	2	1973	1981	N
4	27	P11277|SPTB1_HUMAN	K.DFLEELEESR.G	Y	51.25	1265.5775	-1.3	633.7952	2	83.43	F2:66934	2	787	796	N
4	27	P11277|SPTB1_HUMAN	K.AFEDELR.G	Y	51.00	878.4133	-3.3	440.2125	2	46.82	F2:24463	4	681	687	N
4	27	P11277|SPTB1_HUMAN	K.FANSLTGVQQQLQAF.S	Y	50.80	1650.8365	-1.8	826.4241	2	89.02	F2:72892	2	330	344	N
4	27	P11277|SPTB1_HUMAN	K.TAGYPHVNVTNF.T	Y	50.49	1318.6306	-0.9	660.3220	2	61.09	F3:45914	2	187	198	N
4	27	P11277|SPTB1_HUMAN	K.EKTQHLSAAR.S	Y	50.37	1139.6047	0.0	570.8096	2	20.31	F3:5735	2	1370	1379	N
4	27	P11277|SPTB1_HUMAN	K.RETDDLEQWISEK.E	Y	50.27	1647.7739	-1.6	824.8929	2	63.67	F3:48507	2	1697	1709	N
4	27	P11277|SPTB1_HUMAN	K.LVAEGNLY(+361.15)SDK.I	Y	50.17	1568.7544	-2.3	785.3827	2	63.34	F3:48161	2	1234	1244	Y
4	27	P11277|SPTB1_HUMAN	R.LPLAQSADYGTNLQTVQL.F	Y	50.01	1931.0000	-1.5	966.5058	2	86.21	F3:68990	3	1498	1515	N
4	27	P11277|SPTB1_HUMAN	F.AQVPSMGEEGGDADLSIEKR.F	Y	49.69	2087.9792	-1.6	696.9993	3	51.67	F2:30196	1	1440	1459	N
4	27	P11277|SPTB1_HUMAN	R.KFANSLTGVQQQLQA.F	Y	49.67	1631.8630	-2.9	816.9364	2	60.64	F2:40788	2	329	343	N
4	27	P11277|SPTB1_HUMAN	R.EAVDSALR.V	Y	49.42	859.4399	-1.9	430.7264	2	38.49	F2:15248	4	948	955	N
4	27	P11277|SPTB1_HUMAN	K.FEDFLGSMENNRDK.V	Y	49.38	1700.7463	-0.7	567.9223	3	61.55	F3:46370	2	1210	1223	N
4	27	P11277|SPTB1_HUMAN	R.DSPDVTHR.L	Y	49.27	925.4254	0.3	463.7201	2	20.30	F3:5722	2	815	822	N
4	27	P11277|SPTB1_HUMAN	K.DALLLWC(+57.02)QMK.T	N	49.10	1276.6307	-3.3	639.3206	2	82.69	F3:66155	3	177	186	Y
4	27	P11277|SPTB1_HUMAN	R.LPLAQSADYGTNLQTVQLF.M	Y	48.45	2078.0684	0.9	1040.0424	2	99.04	F3:79014	4	1498	1516	N
4	27	P11277|SPTB1_HUMAN	R.FLDLLEPLGR.R	Y	48.31	1171.6600	-1.5	586.8364	2	94.62	F2:78697	4	1460	1469	N
4	27	P11277|SPTB1_HUMAN	K.DEIDGHQDSYQR.V	Y	47.86	1461.6121	0.5	488.2115	3	33.66	F2:11276	2	1108	1119	N
4	27	P11277|SPTB1_HUMAN	R.ETGAIGQER.V	Y	47.69	959.4672	0.8	480.7412	2	24.95	F3:9334	2	1738	1746	N
4	27	P11277|SPTB1_HUMAN	K.QFGHPQIEAR.I	Y	47.57	1181.5941	-3.8	591.8021	2	40.68	F2:17458	3	708	717	N
4	27	P11277|SPTB1_HUMAN	A.ALEKPTTLELK.E	Y	47.48	1241.7230	-1.5	621.8679	2	58.91	F2:38757	1	2067	2077	N
4	27	P11277|SPTB1_HUMAN	K.EQIYSSLDYGK.D	Y	47.40	1301.6139	-3.5	651.8120	2	52.19	F2:30818	2	657	667	N
4	27	P11277|SPTB1_HUMAN	L.AQC(+57.02)LGFQEFQK.D	Y	47.36	1354.6339	-2.1	678.3228	2	57.28	F2:36821	4	1165	1175	Y
4	27	P11277|SPTB1_HUMAN	R.DVAAIQAR.V	Y	46.99	842.4610	-1.1	422.2373	2	67.19	F1:33806	6	1003	1010	N
4	27	P11277|SPTB1_HUMAN	R.TQLVDTADK.F	Y	46.74	989.5029	-1.3	495.7581	2	31.88	F3:15802	2	1897	1905	N
4	27	P11277|SPTB1_HUMAN	L.AFNALIHK.H	N	46.69	912.5181	-2.4	457.2653	2	66.21	F2:47359	2	207	214	N
4	27	P11277|SPTB1_HUMAN	K.EKVQLIEDR.H	Y	46.29	1128.6139	-1.6	565.3133	2	36.14	F3:20378	1	1247	1255	N
4	27	P11277|SPTB1_HUMAN	K.STASWAER.F	Y	45.98	906.4196	-1.4	454.2164	2	32.44	F3:16430	4	2057	2064	N
4	27	P11277|SPTB1_HUMAN	K.WISAM(+15.99)EDQLR.S	Y	45.93	1263.5918	-2.5	632.8016	2	50.89	F3:35442	7	1394	1403	Y
4	27	P11277|SPTB1_HUMAN	K.RVEDQVNVRK.E	Y	45.87	1241.6840	0.7	414.9022	3	26.05	F3:10224	1	1423	1432	N
4	27	P11277|SPTB1_HUMAN	K.AITAATLK.F	Y	45.05	787.4803	-2.9	394.7463	2	41.43	F2:18285	5	586	593	N
4	27	P11277|SPTB1_HUMAN	H.SIDWMDEIK.A	Y	44.85	1135.5220	-2.4	568.7669	2	74.50	F2:57007	1	540	548	N
4	27	P11277|SPTB1_HUMAN	K.TQHLSAAR.S	Y	44.66	882.4672	0.2	442.2410	2	21.00	F3:6246	1	1372	1379	N
4	27	P11277|SPTB1_HUMAN	K.DLAAFC(+57.02)K.K	Y	44.58	823.3898	-0.8	412.7018	2	47.86	F3:32291	1	730	736	Y
4	27	P11277|SPTB1_HUMAN	R.FDILDQEMK.T	Y	44.47	1137.5376	-3.0	569.7744	2	67.31	F3:52153	1	890	898	N
4	27	P11277|SPTB1_HUMAN	K.HRPDLIDFDKLK.D	N	44.31	1495.8147	0.0	499.6122	3	53.32	F3:37879	4	215	226	N
4	27	P11277|SPTB1_HUMAN	R.ETWLSENQR.L	N	44.30	1161.5414	-1.1	581.7773	2	46.69	F2:24314	2	435	443	N
4	27	P11277|SPTB1_HUMAN	R.ITDLYKDLR.D	Y	44.13	1135.6237	-1.4	379.5480	3	49.48	F3:34000	1	75	83	N
4	27	P11277|SPTB1_HUMAN	K.ALADEREVVQK.K	Y	43.87	1256.6724	-3.4	629.3413	2	32.90	F3:16911	3	47	57	N
4	27	P11277|SPTB1_HUMAN	D.PEYLLLGQR.L	Y	43.57	1087.6025	-2.4	544.8073	2	63.67	F3:48509	1	1134	1142	N
4	27	P11277|SPTB1_HUMAN	R.VHTAFER.E	Y	43.57	858.4348	-0.4	430.2245	2	28.78	F3:12609	2	1837	1843	N
4	27	P11277|SPTB1_HUMAN	K.VQLIEDR.H	Y	42.79	871.4763	-0.4	436.7453	2	88.96	F1:50843	6	1249	1255	N
4	27	P11277|SPTB1_HUMAN	D.PQVIQDR.I	Y	42.75	854.4610	0.4	428.2379	2	33.82	F2:11396	1	605	611	N
4	27	P11277|SPTB1_HUMAN	R.FFSMAR.D	Y	42.70	757.3581	-1.2	379.6859	2	49.88	F3:34391	1	1908	1913	N
4	27	P11277|SPTB1_HUMAN	R.FDILDQEM(+15.99)K.T	Y	42.55	1153.5325	-2.2	577.7722	2	58.29	F2:38021	2	890	898	Y
4	27	P11277|SPTB1_HUMAN	K.LQQVMSR.R	Y	41.71	860.4538	0.0	431.2342	2	31.02	F3:14855	2	1984	1990	N
4	27	P11277|SPTB1_HUMAN	R.SHTLAQC(+57.02)LGFQEF.Q	Y	41.55	1536.7031	0.0	769.3588	2	79.26	F3:63299	1	1161	1173	Y
4	27	P11277|SPTB1_HUMAN	R.FAALEKPTTL.E	Y	39.76	1089.6069	-2.8	545.8092	2	58.72	F2:38531	1	2065	2074	N
4	27	P11277|SPTB1_HUMAN	K.LVSDINR.A	Y	39.43	815.4501	-1.0	408.7319	2	36.89	F2:13861	2	388	394	N
4	27	P11277|SPTB1_HUMAN	K.QLMDEKPQFTAL.V	Y	38.80	1419.7068	-0.6	710.8602	2	69.10	F3:53880	1	1338	1349	N
4	27	P11277|SPTB1_HUMAN	R.DNLELQNFLQNC(+57.02)QELTLWINDK.L	Y	38.78	2747.3225	2.1	916.7834	3	104.71	F3:83361	3	1272	1293	Y
4	27	P11277|SPTB1_HUMAN	Q.LVDTADKFR.F	Y	38.46	1063.5662	-4.7	532.7878	2	47.59	F2:25354	2	1899	1907	N
4	27	P11277|SPTB1_HUMAN	K.ALADEREVVQKK.T	Y	38.23	1384.7673	0.2	462.5965	3	35.82	F2:12984	2	47	58	N
4	27	P11277|SPTB1_HUMAN	I.ETQERPR.D	Y	38.11	914.4570	0.6	458.2360	2	23.68	F3:8309	1	1927	1933	N
4	27	P11277|SPTB1_HUMAN	R.KEELGELFAQVPSM(+15.99)GEEGGDADLSIEK.R	Y	38.00	2893.3538	-1.3	965.4573	3	74.74	F3:59263	1	1432	1458	Y
4	27	P11277|SPTB1_HUMAN	R.LQTHADLNKWISAMEDQLR.S	Y	37.99	2268.1321	-4.0	757.0483	3	86.49	F2:70254	1	1385	1403	N
4	27	P11277|SPTB1_HUMAN	K.LLEVLSGEMLPK.P	Y	37.98	1327.7421	-1.9	664.8771	2	81.83	F2:65254	1	91	102	N
4	27	P11277|SPTB1_HUMAN	K.AWLQDAHR.L	Y	37.44	995.4937	-1.7	498.7533	2	36.36	F3:20630	1	757	764	N
4	27	P11277|SPTB1_HUMAN	L.AANSLVESGHPR.S	Y	37.40	1236.6211	-1.4	619.3170	2	29.40	F3:13208	2	910	921	N
4	27	P11277|SPTB1_HUMAN	Q.THADLNK.W	Y	37.02	797.4031	0.0	399.7088	2	26.53	F3:10629	1	1387	1393	N
4	27	P11277|SPTB1_HUMAN	R.AVEDYGR.N	Y	36.78	808.3715	-0.4	405.1929	2	31.34	F2:9501	1	1632	1638	N
4	27	P11277|SPTB1_HUMAN	R.LQGQVDK.H	Y	35.90	786.4235	-0.1	394.2190	2	20.51	F3:5885	1	1664	1670	N
4	27	P11277|SPTB1_HUMAN	F.FQFQGDADDLK.A	Y	35.74	1282.5829	-4.8	642.2957	2	55.80	F2:35080	1	746	756	N
4	27	P11277|SPTB1_HUMAN	R.TSPVSLWSR.L	Y	35.59	1031.5400	-1.8	516.7764	2	58.92	F3:43704	1	2113	2121	N
4	27	P11277|SPTB1_HUMAN	R.VEDVLQR.G	Y	34.97	857.4606	-3.5	429.7361	2	41.01	F2:17825	5	1534	1540	N
4	27	P11277|SPTB1_HUMAN	A.LEKPTTLELK.E	Y	34.75	1170.6859	1.3	586.3510	2	42.39	F3:26779	5	2068	2077	N
4	27	P11277|SPTB1_HUMAN	R.HEAFEK.S	N	33.86	759.3551	0.4	380.6850	2	22.17	F3:7137	1	2051	2056	N
4	27	P11277|SPTB1_HUMAN	L.LQQHAGIK.D	Y	33.11	893.5083	-0.3	447.7613	2	22.96	F3:7755	1	1100	1107	N
4	27	P11277|SPTB1_HUMAN	R.KLENMYHLFQL.K	Y	33.04	1434.7329	-1.9	718.3724	2	81.78	F2:65197	1	1685	1695	N
4	27	P11277|SPTB1_HUMAN	K.RFLDLLEPLGR.R	Y	33.02	1327.7611	-3.0	664.8859	2	87.73	F2:71543	1	1459	1469	N
4	27	P11277|SPTB1_HUMAN	K.LLEVLSGEM(+15.99)LPK.P	Y	32.93	1343.7371	0.5	672.8762	2	70.18	F3:54941	1	91	102	Y
4	27	P11277|SPTB1_HUMAN	R.LPLAQSADYGTN.L	Y	32.74	1248.5986	-1.9	625.3054	2	56.82	F3:41521	1	1498	1509	N
4	27	P11277|SPTB1_HUMAN	L.V(+42.01)SQKLEALHRLWDELQATTK.E	Y	31.53	2407.2859	8.7	602.8340	4	59.10	F3:43877	1	1350	1369	Y
4	27	P11277|SPTB1_HUMAN	Y.FYTGAEILGLIDEK.H	Y	31.51	1567.8134	-1.7	784.9127	2	91.91	F3:73513	2	1803	1816	N
4	27	P11277|SPTB1_HUMAN	K.AVASEDM(+15.99)PESLPEAEQL.L	Y	31.47	1830.8192	-1.8	916.4152	2	67.72	F3:52538	2	1083	1099	Y
4	27	P11277|SPTB1_HUMAN	L.L(+42.01)QQHAGIKDEIDGHQDSYQR.V	Y	31.02	2379.1204	9.3	595.7929	4	47.91	F2:25731	1	1100	1119	Y
4	27	P11277|SPTB1_HUMAN	K.STASWAERF.A	Y	30.81	1053.4879	-2.6	527.7499	2	57.41	F2:36984	1	2057	2065	N
4	27	P11277|SPTB1_HUMAN	G.V(+42.01)M(+15.99)EHLEQQAQGFPEEFRDSPDVTHR.L	Y	30.67	3039.3779	3.5	760.8544	4	69.77	F2:51515	1	798	822	Y
4	27	P11277|SPTB1_HUMAN	R.ITDLYK.D	N	30.64	751.4116	-2.6	376.7121	2	41.20	F2:18036	5	75	80	N
4	27	P11277|SPTB1_HUMAN	L.QTHADLNK.W	Y	30.27	925.4617	0.0	463.7381	2	31.96	F2:9967	1	1386	1393	N
4	27	P11277|SPTB1_HUMAN	C.LGFQEFQK.D	Y	30.21	995.5076	-0.5	498.7608	2	54.99	F3:39631	1	1168	1175	N
4	27	P11277|SPTB1_HUMAN	R.LQTAYAGEK.A	Y	29.83	979.4974	2.7	490.7573	2	64.33	F1:31564	1	1862	1870	N
4	27	P11277|SPTB1_HUMAN	K.RHEAFEK.S	N	29.23	915.4562	0.0	458.7354	2	22.22	F3:7170	1	2050	2056	N
4	27	P11277|SPTB1_HUMAN	R.KFANSLTGVQQQL.Q	Y	28.59	1432.7675	-0.5	717.3906	2	59.60	F3:44396	2	329	341	N
4	27	P11277|SPTB1_HUMAN	K.LQQVM(+15.99)SR.R	Y	28.59	876.4487	0.9	439.2321	2	23.81	F3:8417	1	1984	1990	Y
4	27	P11277|SPTB1_HUMAN	R.FFSM(+15.99)AR.D	Y	28.42	773.3530	-1.2	387.6833	2	35.34	F3:19517	2	1908	1913	Y
4	27	P11277|SPTB1_HUMAN	R.DVSSVELLM(+15.99)K.Y	Y	28.04	1135.5795	-3.7	568.7949	2	57.08	F2:36588	2	1934	1943	Y
4	27	P11277|SPTB1_HUMAN	K.DLTSVNR.M	Y	27.88	803.4137	-1.1	402.7137	2	31.82	F3:15732	3	1410	1416	N
4	27	P11277|SPTB1_HUMAN	L.SAGHPEGEQIIR.L	Y	27.52	1292.6472	-1.0	431.8893	3	32.16	F3:16107	1	1652	1663	N
4	27	P11277|SPTB1_HUMAN	K.LFQDMLH.S	Y	27.46	902.4320	-2.6	452.2221	2	64.57	F2:45450	1	533	539	N
4	27	P11277|SPTB1_HUMAN	R.ELALRNELIR.Q	N	26.65	1225.7142	-2.8	613.8627	2	55.82	F2:35097	1	407	416	N
4	27	P11277|SPTB1_HUMAN	K.LFQDM(+15.99)LHSIDWMDEIK.A	Y	26.42	2035.9384	-0.2	679.6533	3	86.27	F2:70011	1	533	548	Y
4	27	P11277|SPTB1_HUMAN	K.AVASEDMPESLPEAEQL.L	Y	26.35	1814.8243	-0.8	908.4187	2	76.31	F3:60660	2	1083	1099	N
4	27	P11277|SPTB1_HUMAN	K.A(+42.01)EAIQNK.E	Y	25.99	814.4185	-3.4	408.2151	2	74.22	F1:39371	2	1871	1877	Y
4	27	P11277|SPTB1_HUMAN	R.Q(+42.01)HQASEEIR.E	Y	25.90	1138.5366	-5.8	570.2723	2	31.63	F2:9715	1	1973	1981	Y
4	27	P11277|SPTB1_HUMAN	N.LAANSLVESGHPR.S	Y	25.33	1349.7051	0.1	450.9090	3	38.55	F3:22746	1	909	921	N
4	27	P11277|SPTB1_HUMAN	Q.EPYLASGDFGHTVDSVEK.L	Y	25.26	1949.9006	6.2	975.9637	2	96.30	F3:76901	1	2029	2046	N
4	27	P11277|SPTB1_HUMAN	R.KLSGLER.D	Y	24.91	801.4708	-1.3	401.7422	2	28.94	F3:12764	1	996	1002	N
4	27	P11277|SPTB1_HUMAN	K.LVSDINRAWESLEEAEYRR.E	Y	24.75	2335.1555	-1.9	584.7950	4	74.96	F2:57526	1	388	406	N
4	27	P11277|SPTB1_HUMAN	R.HNLEHAF.N	Y	23.81	866.4035	-2.6	434.2079	2	33.70	F3:17832	1	232	238	N
4	27	P11277|SPTB1_HUMAN	K.A(+42.01)WLQDAHR.L	Y	23.49	1037.5043	-8.8	519.7548	2	53.79	F2:32684	1	757	764	Y
4	27	P11277|SPTB1_HUMAN	R.LGHLQSSWDRLR.E	Y	23.25	1466.7742	-5.4	489.9294	3	50.42	F2:28713	1	1559	1570	N
4	27	P11277|SPTB1_HUMAN	R.KDNILR.L	N	22.34	757.4446	0.1	379.7296	2	27.45	F3:11402	1	503	508	N
4	27	P11277|SPTB1_HUMAN	R.KEELGELF.A	Y	21.65	963.4913	-2.3	482.7518	2	67.50	F2:48875	2	1432	1439	N
4	27	P11277|SPTB1_HUMAN	R.KLENMYHL.F	Y	21.58	1046.5219	-2.5	524.2669	2	48.98	F3:33490	1	1685	1692	N
4	27	P11277|SPTB1_HUMAN	R.LRDANEAQQYYLDADEAEAWIGEQEL.Y	Y	21.36	3039.3733	-0.1	1014.1317	3	94.06	F3:75172	1	1580	1605	N
4	27	P11277|SPTB1_HUMAN	Q.QHAGIKDEIDGHQDSYQR.V	Y	21.30	2095.9670	-2.6	524.9977	4	39.38	F2:16120	1	1102	1119	N
4	27	P11277|SPTB1_HUMAN	T.RLQTAYAGEK.A	Y	18.25	1135.5985	-3.2	568.8047	2	28.77	F3:12603	1	1861	1870	N
4	27	P11277|SPTB1_HUMAN	K.WLAEM(+15.99)EM(+15.99)PDTLEDLEVVQHR.F	Y	17.97	2472.1301	-3.9	825.0474	3	74.38	F2:56874	1	870	889	Y
4	27	P11277|SPTB1_HUMAN	T.QHLSAAR.S	Y	17.83	781.4194	0.2	391.7171	2	21.12	F3:6334	1	1373	1379	N
4	27	P11277|SPTB1_HUMAN	K.L(+42.01)VAEGNLYSDK.I	Y	16.82	1249.6190	0.9	625.8173	2	69.77	F3:54548	1	1234	1244	Y
4	27	P11277|SPTB1_HUMAN	K.HKAFEDELR.G	Y	16.48	1143.5673	-1.2	382.1959	3	33.41	F3:17512	2	679	687	N
4	27	P11277|SPTB1_HUMAN	S.A(+42.01)M(+15.99)EDQLR.S	Y	16.21	919.4069	-2.0	460.7098	2	36.15	F2:13244	4	1397	1403	Y
4	27	P11277|SPTB1_HUMAN	V.VQTQEGR.E	Y	16.04	816.4089	-1.8	409.2110	2	34.61	F3:18677	1	164	170	N
4	27	P11277|SPTB1_HUMAN	R.L(+42.01)QTHADLNK.W	Y	15.84	1080.5564	-4.0	541.2833	2	41.96	F2:18878	1	1385	1393	Y
4	27	P11277|SPTB1_HUMAN	R.LSSSWESLQPEPSHPY	Y	15.81	1842.8424	-1.9	922.4267	2	66.18	F3:51010	2	2122	2137	N
9	56	Q8I0U8|Q8I0U8_PLAF7	K.C(+57.02)VENPNPTC(+57.02)NENNGGC(+57.02)DADATC(+57.02)TEEDSGSSR.K	Y	123.05	3416.2517	-3.1	1139.7543	3	53.99	F1:23701	4	1647	1677	Y
9	56	Q8I0U8|Q8I0U8_PLAF7	K.VTTVVTPPQPDVTPSPLSVR.V	Y	99.74	2089.1418	0.1	697.3879	3	103.70	F1:62507	7	1244	1263	N
9	56	Q8I0U8|Q8I0U8_PLAF7	K.FPSSPPTTPPSPAK.T	Y	93.08	1409.7190	0.5	705.8671	2	78.66	F1:42822	10	1473	1486	N
9	56	Q8I0U8|Q8I0U8_PLAF7	K.GASAQSGASAQSGASAQSGASAQSGASAQSGASAQSGTSGPSGPSGTSPSSR.S	Y	91.30	4424.9531	-2.7	1475.9877	3	36.17	F2:13262	3	62	113	N
9	56	Q8I0U8|Q8I0U8_PLAF7	K.KKEAEIAETENTLENTK.I	Y	90.74	1946.9796	-3.0	974.4942	2	42.05	F2:18981	2	1116	1132	N
9	56	Q8I0U8|Q8I0U8_PLAF7	K.DSIHVPNIYKPQNKPEPYYLIVLK.K	Y	90.72	2867.5583	-3.3	717.8945	4	75.64	F2:58277	10	665	688	N
9	56	Q8I0U8|Q8I0U8_PLAF7	K.VPYPNGIVYPLPLTDIHNSLAADNDKNSYGDLMNPHTK.E	Y	90.37	4193.0527	-0.3	1398.6910	3	83.02	F2:66495	3	419	456	N
9	56	Q8I0U8|Q8I0U8_PLAF7	K.EAEIAETENTLENTK.I	Y	90.19	1690.7897	0.8	846.4028	2	77.81	F1:42172	11	1118	1132	N
9	56	Q8I0U8|Q8I0U8_PLAF7	K.LNSLNNPHNVLQNFSVFFNK.K	Y	88.30	2345.1917	-0.3	1173.6028	2	90.15	F2:74124	3	1096	1115	N
9	56	Q8I0U8|Q8I0U8_PLAF7	K.GLTHSANGSLEVSDIVK.L	Y	88.14	1725.8896	-1.9	863.9505	2	53.92	F2:32846	5	620	636	N
9	56	Q8I0U8|Q8I0U8_PLAF7	K.TTIANINELIEGSKK.T	Y	87.75	1629.8937	-2.6	815.9520	2	64.55	F2:45425	4	262	276	N
9	56	Q8I0U8|Q8I0U8_PLAF7	R.SNTSSGASPPADASDSDAK.S	Y	87.35	1763.7445	0.6	882.8801	2	17.98	F1:3806	10	120	138	N
9	56	Q8I0U8|Q8I0U8_PLAF7	K.LSFLSSGLHHLITELK.E	Y	86.88	1794.0039	-2.5	898.0070	2	86.29	F2:70037	4	1193	1208	N
9	56	Q8I0U8|Q8I0U8_PLAF7	R.YNNKFSSSNNSVYNVQK.L	Y	86.37	1991.9337	-4.4	996.9698	2	42.09	F2:19024	4	547	563	N
9	56	Q8I0U8|Q8I0U8_PLAF7	K.NPPPANSGNTPNTLLDK.N	Y	86.05	1748.8693	0.3	875.4421	2	78.17	F1:42447	10	342	358	N
9	56	Q8I0U8|Q8I0U8_PLAF7	A.SAQSGASAQSGASAQSGASAQSGASAQSGASAQSGTSGPSGPSGTSPSSR.S	Y	86.03	4296.8945	0.3	1433.3059	3	35.82	F2:12979	3	64	113	N
9	56	Q8I0U8|Q8I0U8_PLAF7	K.QLEEAHNLISVLEK.R	Y	84.42	1621.8674	-3.0	811.9386	2	69.26	F2:50915	4	306	319	N
9	56	Q8I0U8|Q8I0U8_PLAF7	K.INEIKNPPPANSGNTPNTLLDK.N	Y	84.33	2346.2178	-3.8	1174.1117	2	48.85	F2:26852	4	337	358	N
9	56	Q8I0U8|Q8I0U8_PLAF7	K.KLEALEDAVLTGYSLFQK.E	Y	84.29	2024.0829	-1.8	1013.0469	2	99.00	F2:82943	1	31	48	N
9	56	Q8I0U8|Q8I0U8_PLAF7	K.FNIDSLFTDPLELEYYLR.E	Y	83.60	2247.1099	-2.7	1124.5592	2	105.14	F2:88485	2	378	395	N
9	56	Q8I0U8|Q8I0U8_PLAF7	K.YPELFDLTNHMLTLC(+57.02)DNIHGFK.Y	Y	83.28	2677.2668	-1.9	670.3227	4	95.72	F2:79770	4	159	180	Y
9	56	Q8I0U8|Q8I0U8_PLAF7	K.LLEVYNLTPEEENELK.S	Y	82.90	1931.9728	-0.5	966.9932	2	104.49	F1:63330	7	828	843	N
9	56	Q8I0U8|Q8I0U8_PLAF7	K.KLSFLSSGLHHLITELK.E	Y	81.56	1922.0989	-1.4	481.5313	4	80.75	F2:64032	2	1192	1208	N
9	56	Q8I0U8|Q8I0U8_PLAF7	K.YPELFDLTNHM(+15.99)LTLC(+57.02)DNIHGFK.Y	Y	80.63	2693.2617	-2.1	898.7593	3	84.12	F2:67690	5	159	180	Y
9	56	Q8I0U8|Q8I0U8_PLAF7	K.GISEKDFNHYYTLK.T	Y	80.13	1713.8362	-3.9	857.9221	2	51.87	F2:30431	4	579	592	N
9	56	Q8I0U8|Q8I0U8_PLAF7	K.VPNPLTISTTEMEK.F	Y	79.60	1558.7913	1.1	780.4037	2	104.25	F1:63057	6	988	1001	N
9	56	Q8I0U8|Q8I0U8_PLAF7	K.KEAEIAETENTLENTK.I	Y	79.58	1818.8846	-3.5	910.4464	2	45.38	F2:22777	5	1117	1132	N
9	56	Q8I0U8|Q8I0U8_PLAF7	K.LLSTGLVQNFPNTIISK.L	Y	79.30	1844.0408	-0.1	923.0275	2	83.38	F2:66882	5	1580	1596	N
9	56	Q8I0U8|Q8I0U8_PLAF7	K.LNDVC(+57.02)ANDYC(+57.02)QIPFNLK.I	Y	79.14	2082.9502	-3.4	1042.4789	2	75.55	F2:58189	4	207	223	Y
9	56	Q8I0U8|Q8I0U8_PLAF7	K.INDC(+57.02)NVEKDEAHVK.I	Y	78.99	1669.7729	0.0	835.8937	2	33.97	F2:11509	6	1525	1538	Y
9	56	Q8I0U8|Q8I0U8_PLAF7	K.DSIHVPNIYKPQNKPEPYYL.I	Y	78.63	2414.2271	-1.4	1208.1191	2	67.89	F2:49320	5	665	684	N
9	56	Q8I0U8|Q8I0U8_PLAF7	K.VPYPNGIVYPLPLTDIHNSL.A	Y	77.03	2221.1782	-2.8	1111.5933	2	97.49	F2:81474	4	419	438	N
9	56	Q8I0U8|Q8I0U8_PLAF7	K.TLSEVSIQTEDNYANLEK.F	Y	76.51	2052.9851	-2.1	1027.4977	2	97.41	F1:57560	6	1154	1171	N
9	56	Q8I0U8|Q8I0U8_PLAF7	K.ELKYPELFDLTNHM(+15.99)LTLC(+57.02)DNIHGFK.Y	Y	76.22	3063.4834	-2.4	766.8763	4	83.61	F2:67125	2	156	180	Y
9	56	Q8I0U8|Q8I0U8_PLAF7	K.QC(+57.02)PENSGC(+57.02)FR.H	Y	76.08	1253.4917	-0.5	627.7528	2	64.84	F1:31951	8	1617	1626	Y
9	56	Q8I0U8|Q8I0U8_PLAF7	A.QSGASAQSGASAQSGASAQSGASAQSGASAQSGTSGPSGPSGTSPSSR.S	Y	76.04	4138.8257	1.9	1035.7157	4	35.59	F2:12792	1	66	113	N
9	56	Q8I0U8|Q8I0U8_PLAF7	R.KPLDNIKDNVGK.M	Y	75.99	1339.7460	-2.3	670.8787	2	39.40	F2:16137	4	241	252	N
9	56	Q8I0U8|Q8I0U8_PLAF7	K.EKFPSSPPTTPPSPAK.T	Y	75.97	1666.8566	-4.3	834.4319	2	43.69	F2:20867	7	1471	1486	N
9	56	Q8I0U8|Q8I0U8_PLAF7	K.FQDM(+15.99)LNISQHQC(+57.02)VK.K	Y	75.82	1762.8131	-1.7	882.4123	2	46.37	F2:23927	4	1602	1615	Y
9	56	Q8I0U8|Q8I0U8_PLAF7	K.HISSNEYIIEDSFK.L	Y	75.74	1680.7994	-2.7	561.2722	3	58.40	F2:38158	5	1400	1413	N
9	56	Q8I0U8|Q8I0U8_PLAF7	K.YLIDGYEEINELLYK.L	Y	75.74	1873.9349	-3.3	937.9717	2	97.75	F2:81734	7	181	195	N
9	56	Q8I0U8|Q8I0U8_PLAF7	N.KTTIANINELIEGSK.K	Y	74.92	1629.8937	-1.8	815.9526	2	63.86	F2:44618	3	261	275	N
9	56	Q8I0U8|Q8I0U8_PLAF7	K.KLYQAQYDLSIYNK.Q	Y	73.81	1745.8988	-3.2	873.9539	2	57.68	F2:37301	3	292	305	N
9	56	Q8I0U8|Q8I0U8_PLAF7	K.KALSYLEDYSLR.K	Y	73.79	1456.7561	-1.9	729.3839	2	61.80	F2:42151	4	566	577	N
9	56	Q8I0U8|Q8I0U8_PLAF7	K.YFLDVLESDLMQFK.H	Y	72.98	1746.8538	-1.3	874.4330	2	105.08	F2:88427	2	1386	1399	N
9	56	Q8I0U8|Q8I0U8_PLAF7	K.LKDTLQLSFDLYNK.Y	Y	72.41	1696.9036	-4.0	849.4556	2	73.20	F2:55513	4	1047	1060	N
9	56	Q8I0U8|Q8I0U8_PLAF7	K.ALSYLEDYSLR.K	Y	72.31	1328.6611	-3.1	665.3358	2	70.02	F2:51808	3	567	577	N
9	56	Q8I0U8|Q8I0U8_PLAF7	R.KYFLDVLESDLM(+15.99)QFK.H	Y	71.82	1890.9437	-2.1	946.4771	2	101.16	F2:84948	4	1385	1399	Y
9	56	Q8I0U8|Q8I0U8_PLAF7	K.FLPFLTNIETLYNNLVNK.I	Y	71.17	2152.1567	0.2	1077.0858	2	105.20	F2:88537	3	1496	1513	N
9	56	Q8I0U8|Q8I0U8_PLAF7	K.DSIHVPNIYKPQNKPEPY.Y	Y	70.99	2138.0796	-2.7	1070.0442	2	55.93	F2:35232	5	665	682	N
9	56	Q8I0U8|Q8I0U8_PLAF7	K.FSSSNNSVYNVQK.L	Y	70.96	1472.6896	-3.8	737.3492	2	41.59	F2:18460	4	551	563	N
9	56	Q8I0U8|Q8I0U8_PLAF7	K.FAQEGISYYEK.V	Y	70.86	1333.6190	-3.3	667.8146	2	50.59	F2:28919	6	1440	1450	N
9	56	Q8I0U8|Q8I0U8_PLAF7	Q.SGASAQSGASAQSGASAQSGTSGPSGPSGTSPSSR.S	Y	69.97	3008.3303	-1.3	1003.7828	3	33.46	F2:11119	1	79	113	N
9	56	Q8I0U8|Q8I0U8_PLAF7	K.TKVPNPLTISTTEM(+15.99)EK.F	Y	69.74	1803.9288	-1.6	902.9702	2	52.07	F2:30670	3	986	1001	Y
9	56	Q8I0U8|Q8I0U8_PLAF7	K.C(+57.02)VENPNPTC(+57.02)NENNGGC(+57.02)DADATC(+57.02)TEEDSGSSRK.K	Y	68.97	3544.3467	-0.6	1182.4554	3	36.62	F2:13637	1	1647	1678	Y
9	56	Q8I0U8|Q8I0U8_PLAF7	K.SYENFLPEAK.V	Y	68.69	1196.5713	0.1	599.2930	2	102.31	F1:61439	4	1234	1243	N
9	56	Q8I0U8|Q8I0U8_PLAF7	K.NIFTFNLNLNDILNSR.L	Y	68.55	1906.9901	-3.8	954.4987	2	104.92	F2:88273	2	1365	1380	N
9	56	Q8I0U8|Q8I0U8_PLAF7	K.ELKYPELFDLTNHMLTLC(+57.02)DNIHGFK.Y	Y	68.09	3047.4885	-3.3	610.5030	5	94.30	F2:78377	1	156	180	Y
9	56	Q8I0U8|Q8I0U8_PLAF7	Q.SGASAQSGASAQSGASAQSGASAQSGTSGPSGPSGTSPSSR.S	Y	67.58	3509.5486	0.1	1170.8569	3	34.65	F2:12051	1	73	113	N
9	56	Q8I0U8|Q8I0U8_PLAF7	K.LLDKINEIKNPPPANSGNTPNTLLDK.N	Y	66.96	2815.5078	-3.5	939.5066	3	59.28	F2:39197	2	333	358	N
9	56	Q8I0U8|Q8I0U8_PLAF7	K.TLSEVSIQTEDNYANLEKF.R	Y	66.10	2200.0535	-2.2	1101.0316	2	77.94	F2:60863	1	1154	1172	N
9	56	Q8I0U8|Q8I0U8_PLAF7	F.DLTNHMLTLC(+57.02)DNIHGFK.Y	Y	65.89	2027.9557	-2.6	676.9907	3	68.43	F2:49957	1	164	180	Y
9	56	Q8I0U8|Q8I0U8_PLAF7	K.LYQAQYDLSIYNK.Q	Y	65.72	1617.8038	-4.2	809.9058	2	63.96	F2:44733	3	293	305	N
9	56	Q8I0U8|Q8I0U8_PLAF7	K.NPYDFEAIKK.L	Y	64.89	1223.6185	-3.1	612.8146	2	47.68	F2:25459	4	1557	1566	N
9	56	Q8I0U8|Q8I0U8_PLAF7	F.LTNIETLYNNLVNK.I	Y	64.56	1647.8832	-1.6	824.9475	2	85.54	F2:69243	2	1500	1513	N
9	56	Q8I0U8|Q8I0U8_PLAF7	T.VVTPPQPDVTPSPLSVR.V	Y	64.26	1787.9781	-2.6	894.9940	2	63.49	F2:44180	2	1247	1263	N
9	56	Q8I0U8|Q8I0U8_PLAF7	K.TTIANINELIEGSK.K	Y	64.04	1501.7987	1.5	751.9078	2	104.51	F1:63362	3	262	275	N
9	56	Q8I0U8|Q8I0U8_PLAF7	K.YILVSNSSMDQK.L	Y	63.96	1383.6704	-3.9	692.8398	2	50.86	F2:29241	4	816	827	N
9	56	Q8I0U8|Q8I0U8_PLAF7	K.FNNNFNKDVVDK.I	Y	63.16	1452.6997	-3.8	727.3544	2	42.78	F2:19815	5	521	532	N
9	56	Q8I0U8|Q8I0U8_PLAF7	K.VPYPNGIVYPLPLTDIHNSLAADNDK.N	Y	63.11	2835.4443	0.6	946.1559	3	83.93	F3:67148	4	419	444	N
9	56	Q8I0U8|Q8I0U8_PLAF7	K.FQDMLNISQHQC(+57.02)VK.K	Y	62.99	1746.8181	-2.3	583.2786	3	53.77	F2:32659	3	1602	1615	Y
9	56	Q8I0U8|Q8I0U8_PLAF7	K.YKDDLESIKK.V	Y	62.91	1237.6554	-1.4	413.5585	3	37.52	F2:14401	4	1455	1464	N
9	56	Q8I0U8|Q8I0U8_PLAF7	K.LNSLNNPHNVLQNF.S	Y	62.25	1622.8165	-2.3	812.4136	2	68.39	F2:49897	4	1096	1109	N
9	56	Q8I0U8|Q8I0U8_PLAF7	K.VPNPLTISTTEM(+15.99)EK.F	Y	62.25	1574.7861	-1.3	788.3993	2	58.07	F2:37763	6	988	1001	Y
9	56	Q8I0U8|Q8I0U8_PLAF7	K.DFNHYYTLK.T	Y	62.07	1199.5610	-2.5	600.7863	2	50.99	F2:29398	4	584	592	N
9	56	Q8I0U8|Q8I0U8_PLAF7	R.KGISEKDFNHYYTLK.T	Y	61.98	1841.9312	-3.1	461.4886	4	48.12	F2:25985	2	578	592	N
9	56	Q8I0U8|Q8I0U8_PLAF7	T.TVVTPPQPDVTPSPLSVR.V	Y	61.60	1889.0258	-0.8	945.5194	2	65.43	F2:46460	3	1246	1263	N
9	56	Q8I0U8|Q8I0U8_PLAF7	N.IYKPQNKPEPYYLIVLK.K	Y	61.36	2105.1924	-2.1	702.7366	3	64.98	F2:45939	2	672	688	N
9	56	Q8I0U8|Q8I0U8_PLAF7	Q.SGASAQSGASAQSGTSGPSGPSGTSPSSR.S	Y	61.30	2507.1121	-3.1	836.7087	3	32.04	F2:10025	1	85	113	N
9	56	Q8I0U8|Q8I0U8_PLAF7	K.TLSEVSIQTEDNYANLEKFR.V	Y	60.93	2356.1545	-2.4	786.3903	3	68.52	F2:50059	1	1154	1173	N
9	56	Q8I0U8|Q8I0U8_PLAF7	K.MVLNEEEITTK.G	Y	60.85	1305.6486	-3.1	653.8295	2	51.50	F2:29993	4	51	61	N
9	56	Q8I0U8|Q8I0U8_PLAF7	K.DTLQLSFDLYNK.Y	Y	60.30	1455.7245	-0.2	728.8694	2	83.11	F2:66586	2	1049	1060	N
9	56	Q8I0U8|Q8I0U8_PLAF7	K.YILVSNSSM(+15.99)DQK.L	Y	60.13	1399.6653	-3.7	700.8373	2	44.57	F2:21888	5	816	827	Y
9	56	Q8I0U8|Q8I0U8_PLAF7	G.ASAQSGASAQSGASAQSGTSGPSGPSGTSPSSR.S	Y	60.10	2864.2769	1.4	955.7676	3	32.93	F2:10709	1	81	113	N
9	56	Q8I0U8|Q8I0U8_PLAF7	K.ALSYLEDYSLRK.G	Y	60.05	1456.7561	-3.2	729.3830	2	58.59	F2:38375	5	567	578	N
9	56	Q8I0U8|Q8I0U8_PLAF7	K.AIDDKIDLFK.N	Y	60.01	1176.6390	-2.5	589.3253	2	61.89	F2:42253	4	1547	1556	N
9	56	Q8I0U8|Q8I0U8_PLAF7	K.NPPPANSGNTPNTLLDKNK.K	Y	59.97	1991.0072	-2.2	664.6749	3	41.25	F2:18083	1	342	360	N
9	56	Q8I0U8|Q8I0U8_PLAF7	K.GASAQSGASAQSGASAQSGASAQSGASAQ.S	Y	59.44	2437.0701	-0.2	813.3638	3	30.68	F2:9003	1	62	90	N
9	56	Q8I0U8|Q8I0U8_PLAF7	K.TKVPNPLTISTTEMEK.F	Y	59.05	1787.9338	-1.8	894.9726	2	59.52	F2:39474	5	986	1001	N
9	56	Q8I0U8|Q8I0U8_PLAF7	K.LTEEIKSSENK.I	Y	58.55	1276.6510	1.7	426.5583	3	31.65	F2:9734	2	602	612	N
9	56	Q8I0U8|Q8I0U8_PLAF7	N.GIVYPLPLTDIHNSLAADNDK.N	Y	58.51	2265.1641	-4.6	756.0585	3	79.46	F2:62584	1	424	444	N
9	56	Q8I0U8|Q8I0U8_PLAF7	K.M(+15.99)VLNEEEITTK.G	Y	58.48	1321.6436	0.1	661.8291	2	78.41	F1:42636	9	51	61	Y
9	56	Q8I0U8|Q8I0U8_PLAF7	K.VITGLTETQK.N	Y	58.44	1088.6077	-0.1	545.3110	2	80.34	F1:44145	11	1028	1037	N
9	56	Q8I0U8|Q8I0U8_PLAF7	C.VTHESYQELVK.K	Y	58.41	1331.6721	-2.8	444.8968	3	42.36	F2:19326	3	20	30	N
9	56	Q8I0U8|Q8I0U8_PLAF7	K.YIKESVENDIK.F	Y	58.16	1336.6874	-2.8	446.5685	3	41.74	F2:18633	4	1429	1439	N
9	56	Q8I0U8|Q8I0U8_PLAF7	H.MLTLC(+57.02)DNIHGFK.Y	Y	57.02	1447.6952	-2.9	483.5710	3	61.29	F2:41546	2	169	180	Y
9	56	Q8I0U8|Q8I0U8_PLAF7	K.VPYPNGIVYPLPLTDIHNSLAADNDKNSYGDLM(+15.99)NPHTK.E	Y	56.83	4209.0479	-1.0	842.8160	5	75.91	F3:60299	1	419	456	Y
9	56	Q8I0U8|Q8I0U8_PLAF7	K.VVENSIEHK.S	Y	56.50	1053.5454	0.2	527.7801	2	29.52	F2:8139	3	778	786	N
9	56	Q8I0U8|Q8I0U8_PLAF7	K.KQC(+57.02)PENSGC(+57.02)FR.H	Y	56.40	1381.5867	0.4	461.5363	3	31.47	F2:9599	4	1616	1626	Y
9	56	Q8I0U8|Q8I0U8_PLAF7	F.KHISSNEYIIEDSFK.L	Y	56.26	1808.8944	-2.1	905.4526	2	49.63	F3:34147	2	1399	1413	N
9	56	Q8I0U8|Q8I0U8_PLAF7	K.YFLDVLESDLM(+15.99)QFK.H	Y	55.73	1762.8488	-2.6	882.4293	2	104.96	F2:88318	2	1386	1399	Y
9	56	Q8I0U8|Q8I0U8_PLAF7	K.AIDDKIDLFKNPYDFEAIK.K	Y	55.41	2254.1521	-0.3	752.3911	3	77.67	F3:61920	3	1547	1565	N
9	56	Q8I0U8|Q8I0U8_PLAF7	G.YRKPLDNIKDNVGK.M	Y	55.27	1658.9104	-4.7	830.4586	2	41.45	F2:18303	3	239	252	N
9	56	Q8I0U8|Q8I0U8_PLAF7	L.STGLVQNFPNTIISK.L	Y	54.47	1617.8726	-0.1	809.9435	2	69.32	F3:54115	1	1582	1596	N
9	56	Q8I0U8|Q8I0U8_PLAF7	L.EEAHNLISVLEK.R	Y	53.97	1380.7249	-2.1	691.3682	2	69.44	F2:51119	1	308	319	N
9	56	Q8I0U8|Q8I0U8_PLAF7	K.QLEEAHNLISVLEKR.I	Y	53.84	1777.9686	-1.9	593.6624	3	65.14	F2:46119	2	306	320	N
9	56	Q8I0U8|Q8I0U8_PLAF7	K.KLEALEDAVLTGYSL.F	Y	53.68	1620.8610	-1.4	811.4366	2	91.16	F2:75185	3	31	45	N
9	56	Q8I0U8|Q8I0U8_PLAF7	K.NNDTYFNDDIKQFVK.S	Y	53.43	1859.8689	-4.5	930.9376	2	66.10	F3:50939	3	1009	1023	N
9	56	Q8I0U8|Q8I0U8_PLAF7	K.FNNNFNKDVVDKIFSAR.Y	Y	53.37	2027.0225	-2.3	676.6799	3	69.98	F2:51762	4	521	537	N
9	56	Q8I0U8|Q8I0U8_PLAF7	F.PSSPPTTPPSPAK.T	Y	53.06	1262.6506	-2.1	632.3313	2	32.04	F3:15971	2	1474	1486	N
9	56	Q8I0U8|Q8I0U8_PLAF7	K.NYTGNSPSENNK.K	Y	52.68	1323.5691	-0.1	662.7917	2	21.18	F3:6381	1	1215	1226	N
9	56	Q8I0U8|Q8I0U8_PLAF7	K.NPYDFEAIK.K	Y	52.46	1095.5237	-0.9	548.7686	2	56.97	F3:41672	4	1557	1565	N
9	56	Q8I0U8|Q8I0U8_PLAF7	K.NNDTYFNDDIK.Q	Y	52.43	1357.5786	-0.3	679.7964	2	86.56	F1:48979	6	1009	1019	N
9	56	Q8I0U8|Q8I0U8_PLAF7	K.DVVDKIFSAR.Y	Y	52.19	1148.6189	-1.6	575.3158	2	61.57	F2:41887	2	528	537	N
9	56	Q8I0U8|Q8I0U8_PLAF7	K.LNDNLHLGK.K	Y	51.36	1022.5509	-2.2	512.2816	2	36.40	F3:20675	1	1182	1190	N
9	56	Q8I0U8|Q8I0U8_PLAF7	K.NSYGDLM(+15.99)NPHTK.E	Y	51.19	1391.6140	-1.1	696.8135	2	30.96	F3:14798	5	445	456	Y
9	56	Q8I0U8|Q8I0U8_PLAF7	K.NSYGDLMNPHTK.E	Y	51.14	1375.6190	-3.4	459.5454	3	43.97	F2:21190	4	445	456	N
9	56	Q8I0U8|Q8I0U8_PLAF7	S.IQTEDNYANLEK.F	Y	50.62	1436.6783	-1.2	719.3456	2	43.38	F3:27750	2	1160	1171	N
9	56	Q8I0U8|Q8I0U8_PLAF7	H.SANGSLEVSDIVK.L	Y	49.82	1317.6776	-5.3	659.8426	2	55.94	F2:35241	1	624	636	N
9	56	Q8I0U8|Q8I0U8_PLAF7	S.TGLVQNFPNTIISK.L	Y	49.79	1530.8406	-3.7	766.4247	2	69.63	F3:54405	1	1583	1596	N
9	56	Q8I0U8|Q8I0U8_PLAF7	K.IRANELDVLKK.L	Y	49.76	1297.7717	-3.2	433.5965	3	46.19	F2:23722	2	224	234	N
9	56	Q8I0U8|Q8I0U8_PLAF7	L.FTDPLELEYYLR.E	Y	48.90	1557.7715	-2.9	779.8907	2	95.11	F2:79176	2	384	395	N
9	56	Q8I0U8|Q8I0U8_PLAF7	K.IDDYLINLK.A	Y	48.49	1105.6019	-2.1	553.8071	2	69.42	F2:51095	2	1514	1522	N
9	56	Q8I0U8|Q8I0U8_PLAF7	D.PLTVLSISNDLK.G	Y	48.47	1298.7445	-0.1	650.3795	2	75.15	F3:59611	1	963	974	N
9	56	Q8I0U8|Q8I0U8_PLAF7	R.ANELDVLK.K	Y	48.43	900.4916	-2.9	451.2518	2	51.04	F2:29448	6	226	233	N
9	56	Q8I0U8|Q8I0U8_PLAF7	K.LINDDTKKDM(+15.99)LGK.L	Y	48.36	1505.7759	0.3	377.4514	4	29.55	F3:13357	4	1567	1579	Y
9	56	Q8I0U8|Q8I0U8_PLAF7	K.YKDDLESIK.K	Y	48.29	1109.5604	-1.9	555.7864	2	36.21	F3:20462	1	1455	1463	N
9	56	Q8I0U8|Q8I0U8_PLAF7	K.LNDNLHLGKK.K	Y	48.13	1150.6459	-1.2	384.5555	3	31.51	F3:15385	3	1182	1191	N
9	56	Q8I0U8|Q8I0U8_PLAF7	K.TGLEADIK.K	Y	47.85	845.4494	-3.0	423.7307	2	42.48	F2:19470	3	593	600	N
9	56	Q8I0U8|Q8I0U8_PLAF7	K.YYNGESSPLK.T	Y	47.75	1156.5400	-0.8	579.2769	2	38.35	F3:22542	2	1144	1153	N
9	56	Q8I0U8|Q8I0U8_PLAF7	A.SAQSGASAQSGASAQSGTSGPSGPSGTSPSSR.S	Y	47.62	2793.2397	0.6	932.0878	3	32.66	F2:10497	1	82	113	N
9	56	Q8I0U8|Q8I0U8_PLAF7	T.IANINELIEGSKK.T	Y	47.32	1427.7983	-1.6	714.9053	2	64.34	F3:49184	1	264	276	N
9	56	Q8I0U8|Q8I0U8_PLAF7	G.ASAQSGASAQSGTSGPSGPSGTSPSSR.S	Y	47.21	2363.0586	-0.8	788.6928	3	31.43	F2:9569	1	87	113	N
9	56	Q8I0U8|Q8I0U8_PLAF7	K.TGLEADIKK.L	Y	47.11	973.5444	-2.8	487.7781	2	37.72	F2:14577	2	593	601	N
9	56	Q8I0U8|Q8I0U8_PLAF7	K.EMIYYLHK.L	Y	46.99	1095.5422	-1.8	548.7774	2	48.53	F3:33020	2	883	890	N
9	56	Q8I0U8|Q8I0U8_PLAF7	K.GIVSLLNLGNK.T	Y	46.85	1126.6710	-3.1	564.3411	2	78.73	F2:61771	2	975	985	N
9	56	Q8I0U8|Q8I0U8_PLAF7	R.ANELDVLKK.L	Y	46.76	1028.5865	-3.1	515.2990	2	43.92	F2:21127	2	226	234	N
9	56	Q8I0U8|Q8I0U8_PLAF7	K.KLDEFLTK.S	Y	46.40	992.5542	-3.8	497.2825	2	48.71	F2:26675	3	802	809	N
9	56	Q8I0U8|Q8I0U8_PLAF7	K.FNIDSLFTDPLEL.E	Y	45.72	1522.7555	-1.1	762.3842	2	105.16	F3:83782	2	378	390	N
9	56	Q8I0U8|Q8I0U8_PLAF7	K.NALNDEIKK.L	Y	45.11	1043.5610	-1.4	522.7870	2	36.64	F2:13652	2	1038	1046	N
9	56	Q8I0U8|Q8I0U8_PLAF7	K.LVFGYR.K	Y	44.69	753.4174	-0.3	377.7159	2	53.05	F3:37620	2	235	240	N
9	56	Q8I0U8|Q8I0U8_PLAF7	K.DYEELLEK.F	Y	44.62	1037.4917	-2.5	519.7518	2	59.01	F2:38878	5	508	515	N
9	56	Q8I0U8|Q8I0U8_PLAF7	K.KVDVTPK.S	Y	44.49	785.4647	0.0	393.7396	2	29.56	F2:8167	3	400	406	N
9	56	Q8I0U8|Q8I0U8_PLAF7	K.SYIC(+57.02)HK.Y	N	43.77	806.3745	-0.6	404.1943	2	29.17	F2:7881	2	810	815	Y
9	56	Q8I0U8|Q8I0U8_PLAF7	K.FQDM(+15.99)LNISQHQC(+57.02)VKK.Q	Y	43.56	1890.9081	-2.4	473.7332	4	42.27	F2:19235	1	1602	1616	Y
9	56	Q8I0U8|Q8I0U8_PLAF7	K.KDYEELLEK.F	Y	43.16	1165.5867	-1.0	583.8000	2	46.14	F3:30499	3	507	515	N
9	56	Q8I0U8|Q8I0U8_PLAF7	K.VTTVVTPPQPDVTPSPLSV.R	Y	42.93	1933.0408	-2.2	967.5255	2	83.34	F2:66832	2	1244	1262	N
9	56	Q8I0U8|Q8I0U8_PLAF7	T.ITLPPTQPSPPK.E	Y	42.45	1274.7234	-1.1	638.3683	2	49.96	F3:34470	7	763	774	N
9	56	Q8I0U8|Q8I0U8_PLAF7	K.SNDNSQALTK.T	Y	42.14	1076.5098	-0.3	539.2620	2	21.93	F3:6946	1	787	796	N
9	56	Q8I0U8|Q8I0U8_PLAF7	K.FYENILK.N	Y	42.11	925.4909	-2.7	463.7515	2	57.33	F2:36877	4	1002	1008	N
9	56	Q8I0U8|Q8I0U8_PLAF7	K.KLEALEDAVLTGYSLF.Q	Y	42.01	1767.9294	1.8	884.9736	2	103.96	F3:82771	1	31	46	N
9	56	Q8I0U8|Q8I0U8_PLAF7	L.NDNLHLGK.K	Y	41.99	909.4668	-1.4	455.7400	2	36.42	F3:20708	1	1183	1190	N
9	56	Q8I0U8|Q8I0U8_PLAF7	F.LSSGLHHLITELK.E	Y	41.83	1446.8195	-1.4	483.2798	3	57.61	F2:37223	1	1196	1208	N
9	56	Q8I0U8|Q8I0U8_PLAF7	N.PYDFEAIKK.L	Y	41.41	1109.5757	-3.1	555.7934	2	46.21	F3:30573	1	1558	1566	N
9	56	Q8I0U8|Q8I0U8_PLAF7	K.SKKDYEELLEK.F	Y	41.38	1380.7136	0.1	461.2452	3	40.13	F3:24452	1	505	515	N
9	56	Q8I0U8|Q8I0U8_PLAF7	K.ESVENDIK.F	Y	40.95	932.4451	0.2	467.2299	2	62.65	F1:30250	9	1432	1439	N
9	56	Q8I0U8|Q8I0U8_PLAF7	R.HLDEREEC(+57.02)K.C	Y	40.77	1214.5349	-2.6	608.2731	2	19.65	F3:5242	2	1627	1635	Y
9	56	Q8I0U8|Q8I0U8_PLAF7	K.EM(+15.99)IYYLHK.L	Y	40.66	1111.5372	-2.1	556.7747	2	40.72	F3:25100	2	883	890	Y
9	56	Q8I0U8|Q8I0U8_PLAF7	L.AADNDKNSYGDLM(+15.99)NPHTK.E	Y	40.66	2005.8799	-0.8	669.6334	3	35.04	F2:12355	2	439	456	Y
9	56	Q8I0U8|Q8I0U8_PLAF7	K.LLDKINEIK.N	Y	40.50	1084.6492	-2.5	543.3305	2	48.88	F2:26881	2	333	341	N
9	56	Q8I0U8|Q8I0U8_PLAF7	G.LVQNFPNTIISK.L	Y	40.10	1372.7715	-0.6	687.3926	2	62.34	F3:47149	1	1585	1596	N
9	56	Q8I0U8|Q8I0U8_PLAF7	K.VTTVVTPPQPDVTPSPLS.V	Y	39.08	1833.9724	-1.1	917.9925	2	73.86	F3:58478	1	1244	1261	N
9	56	Q8I0U8|Q8I0U8_PLAF7	K.LYQAQYDLSIYNKQLEEAHNLISVLEK.R	Y	38.74	3221.6606	-2.1	806.4207	4	97.28	F2:81267	1	293	319	N
9	56	Q8I0U8|Q8I0U8_PLAF7	F.NLNLNDILNSR.L	Y	38.48	1284.6786	-6.6	643.3423	2	75.18	F2:57788	4	1370	1380	N
9	56	Q8I0U8|Q8I0U8_PLAF7	K.EQAVLSSITQPLVA.A	Y	38.18	1454.7980	-1.3	728.4053	2	86.14	F2:69872	1	708	721	N
9	56	Q8I0U8|Q8I0U8_PLAF7	T.FNLNLNDILNSR.L	Y	37.69	1431.7469	-0.1	716.8807	2	86.90	F3:69545	2	1369	1380	N
9	56	Q8I0U8|Q8I0U8_PLAF7	R.YTYNVEK.Q	N	37.24	915.4338	-1.5	458.7235	2	32.46	F3:16456	5	538	544	N
9	56	Q8I0U8|Q8I0U8_PLAF7	K.DDLESIKK.V	Y	37.11	946.4971	-1.8	474.2550	2	30.28	F3:14095	1	1457	1464	N
9	56	Q8I0U8|Q8I0U8_PLAF7	K.LNDVC(+57.02)ANDYC(+57.02)QIPFNL.K	Y	36.83	1954.8553	0.4	978.4354	2	93.87	F3:75025	1	207	222	Y
9	56	Q8I0U8|Q8I0U8_PLAF7	K.LLEDYEK.S	N	36.81	908.4491	-3.0	455.2305	2	42.87	F2:19918	7	498	504	N
9	56	Q8I0U8|Q8I0U8_PLAF7	K.KVNEALK.S	Y	36.69	800.4756	0.0	401.2451	2	22.52	F3:7402	2	1227	1233	N
9	56	Q8I0U8|Q8I0U8_PLAF7	K.NALNDEIK.K	Y	36.41	915.4661	-2.2	458.7393	2	36.13	F3:20361	3	1038	1045	N
9	56	Q8I0U8|Q8I0U8_PLAF7	K.MEDYIKK.N	Y	36.37	925.4579	-1.1	463.7357	2	30.29	F3:14108	1	253	259	N
9	56	Q8I0U8|Q8I0U8_PLAF7	N.DC(+57.02)NVEKDEAHVK.I	Y	36.26	1442.6460	-0.5	481.8890	3	34.11	F2:11627	2	1527	1538	Y
9	56	Q8I0U8|Q8I0U8_PLAF7	K.FNNNFNK.D	N	36.23	896.4141	-0.2	449.2142	2	31.04	F3:14878	2	521	527	N
9	56	Q8I0U8|Q8I0U8_PLAF7	K.KALSYLEDYSLRK.G	Y	35.98	1584.8511	-1.1	529.2904	3	52.31	F3:36916	1	566	578	N
9	56	Q8I0U8|Q8I0U8_PLAF7	K.AKINDC(+57.02)NVEKDEAHVK.I	Y	35.97	1868.9050	-3.9	623.9732	3	28.39	F3:12247	3	1523	1538	Y
9	56	Q8I0U8|Q8I0U8_PLAF7	K.LKEENHIK.K	Y	35.85	1009.5556	-0.3	505.7849	2	21.59	F3:6689	1	891	898	N
9	56	Q8I0U8|Q8I0U8_PLAF7	K.KLTEEIK.S	N	35.81	859.5015	-0.5	430.7578	2	36.27	F2:13346	2	601	607	N
9	56	Q8I0U8|Q8I0U8_PLAF7	A.IDDKIDLFK.N	Y	35.78	1105.6019	0.3	553.8084	2	61.21	F3:46031	1	1548	1556	N
9	56	Q8I0U8|Q8I0U8_PLAF7	K.DSIHVPNIYKPQNKPEPYYLIVLKK.E	Y	35.75	2995.6533	4.0	749.9236	4	68.68	F2:50237	2	665	689	N
9	56	Q8I0U8|Q8I0U8_PLAF7	K.C(+57.02)LLNYK.Q	N	35.35	809.4105	-1.2	405.7121	2	44.76	F3:29114	2	1636	1641	Y
9	56	Q8I0U8|Q8I0U8_PLAF7	K.LDEFLTK.S	Y	35.23	864.4592	0.5	433.2371	2	99.97	F1:59588	1	803	809	N
9	56	Q8I0U8|Q8I0U8_PLAF7	K.KIDLEEK.N	N	34.86	873.4807	-1.6	437.7469	2	36.89	F2:13863	1	480	486	N
9	56	Q8I0U8|Q8I0U8_PLAF7	K.IITDNKER.K	Y	34.75	987.5349	-0.1	494.7747	2	28.20	F2:7166	2	463	470	N
9	56	Q8I0U8|Q8I0U8_PLAF7	K.KIEEHEEK.I	Y	34.60	1040.5138	-1.5	521.2634	2	15.56	F3:2973	1	361	368	N
9	56	Q8I0U8|Q8I0U8_PLAF7	R.KIELFLK.N	Y	34.56	889.5637	-2.2	445.7881	2	56.61	F2:36033	2	653	659	N
9	56	Q8I0U8|Q8I0U8_PLAF7	K.KLLEDYEK.S	Y	34.27	1036.5441	0.2	519.2794	2	36.45	F3:20745	1	497	504	N
9	56	Q8I0U8|Q8I0U8_PLAF7	K.LINDDTKK.D	Y	34.15	945.5131	-0.3	473.7636	2	27.10	F2:6375	2	1567	1574	N
9	56	Q8I0U8|Q8I0U8_PLAF7	K.KLLEEQK.Q	N	34.02	886.5123	0.2	444.2635	2	27.59	F3:11525	1	899	905	N
9	56	Q8I0U8|Q8I0U8_PLAF7	Y.ILVSNSSM(+15.99)DQK.L	Y	33.94	1236.6021	0.3	619.3085	2	30.71	F3:14533	1	817	827	Y
9	56	Q8I0U8|Q8I0U8_PLAF7	K.LLNSEQK.N	N	33.80	830.4498	0.7	416.2325	2	30.78	F2:9080	2	1414	1420	N
9	56	Q8I0U8|Q8I0U8_PLAF7	K.LKEENHIKK.L	Y	33.70	1137.6505	-0.5	569.8323	2	20.53	F3:5897	2	891	899	N
9	56	Q8I0U8|Q8I0U8_PLAF7	T.LPPTQPSPPK.E	Y	33.53	1060.5917	-3.6	531.3012	2	33.72	F3:17851	2	765	774	N
9	56	Q8I0U8|Q8I0U8_PLAF7	K.M(+15.99)EDYIKK.N	Y	33.48	941.4528	-1.2	471.7331	2	31.27	F2:9446	2	253	259	Y
9	56	Q8I0U8|Q8I0U8_PLAF7	K.VPYPNGIVYPLPLTDIHNSLAADNDKNSYGDLMNPH.T	Y	33.43	3963.9102	-0.6	991.9842	4	86.92	F3:69560	1	419	454	N
9	56	Q8I0U8|Q8I0U8_PLAF7	G.YRKPLDNIK.D	Y	33.31	1145.6556	-2.2	382.8916	3	39.11	F2:15848	3	239	247	N
9	56	Q8I0U8|Q8I0U8_PLAF7	K.LLEEQK.Q	N	33.21	758.4174	0.4	380.2161	2	32.40	F2:10301	3	900	905	N
9	56	Q8I0U8|Q8I0U8_PLAF7	K.YPELFDLTNH.M	Y	32.39	1247.5823	-2.1	624.7971	2	79.62	F2:62766	1	159	168	N
9	56	Q8I0U8|Q8I0U8_PLAF7	A.ASETTEDGGHSTHTLSQSGETEVTEETEETEETVGHTTTVTITLPPTQPSPPK.E	Y	32.38	5590.5718	-3.2	1119.1180	5	68.72	F2:50286	1	722	774	N
9	56	Q8I0U8|Q8I0U8_PLAF7	K.INDC(+57.02)NVEK.D	Y	32.32	990.4440	-0.1	496.2292	2	23.69	F3:8320	1	1525	1532	Y
9	56	Q8I0U8|Q8I0U8_PLAF7	K.MEDYIK.K	Y	32.29	797.3629	-5.0	399.6867	2	41.67	F2:18558	7	253	258	N
9	56	Q8I0U8|Q8I0U8_PLAF7	K.ELGQDKM(+15.99)QIK.K	Y	32.25	1204.6122	0.6	402.5449	3	26.73	F3:10793	2	1074	1083	Y
9	56	Q8I0U8|Q8I0U8_PLAF7	R.KPLDNIK.D	Y	32.05	826.4912	-1.5	414.2523	2	28.87	F3:12695	2	241	247	N
9	56	Q8I0U8|Q8I0U8_PLAF7	R.KIFINNIK.K	Y	32.02	988.6069	-2.4	495.3096	2	41.92	F3:26346	2	471	478	N
9	56	Q8I0U8|Q8I0U8_PLAF7	K.KIEDLR.K	N	31.40	772.4443	-1.1	387.2290	2	35.43	F2:12665	2	647	652	N
9	56	Q8I0U8|Q8I0U8_PLAF7	K.LNDVC(+57.02)ANDYC(+57.02)QIPF.N	Y	31.16	1727.7283	-1.1	864.8704	2	83.25	F3:66600	2	207	220	Y
9	56	Q8I0U8|Q8I0U8_PLAF7	K.LINDDTK.K	N	30.63	817.4182	-0.4	409.7162	2	25.72	F3:9958	1	1567	1573	N
9	56	Q8I0U8|Q8I0U8_PLAF7	R.KYFLDVLESDL.M	Y	30.44	1340.6863	-2.4	671.3488	2	98.47	F2:82427	2	1385	1395	N
9	56	Q8I0U8|Q8I0U8_PLAF7	K.IELFLK.N	N	30.37	761.4687	-1.5	381.7411	2	65.71	F2:46781	2	654	659	N
9	56	Q8I0U8|Q8I0U8_PLAF7	K.KLVFGYR.K	Y	30.35	881.5123	-0.5	441.7632	2	44.41	F3:28737	2	234	240	N
9	56	Q8I0U8|Q8I0U8_PLAF7	R.NYLFTIK.E	Y	30.27	897.4960	-1.2	449.7547	2	64.30	F3:49142	2	149	155	N
9	56	Q8I0U8|Q8I0U8_PLAF7	K.AIDDKIDLFKNPYDF.E	Y	30.17	1812.8933	0.2	605.3052	3	82.15	F3:65712	2	1547	1561	N
9	56	Q8I0U8|Q8I0U8_PLAF7	K.PLAGVYR.S	Y	29.80	774.4388	-1.5	388.2261	2	37.72	F3:21935	3	1350	1356	N
9	56	Q8I0U8|Q8I0U8_PLAF7	L.NISQHQC(+57.02)VK.K	Y	29.45	1112.5397	-0.8	557.2767	2	21.62	F3:6718	1	1607	1615	Y
9	56	Q8I0U8|Q8I0U8_PLAF7	K.IEEHEEKIKEIAK.T	Y	29.41	1594.8566	-1.3	532.6254	3	37.27	F2:14191	1	362	374	N
9	56	Q8I0U8|Q8I0U8_PLAF7	K.IFINNIKK.K	N	29.27	988.6069	-4.0	495.3087	2	44.26	F2:21532	2	472	479	N
9	56	Q8I0U8|Q8I0U8_PLAF7	K.M(+15.99)EDYIK.K	Y	29.02	813.3578	-0.9	407.6859	2	36.84	F2:13821	2	253	258	Y
9	56	Q8I0U8|Q8I0U8_PLAF7	K.IFINNIK.K	N	28.60	860.5120	-2.7	431.2621	2	52.53	F2:31212	2	472	478	N
9	56	Q8I0U8|Q8I0U8_PLAF7	R.KIFINNIKK.K	Y	28.15	1116.7019	-2.4	559.3569	2	41.97	F2:18889	1	471	479	N
9	56	Q8I0U8|Q8I0U8_PLAF7	G.KLNDNLHLGK.K	Y	28.14	1150.6459	-3.0	384.5547	3	33.71	F3:17840	1	1181	1190	N
9	56	Q8I0U8|Q8I0U8_PLAF7	I.NELLYK.L	N	27.85	778.4225	0.7	390.2188	2	84.84	F1:47652	5	190	195	N
9	56	Q8I0U8|Q8I0U8_PLAF7	K.DSIHVPNIYKPQNKPEPYYLIVL.K	Y	27.56	2739.4636	2.1	914.1637	3	87.50	F2:71293	2	665	687	N
9	56	Q8I0U8|Q8I0U8_PLAF7	I.TDNKER.K	N	27.37	761.3668	0.2	381.6907	2	22.82	F3:7646	1	465	470	N
9	56	Q8I0U8|Q8I0U8_PLAF7	Y.PNGIVY(+361.15)PLPLTDIHNSLAADNDKNSYGDLMNPHTK.E	Y	27.35	4195.0142	7.4	1049.7686	4	81.95	F3:65555	2	422	456	Y
9	56	Q8I0U8|Q8I0U8_PLAF7	V.ENSIEHK.S	Y	27.11	855.4086	0.3	428.7117	2	24.31	F3:8818	1	780	786	N
9	56	Q8I0U8|Q8I0U8_PLAF7	K.IDDYLINL.K	Y	26.78	977.5070	-1.2	489.7602	2	91.30	F3:73034	1	1514	1521	N
9	56	Q8I0U8|Q8I0U8_PLAF7	K.NSYGDLMNPH.T	Y	26.71	1146.4764	-0.9	574.2450	2	49.73	F3:34239	1	445	454	N
9	56	Q8I0U8|Q8I0U8_PLAF7	A.NELDVLKK.L	N	26.62	957.5494	-1.4	479.7813	2	40.44	F3:24808	1	227	234	N
9	56	Q8I0U8|Q8I0U8_PLAF7	K.EMIYYLH.K	Y	26.35	967.4473	-1.2	484.7303	2	61.28	F3:46096	1	883	889	N
9	56	Q8I0U8|Q8I0U8_PLAF7	V.VENSIEHK.S	Y	25.81	954.4771	0.1	478.2458	2	29.62	F2:8208	1	779	786	N
9	56	Q8I0U8|Q8I0U8_PLAF7	R.AKLNDVC(+57.02)ANDYC(+57.02)QIPFNLK.I	Y	24.19	2282.0823	-3.4	761.6988	3	68.45	F2:49975	1	205	223	Y
9	56	Q8I0U8|Q8I0U8_PLAF7	K.KKIDLEEK.N	Y	23.64	1001.5757	0.5	501.7954	2	26.28	F3:10408	2	479	486	N
9	56	Q8I0U8|Q8I0U8_PLAF7	K.FNIDSLFTDPLELEY.Y	Y	23.56	1814.8613	-2.0	908.4362	2	105.14	F3:83753	1	378	392	N
9	56	Q8I0U8|Q8I0U8_PLAF7	L.SYLEDYSLRK.G	Y	23.52	1272.6350	-1.2	637.3240	2	58.38	F3:43146	1	569	578	N
9	56	Q8I0U8|Q8I0U8_PLAF7	K.KIEDLRK.I	Y	23.38	900.5392	0.1	451.2769	2	25.30	F3:9617	2	647	653	N
9	56	Q8I0U8|Q8I0U8_PLAF7	L.TISTTEMEK.F	Y	23.29	1038.4904	-1.8	520.2515	2	32.21	F3:16165	2	993	1001	N
9	56	Q8I0U8|Q8I0U8_PLAF7	S.LLNLGNK.T	N	23.17	770.4650	-1.1	386.2393	2	42.68	F3:27063	1	979	985	N
9	56	Q8I0U8|Q8I0U8_PLAF7	Y.PNGIVY(+361.15)PLPLTDIHNSLAADNDKNSYGDLM(+15.99)NPHTK.E	Y	22.67	4211.0093	3.0	843.2117	5	79.33	F2:62434	3	422	456	Y
9	56	Q8I0U8|Q8I0U8_PLAF7	K.IRANELDVLK.K	Y	21.59	1169.6768	-1.7	585.8447	2	50.23	F3:34755	1	224	233	N
9	56	Q8I0U8|Q8I0U8_PLAF7	K.IEDLRK.I	N	21.59	772.4443	0.2	387.2295	2	24.61	F3:9065	1	648	653	N
9	56	Q8I0U8|Q8I0U8_PLAF7	K.EETQIPTSGSLLTEL.Q	Y	21.11	1616.8145	-2.3	809.4127	2	91.90	F2:75948	1	1273	1287	N
9	56	Q8I0U8|Q8I0U8_PLAF7	L.SSGLHHLITELK.E	Y	20.98	1333.7354	2.8	667.8768	2	86.72	F2:70490	1	1197	1208	N
9	56	Q8I0U8|Q8I0U8_PLAF7	L.KEENHIK.K	Y	18.86	896.4716	-0.9	449.2426	2	21.70	F3:6775	1	892	898	N
9	56	Q8I0U8|Q8I0U8_PLAF7	T.Y(+42.01)(+361.15)NVEK.Q	N	18.47	1054.4794	-1.3	528.2463	2	60.09	F1:28288	3	540	544	Y
9	56	Q8I0U8|Q8I0U8_PLAF7	N.DNLHLGK.K	Y	18.09	795.4239	-1.3	398.7187	2	36.47	F3:20766	1	1184	1190	N
9	56	Q8I0U8|Q8I0U8_PLAF7	K.NKTTIANINELIEGSKK.T	Y	17.82	1872.0316	-3.3	625.0157	3	56.12	F3:40799	2	260	276	N
9	56	Q8I0U8|Q8I0U8_PLAF7	A.VLTGYSLFQK.E	Y	17.75	1154.6335	6.3	578.3277	2	58.01	F3:42766	1	39	48	N
9	56	Q8I0U8|Q8I0U8_PLAF7	S.AQSGASAQSGASAQSGTSGPSGPSGTSPSSR.S	Y	17.59	2706.2078	0.5	903.0770	3	32.33	F2:10244	1	83	113	N
11	53	P16157|ANK1_HUMAN	K.TGFTPLHIAAHYENLNVAQLLLNR.G	Y	107.30	2704.4448	-1.6	1353.2275	2	92.96	F2:77017	6	205	228	N
11	53	P16157|ANK1_HUMAN	K.LVPLVQATFPENAVTK.R	Y	102.74	1725.9664	0.6	863.9910	2	104.75	F1:63608	7	1087	1102	N
11	53	P16157|ANK1_HUMAN	R.QDDATGAGQDSENEVSLVSGHQR.G	Y	100.76	2399.0586	-3.7	1200.5321	2	45.26	F2:22643	5	1656	1678	N
11	53	P16157|ANK1_HUMAN	R.GGSPHSPAWNGYTPLHIAAK.Q	Y	97.66	2060.0227	-2.3	1031.0162	2	54.93	F2:34043	5	592	611	N
11	53	P16157|ANK1_HUMAN	R.SLLQYGGSANAESVQGVTPLHLAAQEGHAEMVALLLSK.Q	Y	95.11	3889.0044	-0.4	1297.3416	3	97.84	F2:81826	5	620	657	N
11	53	P16157|ANK1_HUMAN	K.KGNTALHIAALAGQDEVVR.E	Y	94.13	1962.0646	-2.6	982.0370	2	55.06	F2:34200	6	77	95	N
11	53	P16157|ANK1_HUMAN	K.RQDDATGAGQDSENEVSLVSGHQR.G	Y	94.00	2555.1597	-1.3	852.7261	3	41.93	F2:18840	6	1655	1678	N
11	53	P16157|ANK1_HUMAN	K.NGLTPLHVAVHHNNLDIVK.L	Y	93.52	2090.1384	-2.6	1046.0737	2	54.89	F2:33995	9	568	586	N
11	53	P16157|ANK1_HUMAN	K.VVTDETSFVLVSDK.H	Y	92.09	1537.7875	1.2	769.9019	2	104.07	F1:62844	4	788	801	N
11	53	P16157|ANK1_HUMAN	K.LALQAQPVPDELVTK.L	Y	92.07	1620.9086	1.0	811.4623	2	103.82	F1:62610	3	1106	1120	N
11	53	P16157|ANK1_HUMAN	R.VENPNSLLEQSVALLNLWVIR.E	Y	90.78	2406.3271	1.5	803.1175	3	105.26	F2:88588	3	1437	1457	N
11	53	P16157|ANK1_HUMAN	K.SGLTPLHLVAQEGHVPVADVLIK.H	Y	90.77	2392.3477	-2.6	1197.1780	2	80.57	F2:63827	6	667	689	N
11	53	P16157|ANK1_HUMAN	R.IIALGPTGAQFLSPVIVEIPHFASHGR.G	Y	90.25	2826.5544	-1.9	707.6445	4	96.64	F2:80662	7	975	1001	N
11	53	P16157|ANK1_HUMAN	K.LGYSPLHQAAQQGHTDIVTLLLK.N	Y	89.69	2502.3594	-2.0	835.1254	3	80.57	F2:63820	7	733	755	N
11	53	P16157|ANK1_HUMAN	K.GNTALHIAALAGQDEVVR.E	Y	89.61	1833.9697	-2.4	917.9899	2	62.13	F2:42543	4	78	95	N
11	53	P16157|ANK1_HUMAN	K.MAVISEHLGLSWAELAR.E	Y	89.00	1881.9771	-2.3	941.9936	2	84.42	F2:68023	10	1407	1423	N
11	53	P16157|ANK1_HUMAN	R.MGYTPLHVASHYGNIK.L	Y	88.90	1786.8824	-3.5	894.4454	2	51.17	F2:29599	7	700	715	N
11	53	P16157|ANK1_HUMAN	R.M(+15.99)GYTPLHVASHYGNIK.L	Y	88.81	1802.8773	-3.4	902.4429	2	48.54	F2:26483	5	700	715	Y
11	53	P16157|ANK1_HUMAN	R.SRDIEVLEGMSLFAELSGNLVPVKK.A	Y	88.81	2730.4624	2.0	683.6243	4	104.52	F2:87931	3	1282	1306	N
11	53	P16157|ANK1_HUMAN	R.NGVDINTC(+57.02)NQNGLNGLHLASK.E	Y	87.76	2238.0811	-1.5	1120.0461	2	56.76	F2:36210	5	34	54	Y
11	53	P16157|ANK1_HUMAN	K.TGASIDAVTESGLTPLHVASFMGHLPIVK.N	Y	86.66	2947.5476	-1.6	983.5215	3	93.89	F2:77956	4	393	421	N
11	53	P16157|ANK1_HUMAN	R.ITHSPTVSQVTER.S	Y	85.49	1453.7524	1.0	485.5919	3	104.51	F1:63358	7	1683	1695	N
11	53	P16157|ANK1_HUMAN	R.ISEILLDHGAPIQAK.T	Y	85.27	1603.8933	-3.2	802.9514	2	57.66	F2:37276	5	287	301	N
11	53	P16157|ANK1_HUMAN	R.QQGQEEQVQEAK.N	Y	84.94	1400.6532	0.2	701.3340	2	15.46	F1:2968	8	1779	1790	N
11	53	P16157|ANK1_HUMAN	K.NGASPNEVSSDGTTPLAIAK.R	Y	83.99	1927.9486	-3.0	964.9787	2	53.46	F2:32296	5	756	775	N
11	53	P16157|ANK1_HUMAN	K.NGLSPIHM(+15.99)AAQGDHLDC(+57.02)VR.L	Y	83.89	2105.9734	-2.5	1053.9913	2	47.41	F2:25142	4	304	322	Y
11	53	P16157|ANK1_HUMAN	K.VLVSVSEHTWTEQPEAESSQADRDR.R	Y	83.39	2855.3320	-2.5	714.8385	4	52.29	F2:30934	6	1753	1777	N
11	53	P16157|ANK1_HUMAN	K.GFTPLYM(+15.99)AAQENHLEVVK.F	Y	82.75	2062.0193	-2.4	1032.0144	2	66.05	F2:47170	5	111	128	Y
11	53	P16157|ANK1_HUMAN	R.TAAVLLQNDPNPDVLSK.T	Y	82.67	1793.9523	-3.2	897.9805	2	64.87	F2:45802	6	188	204	N
11	53	P16157|ANK1_HUMAN	K.TLEQHENFVEVAR.S	Y	82.57	1570.7739	-2.7	786.3921	2	48.26	F2:26146	6	1269	1281	N
11	53	P16157|ANK1_HUMAN	R.YSILSESTPGSLSGTEQAEMK.M	Y	81.86	2214.0361	-2.2	1108.0229	2	66.39	F2:47579	2	1386	1406	N
11	53	P16157|ANK1_HUMAN	R.EGQNANM(+15.99)ENLYTALQSIDRGEIVNMLEGSGR.Q	Y	81.67	3424.5986	-2.2	1142.5376	3	99.70	F2:83609	2	1458	1488	Y
11	53	P16157|ANK1_HUMAN	K.YEDTQHILC(+57.02)HLNITMPPC(+57.02)AK.G	Y	81.55	2440.1338	-1.9	814.3837	3	68.36	F2:49873	4	1349	1368	Y
11	53	P16157|ANK1_HUMAN	K.LLGNQATFSPIVTVEPR.R	Y	81.44	1841.0046	-3.1	614.6736	3	77.59	F2:60476	6	1121	1137	N
11	53	P16157|ANK1_HUMAN	R.EGQNANMENLYTALQSIDR.G	Y	81.26	2166.0012	-2.7	1084.0050	2	88.28	F2:72124	6	1458	1476	N
11	53	P16157|ANK1_HUMAN	T.PLYMAAQENHLEVVK.F	Y	80.89	1740.8868	-5.7	871.4457	2	72.78	F2:55034	2	114	128	N
11	53	P16157|ANK1_HUMAN	K.LVYANEC(+57.02)ANFTTNVSAR.F	Y	80.25	1928.9050	-1.4	965.4584	2	58.19	F2:37908	6	1194	1210	Y
11	53	P16157|ANK1_HUMAN	K.AKDDQTPLHC(+57.02)AAR.I	Y	80.12	1481.7045	0.8	741.8601	2	32.20	F2:10145	4	467	479	Y
11	53	P16157|ANK1_HUMAN	K.VLVSVSEHTWTEQPEAESSQADR.D	Y	79.54	2584.2041	-1.3	862.4075	3	56.39	F2:35768	4	1753	1775	N
11	53	P16157|ANK1_HUMAN	R.TAEAVNFATLLYK.E	Y	79.14	1439.7660	-5.5	720.8863	2	82.32	F2:65794	2	1219	1231	N
11	53	P16157|ANK1_HUMAN	K.M(+15.99)AVISEHLGLSWAELAR.E	Y	78.88	1897.9719	1.3	949.9945	2	78.59	F2:61607	3	1407	1423	Y
11	53	P16157|ANK1_HUMAN	R.GASVNFTPQNGITPLHIASR.R	Y	78.51	2079.0862	-1.7	1040.5486	2	65.57	F2:46614	4	229	248	N
11	53	P16157|ANK1_HUMAN	R.EGHVETVLALLEK.E	Y	77.76	1436.7875	-2.9	719.3989	2	77.73	F2:60639	5	513	525	N
11	53	P16157|ANK1_HUMAN	K.LLLENNANPNLATTAGHTPLHIAAR.E	Y	77.72	2621.4038	-2.8	656.3564	4	62.92	F2:43492	4	488	512	N
11	53	P16157|ANK1_HUMAN	R.YSILSESTPGSLSGTEQAEM(+15.99)K.M	Y	77.24	2230.0310	-1.8	1116.0208	2	61.82	F2:42179	3	1386	1406	Y
11	53	P16157|ANK1_HUMAN	K.LSTPPPLAEEEGLASR.I	Y	77.08	1665.8573	-0.2	833.9358	2	100.40	F1:59924	5	959	974	N
11	53	P16157|ANK1_HUMAN	K.TKDELTPLHC(+57.02)AAR.N	Y	77.05	1510.7562	-3.6	756.3827	2	40.29	F2:17035	8	269	281	Y
11	53	P16157|ANK1_HUMAN	K.LVPLVQATFPENAVTKR.V	Y	75.80	1882.0676	-2.3	942.0389	2	68.57	F2:50112	4	1087	1103	N
11	53	P16157|ANK1_HUMAN	R.LC(+57.02)QDYDTIGPEGGSLK.S	Y	75.78	1751.8036	-3.0	876.9064	2	54.49	F2:33517	6	1069	1084	Y
11	53	P16157|ANK1_HUMAN	R.DVDEEKELLDFVPKLDQVVESPAIPR.I	Y	75.52	2979.5439	-0.3	994.1883	3	98.61	F2:82563	2	836	861	N
11	53	P16157|ANK1_HUMAN	R.IPC(+57.02)AMPETVVIR.S	Y	75.00	1384.7207	-2.4	693.3660	2	64.10	F2:44899	3	862	873	Y
11	53	P16157|ANK1_HUMAN	V.PLVQATFPENAVTKR.V	Y	74.73	1669.9152	-2.3	557.6444	3	68.63	F2:50186	1	1089	1103	N
11	53	P16157|ANK1_HUMAN	K.FLLQHQADVNAK.T	Y	74.14	1382.7306	-2.9	692.3705	2	46.21	F2:23737	4	719	730	N
11	53	P16157|ANK1_HUMAN	K.KGFTPLHVAAK.Y	Y	73.62	1167.6764	-3.4	584.8435	2	42.91	F2:19969	5	535	545	N
11	53	P16157|ANK1_HUMAN	R.DSSREPGGSLSFLR.K	Y	73.56	1506.7427	-2.3	503.2537	3	58.23	F2:37950	5	1331	1344	N
11	53	P16157|ANK1_HUMAN	K.NGLSPIHMAAQGDHLDC(+57.02)VR.L	Y	73.32	2089.9785	-4.3	697.6638	3	53.40	F2:32232	4	304	322	Y
11	53	P16157|ANK1_HUMAN	R.ELVNYGANVNAQSQK.G	Y	72.21	1633.8059	-2.8	817.9080	2	45.43	F2:22833	8	96	110	N
11	53	P16157|ANK1_HUMAN	R.LLC(+57.02)SVIGGTDQAQWEDITGTTK.L	Y	71.79	2392.1580	-0.3	1197.0859	2	80.55	F2:63801	5	1172	1193	Y
11	53	P16157|ANK1_HUMAN	R.LLLQYDAEIDDITLDHLTPLHVAAH.C	Y	70.68	2825.4600	-0.6	707.3718	4	93.16	F2:77219	3	323	347	N
11	53	P16157|ANK1_HUMAN	K.HGVMVDATTR.M	Y	70.67	1085.5288	-1.5	543.7709	2	37.53	F2:14407	2	690	699	N
11	53	P16157|ANK1_HUMAN	K.RLGYISVTDVLK.V	Y	70.63	1362.7871	-2.0	455.2687	3	69.88	F2:51650	3	776	787	N
11	53	P16157|ANK1_HUMAN	R.IPLPPSWTDNPR.D	Y	70.60	1391.7197	-1.5	696.8661	2	67.56	F2:48931	9	1149	1160	N
11	53	P16157|ANK1_HUMAN	K.TGASIDAVTESGLTPLHVASF.M	Y	70.38	2072.0425	-2.2	1037.0262	2	87.64	F2:71443	3	393	413	N
11	53	P16157|ANK1_HUMAN	R.SLLQYGGSANAESVQGVTPLHL.A	Y	70.38	2240.1436	-3.8	1121.0748	2	84.55	F2:68183	1	620	641	N
11	53	P16157|ANK1_HUMAN	R.EGQNANMENLYTALQSIDRGEIVNM(+15.99)LEGSGR.Q	Y	69.73	3424.5986	-3.5	1142.5361	3	96.52	F2:80544	2	1458	1488	Y
11	53	P16157|ANK1_HUMAN	K.VRLPALHIAAR.N	Y	69.40	1215.7563	-2.8	406.2583	3	52.10	F2:30715	4	172	182	N
11	53	P16157|ANK1_HUMAN	F.LSPVIVEIPHFASHGR.G	Y	68.79	1757.9576	-3.0	879.9835	2	66.28	F2:47446	6	986	1001	N
11	53	P16157|ANK1_HUMAN	R.IPC(+57.02)AM(+15.99)PETVVIR.S	Y	68.74	1400.7156	-4.5	701.3619	2	54.58	F2:33626	5	862	873	Y
11	53	P16157|ANK1_HUMAN	R.IITTDFPLYFVIMSR.L	Y	68.64	1814.9640	-1.2	908.4882	2	105.02	F2:88374	2	1054	1068	N
11	53	P16157|ANK1_HUMAN	R.RQQGQEEQVQEAK.N	Y	67.08	1556.7543	0.2	519.9255	3	25.70	F2:5484	5	1778	1790	N
11	53	P16157|ANK1_HUMAN	R.LPALHIAAR.N	Y	66.45	960.5869	-2.9	481.2993	2	49.62	F2:27763	3	174	182	N
11	53	P16157|ANK1_HUMAN	R.C(+57.02)YC(+57.02)MTDDKVDK.T	Y	65.57	1433.5625	-2.5	478.8602	3	37.16	F2:14095	4	1258	1268	Y
11	53	P16157|ANK1_HUMAN	R.DVDEEKELLDFVPK.L	Y	64.67	1674.8352	-1.4	559.2849	3	80.55	F2:63805	9	836	849	N
11	53	P16157|ANK1_HUMAN	R.EADAATSFLR.A	Y	64.61	1079.5247	0.3	540.7698	2	100.80	F1:60242	4	9	18	N
11	53	P16157|ANK1_HUMAN	K.LEGALSEEPR.G	Y	63.53	1099.5509	0.1	550.7828	2	78.55	F1:42737	9	1602	1611	N
11	53	P16157|ANK1_HUMAN	R.DSGEGDTTSLR.L	Y	62.99	1136.4945	-1.2	569.2538	2	56.66	F1:25707	6	1161	1171	N
11	53	P16157|ANK1_HUMAN	R.ELQFSVEDINR.I	Y	62.96	1348.6622	1.1	675.3391	2	104.07	F1:62848	4	1424	1434	N
11	53	P16157|ANK1_HUMAN	L.VAQEGHVPVADVLIK.H	Y	62.49	1573.8827	-2.7	787.9465	2	57.27	F2:36809	2	675	689	N
11	53	P16157|ANK1_HUMAN	K.FLLENGANQNVATEDGFTPLAVALQQGHENVVAHLINYGTK.G	Y	61.68	4392.2139	-5.8	1099.0543	4	101.29	F2:85062	2	129	169	N
11	53	P16157|ANK1_HUMAN	K.HGVM(+15.99)VDATTR.M	Y	61.53	1101.5237	0.0	551.7691	2	32.23	F2:10166	4	690	699	Y
11	53	P16157|ANK1_HUMAN	L.LQHQADVNAK.T	Y	61.39	1122.5781	-0.2	562.2962	2	46.30	F2:23846	1	721	730	N
11	53	P16157|ANK1_HUMAN	S.ESTPGSLSGTEQAEMK.M	Y	61.33	1650.7406	-3.6	826.3746	2	42.94	F2:19998	2	1391	1406	N
11	53	P16157|ANK1_HUMAN	R.GEIVNMLEGSGR.Q	Y	60.46	1260.6132	-4.5	631.3110	2	64.80	F2:45727	2	1477	1488	N
11	53	P16157|ANK1_HUMAN	R.IIALGPTGAQFLSPVIVEIPHFASHGRGDR.E	Y	60.19	3154.7039	-1.3	631.9472	5	90.72	F2:74725	1	975	1004	N
11	53	P16157|ANK1_HUMAN	S.PVIVEIPHFASHGR.G	Y	60.16	1557.8416	-1.8	390.4669	4	66.33	F2:47504	5	988	1001	N
11	53	P16157|ANK1_HUMAN	K.GFTPLYMAAQENHLEVVK.F	Y	60.06	2046.0244	-1.0	1024.0184	2	71.65	F3:56346	3	111	128	N
11	53	P16157|ANK1_HUMAN	K.NTFTQVVQGNEFQNIPGEQVTEEQFTDEQGNIVTKK.I	Y	59.89	4095.9661	-3.7	1366.3242	3	78.14	F3:62335	2	1791	1826	N
11	53	P16157|ANK1_HUMAN	R.ALNGFTPLHIAC(+57.02)KK.N	Y	59.35	1568.8497	-4.7	523.9547	3	52.61	F2:31301	2	368	381	Y
11	53	P16157|ANK1_HUMAN	K.LDQVVESPAIPR.I	Y	58.92	1322.7194	-0.8	662.3664	2	94.19	F1:55020	9	850	861	N
11	53	P16157|ANK1_HUMAN	R.EGQNANMENLYTALQSIDRGEIVNMLEGSGR.Q	Y	58.92	3408.6038	0.5	1137.2091	3	102.04	F3:81320	2	1458	1488	N
11	53	P16157|ANK1_HUMAN	K.AEDSDATGHEWK.L	Y	58.68	1344.5582	-0.2	673.2863	2	33.94	F2:11490	7	1590	1601	N
11	53	P16157|ANK1_HUMAN	K.NTFTQVVQGNEFQNIPGEQVTEEQFTDEQGNIVTK.K	Y	58.61	3967.8711	5.0	992.9800	4	84.38	F3:67510	3	1791	1825	N
11	53	P16157|ANK1_HUMAN	R.LLLQYDAEIDDITLDHLTPLHVAAHC(+57.02)GHHR.V	Y	58.54	3472.7310	-3.6	695.5510	5	76.95	F2:59763	2	323	352	Y
11	53	P16157|ANK1_HUMAN	S.VSEHTWTEQPEAESSQADR.D	Y	58.39	2185.9512	-1.1	1093.9817	2	38.47	F3:22660	3	1757	1775	N
11	53	P16157|ANK1_HUMAN	R.EGQNANM(+15.99)ENLYTALQSIDR.G	Y	58.30	2181.9961	0.4	1092.0057	2	76.91	F3:61211	3	1458	1476	Y
11	53	P16157|ANK1_HUMAN	S.ESTPGSLSGTEQAEM(+15.99)K.M	Y	58.03	1666.7356	-2.7	834.3729	2	37.65	F2:14517	2	1391	1406	Y
11	53	P16157|ANK1_HUMAN	S.EILLDHGAPIQAK.T	Y	57.37	1403.7772	-5.4	702.8921	2	57.73	F2:37362	2	289	301	N
11	53	P16157|ANK1_HUMAN	H.SFQGTSTM(+15.99)TEGLEPGGSQEYEK.V	Y	56.47	2378.0220	-2.1	1190.0157	2	49.65	F3:34158	1	1731	1752	Y
11	53	P16157|ANK1_HUMAN	R.SFHFQSFR.E	Y	55.72	1054.4984	-3.4	528.2547	2	51.96	F2:30537	2	1312	1319	N
11	53	P16157|ANK1_HUMAN	K.TGASIDAVTESGLTPLHVASFM(+15.99)GHLPIVK.N	Y	55.64	2963.5425	-0.6	741.8925	4	79.44	F3:63448	3	393	421	Y
11	53	P16157|ANK1_HUMAN	R.EGQNANMENLYTALQSIDRGEIVNM.L	Y	55.54	2809.3010	1.3	1405.6597	2	100.56	F3:80194	3	1458	1482	N
11	53	P16157|ANK1_HUMAN	K.VETPLHMAAR.A	Y	55.49	1123.5808	-2.9	375.5331	3	44.02	F2:21251	3	437	446	N
11	53	P16157|ANK1_HUMAN	R.EPGGSLSFLR.K	Y	55.29	1061.5505	-2.0	531.7815	2	63.21	F2:43839	2	1335	1344	N
11	53	P16157|ANK1_HUMAN	R.IIALGPTGAQFLSPVIVEIPHFASH.G	Y	55.24	2613.4319	1.4	872.1525	3	100.99	F3:80521	3	975	999	N
11	53	P16157|ANK1_HUMAN	I.SEILLDHGAPIQAK.T	Y	55.16	1490.8092	-2.2	746.4102	2	57.29	F3:42016	1	288	301	N
11	53	P16157|ANK1_HUMAN	S.VSEHTWTEQPEAESSQADRDR.R	Y	54.75	2457.0791	-2.5	820.0316	3	35.54	F3:19746	2	1757	1777	N
11	53	P16157|ANK1_HUMAN	Y.SILSESTPGSLSGTEQAEMK.M	Y	54.67	2050.9729	-0.1	1026.4937	2	61.33	F3:46150	1	1387	1406	N
11	53	P16157|ANK1_HUMAN	R.IITTDFPLYFVIM(+15.99)SR.L	Y	54.66	1830.9590	0.5	916.4872	2	101.44	F3:80860	3	1054	1068	Y
11	53	P16157|ANK1_HUMAN	K.DDQTPLHC(+57.02)AAR.I	Y	54.44	1282.5724	-2.4	642.2919	2	30.31	F3:14128	4	469	479	Y
11	53	P16157|ANK1_HUMAN	N.QATFSPIVTVEPR.R	Y	54.22	1443.7721	-1.1	722.8925	2	64.86	F3:49697	3	1125	1137	N
11	53	P16157|ANK1_HUMAN	L.SESTPGSLSGTEQAEM(+15.99)K.M	Y	54.01	1753.7676	0.2	877.8912	2	33.93	F3:18045	1	1390	1406	Y
11	53	P16157|ANK1_HUMAN	R.GEIVNM(+15.99)LEGSGR.Q	Y	53.96	1276.6082	-3.3	639.3093	2	49.30	F2:27390	4	1477	1488	Y
11	53	P16157|ANK1_HUMAN	R.C(+57.02)YC(+57.02)M(+15.99)TDDKVDK.T	Y	53.58	1449.5575	-0.1	725.7859	2	24.97	F3:9355	4	1258	1268	Y
11	53	P16157|ANK1_HUMAN	L.SESTPGSLSGTEQAEMK.M	Y	53.46	1737.7727	-3.2	869.8909	2	40.79	F3:25163	1	1390	1406	N
11	53	P16157|ANK1_HUMAN	K.DELTPLHC(+57.02)AAR.N	Y	53.33	1281.6135	-1.7	641.8129	2	41.05	F3:25454	2	271	281	Y
11	53	P16157|ANK1_HUMAN	W.SAGLTPSLVTAEDSSLEC(+57.02)SK.A	Y	53.28	2050.9729	-2.0	1026.4917	2	65.23	F3:50081	1	1570	1589	Y
11	53	P16157|ANK1_HUMAN	Y.SILSESTPGSLSGTEQAEM(+15.99)K.M	Y	52.85	2066.9678	-3.5	1034.4875	2	56.10	F3:40777	1	1387	1406	Y
11	53	P16157|ANK1_HUMAN	R.FWLSDC(+57.02)PR.T	Y	52.67	1079.4858	-2.4	540.7489	2	62.64	F2:43164	2	1211	1218	Y
11	53	P16157|ANK1_HUMAN	L.PALHIAAR.N	Y	52.43	847.5028	-2.1	424.7578	2	48.17	F3:32623	1	175	182	N
11	53	P16157|ANK1_HUMAN	L.NGFTPLHIAC(+57.02)K.K	Y	52.11	1256.6335	-3.6	629.3218	2	60.72	F2:40882	2	370	380	Y
11	53	P16157|ANK1_HUMAN	R.GASPNVSNVK.V	Y	51.72	971.5036	0.6	486.7594	2	27.25	F3:11223	4	427	436	N
11	53	P16157|ANK1_HUMAN	K.GFTPLHVAAK.Y	Y	51.62	1039.5814	-1.2	520.7974	2	42.82	F3:27203	2	536	545	N
11	53	P16157|ANK1_HUMAN	K.M(+15.99)VVELLHK.E	Y	51.24	983.5474	-4.7	492.7787	2	44.86	F2:22211	2	60	67	Y
11	53	P16157|ANK1_HUMAN	K.YEDTQHILC(+57.02)HLNITM(+15.99)PPC(+57.02)AK.G	Y	51.02	2456.1287	-4.4	819.7132	3	61.75	F2:42091	4	1349	1368	Y
11	53	P16157|ANK1_HUMAN	K.SKLVPLVQATFPENAVTK.R	Y	50.43	1941.0935	-2.3	648.0369	3	69.66	F2:51378	1	1085	1102	N
11	53	P16157|ANK1_HUMAN	L.LENNANPNLATTAGHTPLHIAAR.E	Y	50.17	2395.2356	-3.4	799.4164	3	50.47	F2:28779	3	490	512	N
11	53	P16157|ANK1_HUMAN	F.LLQHQADVNAK.T	Y	50.03	1235.6622	-1.6	618.8374	2	28.98	F3:12807	3	720	730	N
11	53	P16157|ANK1_HUMAN	N.GASPNEVSSDGTTPLAIAK.R	Y	49.66	1813.9058	-1.8	907.9586	2	53.67	F2:32549	1	757	775	N
11	53	P16157|ANK1_HUMAN	R.GDRELVVLR.S	Y	49.55	1055.6086	-4.5	528.8092	2	47.19	F2:24891	2	1002	1010	N
11	53	P16157|ANK1_HUMAN	K.RQDDATGAGQDSENEVS.L	Y	49.48	1777.7350	-0.4	889.8745	2	27.50	F3:11443	1	1655	1671	N
11	53	P16157|ANK1_HUMAN	K.QNQVEVAR.S	Y	48.84	942.4883	-0.4	472.2513	2	30.89	F2:9159	3	612	619	N
11	53	P16157|ANK1_HUMAN	R.TPTPLALR.Y	Y	48.74	867.5178	0.3	434.7663	2	101.88	F1:61088	5	1378	1385	N
11	53	P16157|ANK1_HUMAN	K.LGYSPLHQAAQQGHTDIVTLL.L	Y	48.51	2261.1804	-2.0	1131.5952	2	78.13	F2:61079	4	733	753	N
11	53	P16157|ANK1_HUMAN	R.RGNVIMVR.L	Y	48.30	943.5386	-2.1	472.7756	2	33.50	F3:17612	2	249	256	N
11	53	P16157|ANK1_HUMAN	L.LLENNANPNLATTAGHTPLHIAAR.E	Y	48.22	2508.3196	-4.6	628.0843	4	56.12	F2:35453	3	489	512	N
11	53	P16157|ANK1_HUMAN	R.LGYISVTDVLK.V	Y	47.92	1206.6859	-1.7	604.3492	2	78.28	F2:61250	2	777	787	N
11	53	P16157|ANK1_HUMAN	K.ELTAVPYMAK.F	Y	47.58	1121.5791	-2.9	561.7952	2	56.77	F2:36224	1	1232	1241	N
11	53	P16157|ANK1_HUMAN	F.TPLHVAAK.Y	Y	47.29	835.4916	-3.3	418.7517	2	46.72	F2:24353	2	538	545	N
11	53	P16157|ANK1_HUMAN	K.VLVSVSEHTWTEQPEAESSQADRDRR.Q	Y	47.25	3011.4333	-2.4	753.8638	4	48.91	F2:26919	2	1753	1778	N
11	53	P16157|ANK1_HUMAN	R.IIALGPTGAQF.L	Y	47.18	1086.6073	-1.9	544.3099	2	82.32	F3:65853	2	975	985	N
11	53	P16157|ANK1_HUMAN	E.DSDATGHEWK.L	Y	47.06	1144.4785	-0.9	573.2460	2	28.83	F3:12655	1	1592	1601	N
11	53	P16157|ANK1_HUMAN	R.VMELLLK.T	N	46.46	844.5092	-2.3	423.2609	2	65.82	F2:46900	2	386	392	N
11	53	P16157|ANK1_HUMAN	K.MVVELLHK.E	Y	45.81	967.5525	-2.9	484.7821	2	51.47	F2:29954	2	60	67	N
11	53	P16157|ANK1_HUMAN	N.TALHIAALAGQDEVVR.E	Y	45.65	1662.9053	-3.7	555.3070	3	60.66	F2:40814	2	80	95	N
11	53	P16157|ANK1_HUMAN	K.VETPLHM(+15.99)AAR.A	Y	44.76	1139.5757	-2.1	570.7939	2	31.39	F3:15264	3	437	446	Y
11	53	P16157|ANK1_HUMAN	L.DQVVESPAIPR.I	Y	44.59	1209.6353	-1.1	605.8242	2	49.89	F3:34400	2	851	861	N
11	53	P16157|ANK1_HUMAN	K.FLLENGANQNVATEDGFTPLAVALQQGHENVVAH.L	Y	44.31	3602.7754	-0.7	1201.9315	3	89.36	F3:71514	1	129	162	N
11	53	P16157|ANK1_HUMAN	K.EIILETTTKK.G	Y	44.21	1174.6809	-2.1	392.5668	3	42.23	F2:19191	3	68	77	N
11	53	P16157|ANK1_HUMAN	K.FHRPIGLR.I	Y	43.87	994.5824	-2.3	498.2973	2	42.47	F2:19458	2	1141	1148	N
11	53	P16157|ANK1_HUMAN	R.QQGQEEQVQEAKN.T	Y	43.53	1514.6960	1.0	758.3561	2	21.95	F3:6965	1	1779	1791	N
11	53	P16157|ANK1_HUMAN	R.SEEKLPGSK.R	Y	43.23	973.5080	0.6	487.7616	2	24.42	F3:8908	1	1646	1654	N
11	53	P16157|ANK1_HUMAN	R.VAELLLER.D	Y	42.17	941.5546	-2.6	471.7833	2	58.39	F2:38145	2	551	558	N
11	53	P16157|ANK1_HUMAN	R.VAELLLERDAHPNAAGK.N	Y	41.62	1802.9639	-2.3	601.9938	3	47.65	F2:25423	1	551	567	N
11	53	P16157|ANK1_HUMAN	K.DHTSTPNP	Y	40.99	867.3723	0.0	434.6934	2	15.57	F1:3055	2	1874	1881	N
11	53	P16157|ANK1_HUMAN	R.RTPTPLALR.Y	Y	40.96	1023.6189	-1.6	512.8159	2	40.42	F3:24788	2	1377	1385	N
11	53	P16157|ANK1_HUMAN	R.NLKPDRR.H	Y	40.27	897.5144	0.2	449.7646	2	19.42	F3:5069	1	1492	1498	N
11	53	P16157|ANK1_HUMAN	R.KFHRPIGLR.I	Y	40.04	1122.6774	-3.0	375.2319	3	42.13	F2:19072	4	1140	1148	N
11	53	P16157|ANK1_HUMAN	K.ELTAVPYM(+15.99)AK.F	Y	38.94	1137.5740	-2.1	569.7931	2	46.43	F3:30806	5	1232	1241	Y
11	53	P16157|ANK1_HUMAN	K.EIILETTTK.K	Y	38.64	1046.5859	-1.1	524.2997	2	46.88	F3:31259	6	68	76	N
11	53	P16157|ANK1_HUMAN	K.ELLDFVPK.L	Y	38.60	959.5327	-0.5	480.7734	2	74.65	F2:57174	2	842	849	N
11	53	P16157|ANK1_HUMAN	L.LQYGGSANAESVQGVTPLHLAAQEGHAEMVALLLSK.Q	Y	38.56	3688.8882	-1.4	923.2280	4	92.18	F2:76215	2	622	657	N
11	53	P16157|ANK1_HUMAN	R.GNVIMVR.L	Y	38.54	787.4374	-1.7	394.7253	2	40.24	F3:24578	1	250	256	N
11	53	P16157|ANK1_HUMAN	K.SGLTPLHL.V	Y	37.66	836.4756	-2.5	419.2440	2	64.38	F2:45219	2	667	674	N
11	53	P16157|ANK1_HUMAN	G.NEFQNIPGEQVTEEQFTDEQGNIVTK.K	Y	37.49	2993.3889	-0.2	998.8033	3	72.72	F3:57366	1	1800	1825	N
11	53	P16157|ANK1_HUMAN	H.SPTVSQVTER.S	Y	36.60	1102.5619	-3.8	552.2861	2	32.67	F3:16674	1	1686	1695	N
11	53	P16157|ANK1_HUMAN	R.VENPNSLLEQSVALL.N	Y	36.27	1624.8672	-0.1	813.4408	2	104.14	F3:82909	1	1437	1451	N
11	53	P16157|ANK1_HUMAN	T.AEDSSLEC(+57.02)SK.A	Y	36.11	1124.4656	-1.5	563.2392	2	24.74	F3:9165	1	1580	1589	Y
11	53	P16157|ANK1_HUMAN	R.SRDIEVLEGMSLF.A	Y	35.47	1494.7388	-0.3	748.3764	2	95.19	F2:79256	2	1282	1294	N
11	53	P16157|ANK1_HUMAN	L.LQNDPNPDVLSK.T	Y	35.09	1338.6779	-4.4	670.3433	2	44.83	F2:22179	2	193	204	N
11	53	P16157|ANK1_HUMAN	R.IRVENPNSLLEQSVALL.N	Y	33.69	1894.0524	1.5	948.0349	2	94.78	F3:75731	1	1435	1451	N
11	53	P16157|ANK1_HUMAN	C.AMPETVVIR.S	Y	33.39	1014.5532	-3.9	508.2819	2	51.23	F2:29676	2	865	873	N
11	53	P16157|ANK1_HUMAN	R.LLLQYDAEIDDITLDHLTPLHVAAHC(+57.02)GH.H	Y	32.53	3179.5710	-2.6	636.9198	5	87.02	F2:70794	1	323	350	Y
11	53	P16157|ANK1_HUMAN	R.SENGSVWKEHR.S	Y	32.33	1327.6268	-0.8	443.5492	3	27.68	F3:11601	1	1011	1021	N
11	53	P16157|ANK1_HUMAN	R.VM(+15.99)ELLLK.T	N	32.08	860.5041	-1.7	431.2586	2	51.98	F2:30559	2	386	392	Y
11	53	P16157|ANK1_HUMAN	F.HRPIGLR.I	Y	31.97	847.5140	-3.1	424.7630	2	42.62	F2:19632	2	1142	1148	N
11	53	P16157|ANK1_HUMAN	I.GHTNMVK.L	Y	31.81	785.3854	-1.2	393.6995	2	26.43	F3:10547	1	481	487	N
11	53	P16157|ANK1_HUMAN	M.PYSVGFR.E	Y	31.40	824.4180	-2.3	413.2153	2	45.12	F3:29491	1	2	8	N
11	53	P16157|ANK1_HUMAN	L.HIAAHYENLNVAQLLLNR.G	Y	31.40	2088.1228	-1.7	697.0470	3	74.09	F2:56548	1	211	228	N
11	53	P16157|ANK1_HUMAN	H.IAALAGQDEVVR.E	Y	31.17	1240.6775	-1.2	621.3453	2	49.82	F2:28006	1	84	95	N
11	53	P16157|ANK1_HUMAN	T.PLHC(+57.02)AAR.N	Y	30.81	823.4123	-3.0	412.7122	2	40.33	F2:17075	2	275	281	Y
11	53	P16157|ANK1_HUMAN	K.LGYSPLHQAAQQGHTDIVTL.L	Y	30.73	2148.0964	-2.3	717.0378	3	66.37	F2:47550	2	733	752	N
11	53	P16157|ANK1_HUMAN	R.EGQNANMENLYTALQSIDRGEIVNM(+15.99).L	Y	30.47	2825.2959	1.4	942.7739	3	93.98	F3:75110	1	1458	1482	Y
11	53	P16157|ANK1_HUMAN	R.YGESYLDQILNGM(+15.99)DEELGSLEELEK.K	Y	30.18	2889.3113	2.7	964.1136	3	101.85	F3:81176	1	1024	1048	Y
11	53	P16157|ANK1_HUMAN	R.DIEVLEGMSLFAELSGNLVPVKK.A	Y	30.17	2487.3293	-4.0	830.1138	3	113.70	F2:94776	2	1284	1306	N
11	53	P16157|ANK1_HUMAN	K.RQDDATGAGQDSENEVSLVS.G	Y	29.91	2076.9194	-0.7	1039.4663	2	49.70	F3:34207	1	1655	1674	N
11	53	P16157|ANK1_HUMAN	R.M(+42.01)GYTPLHVASHYGNIK.L	Y	29.61	1828.8931	7.0	610.6426	3	62.39	F3:47208	1	700	715	Y
11	53	P16157|ANK1_HUMAN	D.SDATGHEWK.L	Y	28.75	1029.4515	9.2	515.7378	2	28.84	F3:12663	1	1593	1601	N
11	53	P16157|ANK1_HUMAN	R.RGNVIM(+15.99)VR.L	Y	28.47	959.5334	-1.7	480.7732	2	30.90	F3:14730	2	249	256	Y
11	53	P16157|ANK1_HUMAN	K.VLVSVSEHTW.T	Y	27.61	1155.5924	-0.4	578.8032	2	61.96	F3:46768	1	1753	1762	N
11	53	P16157|ANK1_HUMAN	K.YLLQNK.A	N	26.83	777.4385	-1.2	389.7260	2	36.20	F3:20442	1	455	460	N
11	53	P16157|ANK1_HUMAN	R.SEEKLPGSKR.Q	Y	26.43	1129.6091	0.5	377.5439	3	22.71	F3:7553	1	1646	1655	N
11	53	P16157|ANK1_HUMAN	L.NLWVIR.E	N	26.32	799.4705	-0.5	400.7423	2	64.80	F3:49634	1	1452	1457	N
11	53	P16157|ANK1_HUMAN	D.LLEQEEGQR.S	Y	26.29	1100.5461	-1.7	551.2794	2	31.36	F3:15223	1	1637	1645	N
11	53	P16157|ANK1_HUMAN	Q.VVQGNEFQNIPGEQVTEEQFTDEQGNIVTKK.I	Y	25.71	3504.7007	-1.9	1169.2386	3	68.21	F3:53006	1	1796	1826	N
11	53	P16157|ANK1_HUMAN	R.DIEVLEGM(+15.99)SLFAELSGNLVPVKK.A	Y	25.25	2503.3242	-1.0	835.4478	3	99.64	F3:79483	1	1284	1306	Y
11	53	P16157|ANK1_HUMAN	R.Y(+42.01)GESYLDQILNGM(+15.99)DEELGSLEELEK.K	Y	24.71	2931.3218	-3.4	978.1112	3	91.94	F3:73534	2	1024	1048	Y
11	53	P16157|ANK1_HUMAN	R.VKLALQAQPVPDELVTKLLGNQATFSPIVTVEPR.R	Y	24.28	3671.0662	-2.8	918.7712	4	99.26	F2:83196	1	1104	1137	N
11	53	P16157|ANK1_HUMAN	L.HLVAQEGHVPVADVLIK.H	Y	23.76	1824.0258	-1.5	609.0150	3	59.12	F2:39009	2	673	689	N
11	53	P16157|ANK1_HUMAN	W.TEQPEAESSQADRDR.R	Y	22.68	1717.7502	0.9	573.5912	3	23.18	F3:7923	1	1763	1777	N
11	53	P16157|ANK1_HUMAN	R.VKLALQAQPVPDELVTK.L	Y	21.82	1848.0720	-0.3	617.0311	3	63.28	F3:48100	2	1104	1120	N
11	53	P16157|ANK1_HUMAN	N.VSARFWLSDC(+57.02)PR.T	Y	21.57	1492.7245	2.9	747.3717	2	62.78	F2:43329	1	1207	1218	Y
11	53	P16157|ANK1_HUMAN	K.VLLDKGAKPNSR.A	Y	21.53	1296.7513	1.0	433.2581	3	35.29	F2:12553	1	356	367	N
11	53	P16157|ANK1_HUMAN	N.SLLEQSVALLNLWVIR.E	Y	21.28	1853.0774	9.6	927.5549	2	105.26	F2:88597	1	1442	1457	N
11	53	P16157|ANK1_HUMAN	L.LEQEEGQR.S	Y	21.14	987.4621	-1.1	494.7378	2	18.96	F3:4729	1	1638	1645	N
11	53	P16157|ANK1_HUMAN	R.DSSREPGGSLSF.L	Y	20.55	1237.5575	0.0	619.7860	2	55.85	F3:40513	1	1331	1342	N
11	53	P16157|ANK1_HUMAN	R.GASPNVSNVKVETPLHM(+15.99)AAR.A	Y	20.22	2093.0688	-7.6	524.2705	4	45.62	F2:23057	1	427	446	Y
11	53	P16157|ANK1_HUMAN	H.SPAWNGYTPLHIAAK.Q	Y	19.57	1624.8362	-1.2	542.6187	3	61.51	F3:46330	1	597	611	N
11	53	P16157|ANK1_HUMAN	L.TPLHC(+57.02)AAR.N	Y	16.11	924.4600	-2.1	463.2363	2	40.36	F2:17112	1	274	281	Y
5	2	Q8IKK7|Q8IKK7_PLAF7	R.VPIGTVSVVDLVC(+57.02)R.L	Y	118.33	1512.8334	1.4	757.4250	2	104.88	F1:63752	11	238	251	Y
5	2	Q8IKK7|Q8IKK7_PLAF7	K.C(+57.02)QVDVVC(+57.02)ESTGVFLTK.E	Y	109.90	1840.8699	2.0	921.4441	2	104.00	F1:62777	24	90	105	Y
5	2	Q8IKK7|Q8IKK7_PLAF7	R.FGIVEGLMTTVHASTANQLVVDGPSK.G	Y	109.62	2670.3687	-3.1	1336.1875	2	91.14	F2:75169	118	169	194	N
5	2	Q8IKK7|Q8IKK7_PLAF7	R.FGIVEGLM(+15.99)TTVHASTANQLVVDGPSK.G	Y	104.12	2686.3635	-2.3	1344.1859	2	78.21	F2:61164	34	169	194	Y
5	2	Q8IKK7|Q8IKK7_PLAF7	K.QLIVSNASC(+57.02)TTNC(+57.02)LAPLAK.V	Y	101.10	2060.0396	-0.7	1031.0264	2	102.54	F1:61625	12	145	163	Y
5	2	Q8IKK7|Q8IKK7_PLAF7	K.YDSVHGQFPC(+57.02)EVTHADGFLLIGEK.K	Y	98.48	2718.2747	-1.8	1360.1422	2	74.77	F2:57312	27	49	72	Y
5	2	Q8IKK7|Q8IKK7_PLAF7	K.VINDRFGIVEGLMTTVHASTANQLVVDGPSK.G	Y	96.97	3267.6921	-5.6	1090.2319	3	89.56	F2:73482	3	164	194	N
5	2	Q8IKK7|Q8IKK7_PLAF7	K.KVIMSAPPKDDTPIYVMGINHHQYDTK.Q	Y	96.86	3097.5364	-2.4	1033.5170	3	55.44	F2:34652	12	118	144	N
5	2	Q8IKK7|Q8IKK7_PLAF7	K.VLPELNGKLTGVAFRVPIGTVSVVDLVC(+57.02)R.L	Y	96.74	3107.7529	-3.5	1036.9213	3	97.32	F2:81305	1	223	251	Y
5	2	Q8IKK7|Q8IKK7_PLAF7	R.KDIEVVAINDPFMDLNHLC(+57.02)YLLK.Y	Y	95.32	2759.4026	-1.1	1380.7070	2	98.90	F2:82838	6	26	48	Y
5	2	Q8IKK7|Q8IKK7_PLAF7	K.VIMSAPPKDDTPIYVMGINHHQYDTK.Q	Y	94.85	2969.4414	-2.2	990.8189	3	60.44	F2:40552	12	119	144	N
5	2	Q8IKK7|Q8IKK7_PLAF7	K.DDTPIYVMGINHHQYDTK.Q	Y	94.20	2145.9790	-1.7	1073.9950	2	56.41	F2:35787	6	127	144	N
5	2	Q8IKK7|Q8IKK7_PLAF7	K.KVIM(+15.99)SAPPKDDTPIYVMGINHHQYDTK.Q	Y	94.15	3113.5315	-1.0	779.3893	4	51.36	F2:29821	9	118	144	Y
5	2	Q8IKK7|Q8IKK7_PLAF7	M.TTVHASTANQLVVDGPSK.G	Y	93.62	1823.9377	-3.3	912.9731	2	42.99	F2:20064	3	177	194	N
5	2	Q8IKK7|Q8IKK7_PLAF7	K.LTGVAFRVPIGTVSVVDLVC(+57.02)R.L	Y	93.52	2257.2617	-1.3	1129.6367	2	93.84	F2:77902	3	231	251	Y
5	2	Q8IKK7|Q8IKK7_PLAF7	K.VIM(+15.99)SAPPKDDTPIYVMGINHHQYDTK.Q	Y	92.44	2985.4365	-3.2	996.1496	3	54.84	F2:33941	12	119	144	Y
5	2	Q8IKK7|Q8IKK7_PLAF7	T.TVHASTANQLVVDGPSK.G	Y	91.61	1722.8900	-2.9	862.4498	2	42.38	F2:19360	5	178	194	N
5	2	Q8IKK7|Q8IKK7_PLAF7	L.M(+15.99)TTVHASTANQLVVDGPSK.G	Y	91.24	1970.9731	-3.7	986.4902	2	43.62	F2:20784	1	176	194	Y
5	2	Q8IKK7|Q8IKK7_PLAF7	K.KVIM(+15.99)SAPPKDDTPIYVM(+15.99)GINHHQYDTK.Q	Y	90.81	3129.5264	-3.6	783.3860	4	46.89	F2:24550	6	118	144	Y
5	2	Q8IKK7|Q8IKK7_PLAF7	L.MTTVHASTANQLVVDGPSK.G	Y	90.18	1954.9783	-4.2	978.4923	2	47.09	F2:24774	4	176	194	N
5	2	Q8IKK7|Q8IKK7_PLAF7	K.GILGYTEDEVVSQDFVHDNR.S	Y	90.01	2292.0659	-1.6	1147.0385	2	74.90	F2:57462	14	275	294	N
5	2	Q8IKK7|Q8IKK7_PLAF7	K.KAAEGPLKGILGYTEDEVVSQDFVHDNR.S	Y	90.00	3086.5308	-2.1	772.6384	4	77.71	F2:60608	1	267	294	N
5	2	Q8IKK7|Q8IKK7_PLAF7	R.C(+57.02)ALSNIIPASTGAAK.A	Y	88.94	1472.7656	0.5	737.3904	2	100.61	F1:60092	13	204	218	Y
5	2	Q8IKK7|Q8IKK7_PLAF7	K.KVIMSAPPKDDTPIYVM(+15.99)GINHHQYDTK.Q	Y	86.46	3113.5315	-2.5	1038.8485	3	50.05	F2:28277	7	118	144	Y
5	2	Q8IKK7|Q8IKK7_PLAF7	K.DIEVVAINDPFMDLNHLC(+57.02)YLLK.Y	Y	85.41	2631.3076	-1.7	1316.6588	2	104.86	F2:88223	6	27	48	Y
5	2	Q8IKK7|Q8IKK7_PLAF7	K.DPSQIPWGK.C	Y	85.34	1026.5134	-0.7	514.2636	2	90.80	F1:52316	5	81	89	N
5	2	Q8IKK7|Q8IKK7_PLAF7	K.YDSVHGQFPC(+57.02)EVTHADGFLLIGEKK.V	Y	85.02	2846.3696	-1.0	712.5989	4	67.74	F2:49146	5	49	73	Y
5	2	Q8IKK7|Q8IKK7_PLAF7	K.LVSWYDNEWGYSNR.V	Y	84.37	1787.7903	-2.5	894.9002	2	75.78	F2:58423	20	313	326	N
5	2	Q8IKK7|Q8IKK7_PLAF7	K.YDSVHGQFPC(+57.02)EVTHADGF.L	Y	83.88	2064.8635	-3.4	1033.4355	2	60.89	F2:41082	5	49	66	Y
5	2	Q8IKK7|Q8IKK7_PLAF7	K.DIEVVAINDPFM(+15.99)DLNHLC(+57.02)YLLK.Y	Y	83.78	2647.3025	-1.3	1324.6569	2	104.75	F2:88121	5	27	48	Y
5	2	Q8IKK7|Q8IKK7_PLAF7	T.VHASTANQLVVDGPSK.G	Y	83.65	1621.8424	-1.8	811.9270	2	41.73	F2:18616	1	179	194	N
5	2	Q8IKK7|Q8IKK7_PLAF7	K.VIMSAPPKDDTPIYVM(+15.99)GINHHQYDTK.Q	Y	80.75	2985.4365	-1.9	996.1509	3	53.13	F2:31906	11	119	144	Y
5	2	Q8IKK7|Q8IKK7_PLAF7	K.VIM(+15.99)SAPPKDDTPIYVM(+15.99)GINHHQYDTK.Q	Y	80.61	3001.4314	-1.8	1001.4826	3	48.50	F2:26432	7	119	144	Y
5	2	Q8IKK7|Q8IKK7_PLAF7	K.C(+57.02)QVDVVC(+57.02)ESTGVFLTKELASSHLK.G	Y	80.47	2706.3357	-1.1	677.5905	4	76.37	F2:59082	2	90	113	Y
5	2	Q8IKK7|Q8IKK7_PLAF7	L.GYTEDEVVSQDFVHDNR.S	Y	79.03	2008.8762	-3.4	1005.4420	2	75.13	F2:57727	1	278	294	N
5	2	Q8IKK7|Q8IKK7_PLAF7	G.YTEDEVVSQDFVHDNR.S	Y	78.78	1951.8547	-2.0	976.9327	2	52.91	F2:31649	3	279	294	N
5	2	Q8IKK7|Q8IKK7_PLAF7	R.KDIEVVAINDPFM(+15.99)DLNHLC(+57.02)YLLK.Y	Y	78.40	2775.3975	-2.0	926.1379	3	95.41	F2:79461	5	26	48	Y
5	2	Q8IKK7|Q8IKK7_PLAF7	M.SAPPKDDTPIYVMGINHHQYDTK.Q	Y	77.74	2626.2485	-5.4	876.4188	3	50.11	F2:28345	4	122	144	N
5	2	Q8IKK7|Q8IKK7_PLAF7	L.IVSNASC(+57.02)TTNC(+57.02)LAPLAK.V	Y	76.78	1818.8969	-1.8	910.4541	2	53.08	F2:31843	2	147	163	Y
5	2	Q8IKK7|Q8IKK7_PLAF7	K.VSVFAEKDPSQIPWGK.C	Y	76.74	1786.9253	-2.9	596.6473	3	64.64	F2:45529	8	74	89	N
5	2	Q8IKK7|Q8IKK7_PLAF7	K.AAEGPLKGILGYTEDEVVSQDFVHDNR.S	Y	75.15	2958.4358	0.0	987.1526	3	84.11	F2:67679	3	268	294	N
5	2	Q8IKK7|Q8IKK7_PLAF7	K.YDSVHGQFPC(+57.02)EVTHADGFLL.I	Y	74.85	2291.0317	-3.3	1146.5194	2	79.80	F2:62955	4	49	68	Y
5	2	Q8IKK7|Q8IKK7_PLAF7	K.KVSVFAEKDPSQIPWGK.C	Y	74.49	1915.0203	-3.9	639.3448	3	57.64	F2:37256	7	73	89	N
5	2	Q8IKK7|Q8IKK7_PLAF7	R.LQKPAKYEEVALEIKK.A	Y	73.22	1886.0876	-3.8	944.0475	2	47.34	F2:25065	7	252	267	N
5	2	Q8IKK7|Q8IKK7_PLAF7	R.LQKPAKYEEVALEIK.K	Y	72.53	1757.9927	-2.5	880.0014	2	51.06	F2:29474	5	252	266	N
5	2	Q8IKK7|Q8IKK7_PLAF7	I.LGYTEDEVVSQDFVHDNR.S	Y	72.44	2121.9602	-2.6	708.3255	3	75.06	F2:57643	1	277	294	N
5	2	Q8IKK7|Q8IKK7_PLAF7	K.DDTPIYVM(+15.99)GINHHQYDTK.Q	Y	72.19	2161.9739	-3.7	721.6625	3	48.42	F2:26336	7	127	144	Y
5	2	Q8IKK7|Q8IKK7_PLAF7	H.ASTANQLVVDGPSK.G	Y	71.12	1385.7151	0.3	693.8651	2	71.62	F1:37333	8	181	194	N
5	2	Q8IKK7|Q8IKK7_PLAF7	I.MSAPPKDDTPIYVMGINHHQYDTK.Q	Y	70.48	2757.2891	-3.0	690.3275	4	59.89	F2:39909	1	121	144	N
5	2	Q8IKK7|Q8IKK7_PLAF7	R.VLDLAVHITNN	Y	70.30	1207.6561	-2.6	604.8337	2	66.88	F2:48133	12	327	337	N
5	2	Q8IKK7|Q8IKK7_PLAF7	L.KYDSVHGQFPC(+57.02)EVTHADGFLLIGEK.K	Y	69.77	2846.3696	-0.4	712.5994	4	68.61	F2:50151	1	48	72	Y
5	2	Q8IKK7|Q8IKK7_PLAF7	R.FGIVEGLMTTVHASTANQLVVDGPSKGGKDWR.A	Y	69.41	3369.7139	-3.1	843.4332	4	81.77	F2:65186	2	169	200	N
5	2	Q8IKK7|Q8IKK7_PLAF7	R.SSIFDMKAGLALNDNFFK.L	Y	69.05	2016.9978	-9.3	1009.4968	2	91.60	F2:75641	3	295	312	N
5	2	Q8IKK7|Q8IKK7_PLAF7	F.RVPIGTVSVVDLVC(+57.02)R.L	Y	69.02	1668.9344	-2.7	835.4722	2	72.31	F2:54477	2	237	251	Y
5	2	Q8IKK7|Q8IKK7_PLAF7	K.VLPELNGKLTGVAFR.V	Y	68.93	1612.9301	-2.6	538.6492	3	69.44	F2:51125	3	223	237	N
5	2	Q8IKK7|Q8IKK7_PLAF7	K.AGLALNDNFFK.L	Y	68.77	1208.6189	-3.3	605.3148	2	74.30	F2:56785	7	302	312	N
5	2	Q8IKK7|Q8IKK7_PLAF7	V.PIGTVSVVDLVC(+57.02)R.L	Y	68.33	1413.7650	-0.1	707.8897	2	103.41	F2:86968	3	239	251	Y
5	2	Q8IKK7|Q8IKK7_PLAF7	R.FGIVEGLMTTVHASTANQLVVDGPSKGGK.D	Y	68.09	2912.5066	-2.5	971.8404	3	82.01	F2:65467	1	169	197	N
5	2	Q8IKK7|Q8IKK7_PLAF7	V.FAEKDPSQIPWGK.C	Y	67.44	1501.7565	-1.2	751.8846	2	64.92	F2:45868	1	77	89	N
5	2	Q8IKK7|Q8IKK7_PLAF7	S.VFAEKDPSQIPWGK.C	Y	67.17	1600.8248	-3.1	801.4172	2	64.84	F2:45765	3	76	89	N
5	2	Q8IKK7|Q8IKK7_PLAF7	G.LM(+15.99)TTVHASTANQLVVDGPSK.G	Y	65.61	2084.0571	-2.2	695.6915	3	48.30	F2:26204	1	175	194	Y
5	2	Q8IKK7|Q8IKK7_PLAF7	A.FRVPIGTVSVVDLVC(+57.02)R.L	Y	65.18	1816.0029	-4.0	606.3392	3	85.03	F2:68701	1	236	251	Y
5	2	Q8IKK7|Q8IKK7_PLAF7	L.LKYDSVHGQFPC(+57.02)EVTHADGFLLIGEK.K	Y	64.87	2959.4539	-0.7	740.8702	4	71.78	F2:53847	2	47	72	Y
5	2	Q8IKK7|Q8IKK7_PLAF7	R.FGIVEGLMTTVHASTANQL.V	Y	64.20	1988.0037	-3.4	995.0057	2	97.67	F2:81652	4	169	187	N
5	2	Q8IKK7|Q8IKK7_PLAF7	D.PFMDLNHLC(+57.02)YLLK.Y	Y	63.92	1662.8262	-2.9	555.2811	3	89.42	F2:73344	1	36	48	Y
5	2	Q8IKK7|Q8IKK7_PLAF7	M.AVTKLGINGFGR.I	Y	63.05	1231.7036	-2.8	411.5740	3	51.13	F2:29551	3	2	13	N
5	2	Q8IKK7|Q8IKK7_PLAF7	K.LTGVAFRVPIGTVSVVDLVC(+57.02)RLQKPAK.Y	Y	62.86	2922.6841	-2.1	585.5428	5	90.72	F2:74723	1	231	257	Y
5	2	Q8IKK7|Q8IKK7_PLAF7	K.YEEVALEIK.K	Y	62.46	1092.5702	0.0	547.2924	2	102.00	F1:61184	6	258	266	N
5	2	Q8IKK7|Q8IKK7_PLAF7	T.TVHASTANQLVVDGPSKGGKDWR.A	Y	62.14	2422.2354	-3.7	606.5638	4	44.39	F2:21680	1	178	200	N
5	2	Q8IKK7|Q8IKK7_PLAF7	M.SAPPKDDTPIYVM(+15.99)GINHHQYDTK.Q	Y	61.28	2642.2434	-3.5	881.7520	3	44.91	F2:22269	2	122	144	Y
5	2	Q8IKK7|Q8IKK7_PLAF7	F.LTKELASSHLKGGAK.K	Y	60.01	1538.8779	-0.8	385.7264	4	35.97	F2:13100	2	103	117	N
5	2	Q8IKK7|Q8IKK7_PLAF7	K.ELASSHLKGGAK.K	Y	59.98	1196.6512	0.3	399.8911	3	30.98	F2:9229	3	106	117	N
5	2	Q8IKK7|Q8IKK7_PLAF7	K.YEEVALEIKK.A	Y	59.71	1220.6652	-3.7	611.3376	2	46.75	F2:24384	10	258	267	N
5	2	Q8IKK7|Q8IKK7_PLAF7	K.QLIVSNASC(+57.02)TTN.C	Y	58.43	1306.6188	-3.1	654.3146	2	47.64	F2:25411	6	145	156	Y
5	2	Q8IKK7|Q8IKK7_PLAF7	D.SVHGQFPC(+57.02)EVTHADGFLLIGEK.K	Y	56.75	2440.1846	-1.4	611.0526	4	70.57	F2:52450	2	51	72	Y
5	2	Q8IKK7|Q8IKK7_PLAF7	N.DPFMDLNHLC(+57.02)YLLK.Y	Y	54.85	1777.8531	-2.5	889.9316	2	95.84	F2:79893	2	35	48	Y
5	2	Q8IKK7|Q8IKK7_PLAF7	K.V(+42.01)IMSAPPKDDTPIYVMGINHHQYDTK.Q	Y	53.95	3011.4521	-0.1	753.8702	4	72.87	F2:55129	2	119	144	Y
5	2	Q8IKK7|Q8IKK7_PLAF7	R.FGIVEGLMTTVH.A	Y	53.92	1302.6642	-1.6	652.3383	2	86.02	F2:69744	4	169	180	N
5	2	Q8IKK7|Q8IKK7_PLAF7	R.VPIGTVSVVDLV.C	Y	52.31	1196.7017	-2.3	599.3568	2	97.92	F2:81904	2	238	249	N
5	2	Q8IKK7|Q8IKK7_PLAF7	H.ADGFLLIGEK.K	Y	51.15	1061.5757	-3.5	531.7933	2	70.84	F2:52761	2	63	72	N
5	2	Q8IKK7|Q8IKK7_PLAF7	N.C(+57.02)LAPLAK.V	Y	50.89	771.4313	1.0	386.7233	2	95.15	F1:55777	5	157	163	Y
5	2	Q8IKK7|Q8IKK7_PLAF7	F.AEKDPSQIPWGK.C	Y	50.77	1354.6881	-1.9	678.3500	2	64.85	F2:45786	4	78	89	N
5	2	Q8IKK7|Q8IKK7_PLAF7	K.DIEVVAINDPFM(+15.99)DLNHL.C	Y	50.72	1969.9454	2.7	985.9827	2	99.88	F3:79670	1	27	43	Y
5	2	Q8IKK7|Q8IKK7_PLAF7	F.GIVEGLMTTVHASTANQLVVDGPSK.G	Y	50.41	2523.3003	-2.3	842.1054	3	81.80	F2:65219	1	170	194	N
5	2	Q8IKK7|Q8IKK7_PLAF7	K.VLPELNGK.L	Y	50.32	868.5018	-1.1	435.2577	2	92.29	F1:53507	20	223	230	N
5	2	Q8IKK7|Q8IKK7_PLAF7	F.LTKELASSHLK.G	Y	50.05	1225.7030	-1.8	409.5742	3	37.58	F2:14455	1	103	113	N
5	2	Q8IKK7|Q8IKK7_PLAF7	N.ASC(+57.02)TTNC(+57.02)LAPLAK.V	Y	49.85	1405.6693	-1.8	703.8407	2	45.68	F3:30041	2	151	163	Y
5	2	Q8IKK7|Q8IKK7_PLAF7	V.VAINDPFMDLNHLC(+57.02)YLLK.Y	Y	49.49	2175.0857	-4.3	726.0327	3	99.50	F2:83418	1	31	48	Y
5	2	Q8IKK7|Q8IKK7_PLAF7	K.VIMSAPPK.D	Y	49.49	841.4731	1.2	421.7444	2	79.24	F1:43270	8	119	126	N
5	2	Q8IKK7|Q8IKK7_PLAF7	K.KAAEGPLK.G	Y	49.33	812.4756	0.1	407.2451	2	29.06	F2:7794	2	267	274	N
5	2	Q8IKK7|Q8IKK7_PLAF7	R.KDIEVVAINDPFMDLNHLC(+57.02)Y.L	Y	48.23	2405.1394	-1.2	802.7195	3	93.12	F2:77179	2	26	45	Y
5	2	Q8IKK7|Q8IKK7_PLAF7	K.LGINGFGR.I	Y	47.54	832.4555	-2.4	417.2340	2	53.82	F2:32719	4	6	13	N
5	2	Q8IKK7|Q8IKK7_PLAF7	K.KVIM(+15.99)SAPPK.D	Y	47.25	985.5630	-0.1	493.7887	2	31.69	F2:9763	4	118	126	Y
5	2	Q8IKK7|Q8IKK7_PLAF7	S.TANQLVVDGPSK.G	Y	47.04	1227.6459	-0.7	614.8298	2	39.07	F3:23288	1	183	194	N
5	2	Q8IKK7|Q8IKK7_PLAF7	M.A(+42.01)VTKLGINGFGR.I	Y	47.01	1273.7142	-1.5	637.8635	2	68.30	F2:49801	1	2	13	Y
5	2	Q8IKK7|Q8IKK7_PLAF7	K.DIEVVAINDPFM(+15.99)DLNHLC(+57.02)Y.L	Y	46.53	2293.0396	1.2	1147.5284	2	101.11	F3:80618	1	27	45	Y
5	2	Q8IKK7|Q8IKK7_PLAF7	C.ALSNIIPASTGAAK.A	Y	45.58	1312.7350	-4.7	657.3717	2	55.16	F2:34318	1	205	218	N
5	2	Q8IKK7|Q8IKK7_PLAF7	T.PIYVMGINHHQYDTK.Q	Y	45.44	1814.8773	-9.3	605.9608	3	59.91	F2:39937	1	130	144	N
5	2	Q8IKK7|Q8IKK7_PLAF7	R.FGIVEGLMTTVHASTAN.Q	Y	45.21	1746.8611	0.2	874.4380	2	86.12	F3:68916	3	169	185	N
5	2	Q8IKK7|Q8IKK7_PLAF7	K.ELASSHLK.G	Y	44.25	883.4763	-0.1	442.7454	2	32.71	F2:10539	4	106	113	N
5	2	Q8IKK7|Q8IKK7_PLAF7	R.SSIFDMK.A	Y	44.09	826.3895	-0.8	414.2017	2	55.90	F3:40561	3	295	301	N
5	2	Q8IKK7|Q8IKK7_PLAF7	K.VSVFAEK.D	Y	43.99	778.4225	0.0	390.2185	2	95.51	F1:56064	10	74	80	N
5	2	Q8IKK7|Q8IKK7_PLAF7	K.V(+42.01)IM(+15.99)SAPPKDDTPIYVMGINHHQYDTK.Q	Y	43.30	3027.4470	3.5	606.4988	5	50.07	F2:28301	4	119	144	Y
5	2	Q8IKK7|Q8IKK7_PLAF7	K.LTGVAFR.V	Y	42.13	762.4388	0.6	382.2269	2	101.76	F1:60995	6	231	237	N
5	2	Q8IKK7|Q8IKK7_PLAF7	K.VIM(+15.99)SAPPK.D	Y	42.11	857.4681	-0.2	429.7412	2	31.89	F2:9913	9	119	126	Y
5	2	Q8IKK7|Q8IKK7_PLAF7	M.GINHHQYDTK.Q	Y	41.27	1211.5684	0.5	404.8636	3	27.63	F2:6750	2	135	144	N
5	2	Q8IKK7|Q8IKK7_PLAF7	K.KVSVFAEK.D	Y	40.86	906.5175	-2.7	454.2648	2	40.22	F2:16964	2	73	80	N
5	2	Q8IKK7|Q8IKK7_PLAF7	K.LVSWYDNEWGYSNRVLDLAVHITNN	Y	39.92	2977.4358	-1.0	993.4849	3	100.54	F2:84400	1	313	337	N
5	2	Q8IKK7|Q8IKK7_PLAF7	C.EVTHADGFLLIGEK.K	Y	39.28	1527.7932	-2.8	510.2703	3	64.56	F2:45439	1	59	72	N
5	2	Q8IKK7|Q8IKK7_PLAF7	R.SSIFDM(+15.99)K.A	Y	39.09	842.3844	-2.0	422.1986	2	41.80	F3:26237	5	295	301	Y
5	2	Q8IKK7|Q8IKK7_PLAF7	R.FGIVEGLMTTVHA.S	Y	38.95	1373.7013	-2.1	687.8565	2	90.66	F2:74667	2	169	181	N
5	2	Q8IKK7|Q8IKK7_PLAF7	R.VLDLAVH.I	Y	38.41	765.4385	-2.7	383.7255	2	52.78	F2:31495	2	327	333	N
5	2	Q8IKK7|Q8IKK7_PLAF7	R.S(+42.01)SIFDM(+15.99)KAGLALNDNFFK.L	Y	38.39	2075.0034	-3.8	1038.5050	2	98.65	F2:82598	3	295	312	Y
5	2	Q8IKK7|Q8IKK7_PLAF7	Y.EEVALEIKK.A	Y	38.15	1057.6019	-3.4	529.8065	2	46.84	F2:24490	1	259	267	N
5	2	Q8IKK7|Q8IKK7_PLAF7	K.VINDRFGIVEGLMT.T	Y	38.13	1562.8126	-1.7	782.4122	2	85.30	F2:68981	1	164	177	N
5	2	Q8IKK7|Q8IKK7_PLAF7	I.Y(+42.01)VM(+15.99)GINHHQY(+361.15)DTKQLIVSNASC(+57.02)TTNC(+57.02)LAPLAK.V	Y	38.01	4065.9209	-7.2	1356.3044	3	65.66	F2:46718	1	132	163	Y
5	2	Q8IKK7|Q8IKK7_PLAF7	K.KVIMSAPPK.D	Y	37.67	969.5681	-2.2	485.7903	2	38.13	F2:14925	2	118	126	N
5	2	Q8IKK7|Q8IKK7_PLAF7	K.VSVFAEKDPSQIPW.G	Y	35.65	1601.8090	-1.3	801.9107	2	80.13	F2:63329	1	74	87	N
5	2	Q8IKK7|Q8IKK7_PLAF7	N.IIPASTGAAK.A	Y	35.56	927.5389	0.3	464.7769	2	35.76	F2:12931	6	209	218	N
5	2	Q8IKK7|Q8IKK7_PLAF7	A.GLALNDNFFK.L	Y	34.01	1137.5818	-2.4	569.7968	2	73.09	F2:55382	1	303	312	N
5	2	Q8IKK7|Q8IKK7_PLAF7	N.QLVVDGPSK.G	Y	33.73	941.5182	-2.3	471.7653	2	35.18	F3:19330	3	186	194	N
5	2	Q8IKK7|Q8IKK7_PLAF7	R.FGIVEGLM(+15.99)T.T	Y	30.32	981.4841	-2.0	491.7484	2	78.26	F2:61220	2	169	177	Y
5	2	Q8IKK7|Q8IKK7_PLAF7	R.IGRLVFR.A	Y	29.88	859.5392	-3.3	430.7755	2	49.30	F2:27392	1	14	20	N
5	2	Q8IKK7|Q8IKK7_PLAF7	K.KVIM(+15.99)SAPPKDDTPIYVMGINHHQY(+361.15).D	Y	29.86	3130.5078	3.8	627.1112	5	46.80	F2:24445	2	118	141	Y
5	2	Q8IKK7|Q8IKK7_PLAF7	E.EVALEIKK.A	Y	28.79	928.5593	-3.4	465.2853	2	46.83	F2:24485	1	260	267	N
5	2	Q8IKK7|Q8IKK7_PLAF7	K.D(+42.01)DTPIYVM(+15.99)GINHHQYDTK.Q	Y	28.43	2203.9844	5.5	735.6728	3	40.55	F3:24929	1	127	144	Y
5	2	Q8IKK7|Q8IKK7_PLAF7	R.FGIVEGLMTTVHASTANQLVVDGPSKG.G	Y	27.44	2727.3901	-0.5	910.1369	3	89.04	F2:72917	3	169	195	N
5	2	Q8IKK7|Q8IKK7_PLAF7	V.TKLGINGFGR.I	Y	27.40	1061.5981	-4.2	531.8041	2	51.17	F2:29609	1	4	13	N
5	2	Q8IKK7|Q8IKK7_PLAF7	R.FGIVEGLMT.T	Y	26.79	965.4892	-1.7	483.7510	2	90.93	F2:74953	2	169	177	N
5	2	Q8IKK7|Q8IKK7_PLAF7	D.TPIYVMGINHHQYDTK.Q	Y	26.59	1915.9250	-3.1	639.6470	3	50.25	F2:28504	1	129	144	N
5	2	Q8IKK7|Q8IKK7_PLAF7	E.LASSHLK.G	Y	26.18	754.4337	0.5	378.2243	2	32.84	F2:10640	1	107	113	N
5	2	Q8IKK7|Q8IKK7_PLAF7	Q.LVVDGPSK.G	Y	26.05	813.4596	-2.7	407.7360	2	32.39	F3:16372	1	187	194	N
5	2	Q8IKK7|Q8IKK7_PLAF7	K.LVSWYDNEWGY.S	Y	25.95	1430.6143	-0.6	716.3140	2	93.85	F3:75009	2	313	323	N
5	2	Q8IKK7|Q8IKK7_PLAF7	V.LPELNGK.L	Y	25.35	769.4333	-1.4	385.7234	2	42.64	F3:27024	1	224	230	N
5	2	Q8IKK7|Q8IKK7_PLAF7	K.V(+42.01)IM(+15.99)SAPPKDDTPIYVM(+15.99)GINHHQYDTK.Q	Y	25.17	3043.4419	-2.1	761.8661	4	58.82	F2:38646	2	119	144	Y
5	2	Q8IKK7|Q8IKK7_PLAF7	R.VPIGTVSVVDLVC(+57.02).R	Y	24.73	1356.7323	0.2	679.3735	2	92.34	F3:73846	1	238	250	Y
5	2	Q8IKK7|Q8IKK7_PLAF7	Y.VM(+15.99)GINHHQYDTK.Q	Y	24.66	1457.6721	0.7	486.8983	3	32.06	F2:10042	1	133	144	Y
5	2	Q8IKK7|Q8IKK7_PLAF7	K.VINDRFGIVEGLMTTVHASTANQLVVDGPSKGGK.D	Y	24.50	3509.8301	-1.0	702.9726	5	83.98	F2:67539	1	164	197	N
5	2	Q8IKK7|Q8IKK7_PLAF7	K.C(+57.02)QVDVVC(+57.02)ESTGVF.L	Y	24.37	1498.6432	-0.9	750.3282	2	75.01	F3:59498	1	90	102	Y
5	2	Q8IKK7|Q8IKK7_PLAF7	A.LSNIIPASTGAAK.A	Y	23.77	1241.6979	-2.8	621.8545	2	48.32	F3:32788	1	206	218	N
5	2	Q8IKK7|Q8IKK7_PLAF7	R.FGIVEGLM(+15.99)TTVH.A	Y	23.75	1318.6591	-1.9	660.3356	2	70.29	F3:55049	2	169	180	Y
5	2	Q8IKK7|Q8IKK7_PLAF7	P.IGTVSVVDLVC(+57.02)R.L	Y	23.70	1316.7122	-2.1	659.3620	2	73.14	F2:55449	1	240	251	Y
5	2	Q8IKK7|Q8IKK7_PLAF7	S.NIIPASTGAAK.A	Y	22.75	1041.5818	-1.4	521.7974	2	39.32	F3:23557	2	208	218	N
5	2	Q8IKK7|Q8IKK7_PLAF7	R.K(+42.01)DIEVVAINDPFM(+15.99)DLNHLC(+57.02)YLLK.Y	Y	22.48	2817.4080	-0.4	940.1429	3	104.58	F2:87978	2	26	48	Y
5	2	Q8IKK7|Q8IKK7_PLAF7	D.GFLLIGEK.K	Y	20.79	875.5116	-1.8	438.7623	2	69.04	F2:50663	1	65	72	N
5	2	Q8IKK7|Q8IKK7_PLAF7	K.K(+42.01)AAEGPLK.G	Y	20.59	854.4861	0.6	428.2506	2	24.20	F1:6178	1	267	274	Y
5	2	Q8IKK7|Q8IKK7_PLAF7	L.SNIIPASTGAAK.A	Y	19.10	1128.6139	-2.2	565.3130	2	38.70	F3:22912	1	207	218	N
5	2	Q8IKK7|Q8IKK7_PLAF7	L.ALNDNFFK.L	Y	18.28	967.4763	-2.2	484.7444	2	57.75	F3:42509	1	305	312	N
13	14	Q8I2X4|Q8I2X4_PLAF7	K.SQTFSTYQDNQPAVLIQVFEGER.A	Y	124.84	2656.2769	0.1	1329.1459	2	104.69	F1:63543	10	444	466	N
13	14	Q8I2X4|Q8I2X4_PLAF7	K.DKDTTFAPEQISAMVLEK.M	Y	103.74	2021.9979	3.7	1012.0099	2	104.90	F1:63774	7	133	150	N
13	14	Q8I2X4|Q8I2X4_PLAF7	K.LEATLHPTQTVFDVK.R	Y	102.90	1697.8988	1.3	849.9578	2	105.04	F1:63944	13	81	95	N
13	14	Q8I2X4|Q8I2X4_PLAF7	K.KSQTFSTYQDNQPAVLIQVFEGER.A	Y	102.37	2784.3718	-2.4	1393.1898	2	84.15	F2:67721	5	443	466	N
13	14	Q8I2X4|Q8I2X4_PLAF7	R.NLSVVHSTQIEIEDIVEGHNFSETLTR.A	Y	100.97	3066.5259	-2.8	1023.1797	3	90.64	F2:74639	24	295	321	N
13	14	Q8I2X4|Q8I2X4_PLAF7	K.DAEDWLNNNSNADSEALK.Q	Y	99.27	2004.8661	-0.4	1003.4399	2	91.69	F1:53027	13	596	613	N
13	14	Q8I2X4|Q8I2X4_PLAF7	K.RNLSVVHSTQIEIEDIVEGHNFSETLTR.A	Y	95.79	3222.6270	-1.2	1075.2150	3	81.92	F2:65364	4	294	321	N
13	14	Q8I2X4|Q8I2X4_PLAF7	K.NAVVTVPAYFNDAQR.Q	Y	93.85	1663.8318	2.1	555.6190	3	103.81	F1:62609	11	165	179	N
13	14	Q8I2X4|Q8I2X4_PLAF7	K.NTILSAVKDAEDWLNNNSNADSEALK.Q	Y	92.84	2831.3572	-1.8	1416.6833	2	97.48	F2:81468	4	588	613	N
13	14	Q8I2X4|Q8I2X4_PLAF7	R.SLLPYEIVNNQGKPNIK.V	Y	92.83	1926.0574	1.9	964.0378	2	105.04	F1:63947	8	112	128	N
13	14	Q8I2X4|Q8I2X4_PLAF7	K.DAGTIAGLNIVR.I	Y	91.58	1198.6670	1.4	600.3416	2	104.01	F1:62783	7	184	195	N
13	14	Q8I2X4|Q8I2X4_PLAF7	A.VDSNIEGPVIGIDLGTTYSC(+57.02)VGVFK.N	Y	90.77	2639.3152	-2.7	1320.6613	2	96.32	F2:80350	23	22	46	Y
13	14	Q8I2X4|Q8I2X4_PLAF7	L.SVVHSTQIEIEDIVEGHNFSETLTR.A	Y	88.67	2839.3987	-0.8	947.4727	3	81.33	F2:64693	4	297	321	N
13	14	Q8I2X4|Q8I2X4_PLAF7	H.STQIEIEDIVEGHNFSETLTR.A	Y	88.52	2417.1709	-1.8	1209.5906	2	79.78	F2:62933	4	301	321	N
13	14	Q8I2X4|Q8I2X4_PLAF7	K.DAEDWLNNNSNADSEALKQK.L	Y	85.36	2261.0195	-2.4	1131.5143	2	56.03	F2:35350	3	596	615	N
13	14	Q8I2X4|Q8I2X4_PLAF7	K.M(+15.99)KEIAQSFLGKPVK.N	Y	84.94	1590.8802	-3.3	796.4448	2	46.70	F2:24327	9	151	164	Y
13	14	Q8I2X4|Q8I2X4_PLAF7	F.STYQDNQPAVLIQVFEGER.A	Y	84.46	2193.0701	-0.4	1097.5419	2	89.44	F2:73354	4	448	466	N
13	14	Q8I2X4|Q8I2X4_PLAF7	K.DKDTTFAPEQISAM(+15.99)VLEK.M	Y	84.16	2037.9928	-2.4	1020.0012	2	69.45	F2:51136	5	133	150	Y
13	14	Q8I2X4|Q8I2X4_PLAF7	K.MKEIAQSFLGKPVK.N	Y	82.59	1574.8854	-2.6	788.4479	2	50.60	F2:28922	7	151	164	N
13	14	Q8I2X4|Q8I2X4_PLAF7	R.IINEPTAAALAYGLDKK.E	N	81.15	1786.9828	1.4	596.6691	3	105.02	F1:63920	12	196	212	N
13	14	Q8I2X4|Q8I2X4_PLAF7	K.DLEAVC(+57.02)QPIIVK.L	Y	80.29	1383.7432	0.6	692.8793	2	100.56	F1:60050	4	618	629	Y
13	14	Q8I2X4|Q8I2X4_PLAF7	R.IINEPTAAALAYGLDK.K	N	79.48	1658.8879	1.2	553.9706	3	104.59	F1:63447	10	196	211	N
13	14	Q8I2X4|Q8I2X4_PLAF7	K.LKDLEAVC(+57.02)QPIIVK.L	Y	79.44	1624.9221	-7.2	813.4625	2	59.13	F2:39020	7	616	629	Y
13	14	Q8I2X4|Q8I2X4_PLAF7	K.IEKEDKNTILSAVK.D	Y	79.00	1586.8879	-3.6	794.4484	2	44.02	F2:21250	7	582	595	N
13	14	Q8I2X4|Q8I2X4_PLAF7	R.QATKDAGTIAGLNIVR.I	Y	78.83	1626.9053	-3.8	814.4568	2	54.44	F2:33467	3	180	195	N
13	14	Q8I2X4|Q8I2X4_PLAF7	K.LEATLHPTQTVFDVKR.L	Y	78.72	1853.9999	-1.9	928.0055	2	53.75	F2:32644	6	81	96	N
13	14	Q8I2X4|Q8I2X4_PLAF7	L.LPYEIVNNQGKPNIK.V	Y	77.46	1725.9413	-4.0	863.9744	2	65.25	F2:46252	5	114	128	N
13	14	Q8I2X4|Q8I2X4_PLAF7	L.PYEIVNNQGKPNIK.V	Y	76.72	1612.8573	-1.9	807.4344	2	65.17	F2:46156	4	115	128	N
13	14	Q8I2X4|Q8I2X4_PLAF7	R.AKFEELNDDLFR.E	Y	76.26	1495.7306	-2.2	748.8709	2	64.55	F2:45427	6	322	333	N
13	14	Q8I2X4|Q8I2X4_PLAF7	L.EATLHPTQTVFDVK.R	Y	76.16	1584.8147	-3.3	793.4120	2	60.32	F2:40414	3	82	95	N
13	14	Q8I2X4|Q8I2X4_PLAF7	R.ITPSYVSFVDGER.K	Y	73.07	1468.7197	1.7	735.3684	2	104.06	F1:62841	9	61	73	N
13	14	Q8I2X4|Q8I2X4_PLAF7	K.NGILHVEAEDKGTGK.S	Y	72.84	1566.8002	-3.4	784.4047	2	40.26	F2:17011	6	502	516	N
13	14	Q8I2X4|Q8I2X4_PLAF7	R.GINPDEAVAYGAAIQAGIILGEELQDVVLLDVTPLTLGIETVGGIMTQLIK.R	Y	72.35	5230.8301	-1.5	1308.7128	4	106.91	F2:89920	1	384	434	N
13	14	Q8I2X4|Q8I2X4_PLAF7	K.IEVTFTVDKNGILHVEAEDKGTGK.S	Y	70.91	2599.3494	-2.7	650.8428	4	70.48	F2:52341	5	493	516	N
13	14	Q8I2X4|Q8I2X4_PLAF7	K.NTILSAVKDAEDWLNNNSNADSEALKQK.L	Y	70.72	3087.5107	-3.7	1030.1737	3	89.25	F2:73147	1	588	615	N
13	14	Q8I2X4|Q8I2X4_PLAF7	K.SKIDEIVLVGGSTR.I	Y	70.46	1472.8198	-3.2	737.4148	2	57.40	F2:36966	12	351	364	N
13	14	Q8I2X4|Q8I2X4_PLAF7	I.NEPTAAALAYGLDKK.E	N	69.70	1560.8147	-2.9	781.4124	2	64.29	F2:45113	2	198	212	N
13	14	Q8I2X4|Q8I2X4_PLAF7	R.KFDDQEVVKDR.S	Y	68.48	1377.6888	-2.9	689.8497	2	37.61	F2:14474	5	101	111	N
13	14	Q8I2X4|Q8I2X4_PLAF7	K.VGEAAKLEATLHPTQTVFDVKR.L	Y	68.30	2409.3015	-2.8	603.3310	4	61.17	F2:41401	1	75	96	N
13	14	Q8I2X4|Q8I2X4_PLAF7	K.DTTFAPEQISAMVLEK.M	Y	67.45	1778.8760	1.8	890.4468	2	87.93	F2:71741	3	135	150	N
13	14	Q8I2X4|Q8I2X4_PLAF7	K.FELSGIPPAQR.G	Y	66.85	1213.6455	0.6	607.8304	2	103.89	F1:62684	18	478	488	N
13	14	Q8I2X4|Q8I2X4_PLAF7	K.ATVEDKDKLADK.I	Y	66.73	1331.6932	0.3	444.9052	3	29.63	F2:8217	4	570	581	N
13	14	Q8I2X4|Q8I2X4_PLAF7	K.FEELNDDLFRETLEPVKK.V	Y	66.27	2221.1265	-2.1	556.2877	4	71.53	F2:53555	4	324	341	N
13	14	Q8I2X4|Q8I2X4_PLAF7	K.LYGQPGGPSPQPSGDEDVDSDEL	Y	66.22	2358.0134	1.9	1180.0162	2	71.89	F1:37541	11	630	652	N
13	14	Q8I2X4|Q8I2X4_PLAF7	L.TLGIETVGGIMTQLIK.R	Y	65.79	1672.9434	-1.4	558.6543	3	103.25	F2:86830	4	419	434	N
13	14	Q8I2X4|Q8I2X4_PLAF7	T.PSYVSFVDGER.K	Y	65.54	1254.5880	-2.4	628.2998	2	67.02	F2:48305	2	63	73	N
13	14	Q8I2X4|Q8I2X4_PLAF7	K.EDKNTILSAVKDAEDWLNNNSNADSEALK.Q	Y	63.78	3203.5217	-2.1	801.8860	4	94.85	F2:78921	3	585	613	N
13	14	Q8I2X4|Q8I2X4_PLAF7	K.MKEIAQSFLGK.P	Y	63.72	1250.6693	-2.0	626.3407	2	53.14	F2:31923	4	151	161	N
13	14	Q8I2X4|Q8I2X4_PLAF7	K.NGRVEILNNELGNR.I	Y	62.94	1596.8331	-3.8	799.4208	2	49.69	F2:27840	2	47	60	N
13	14	Q8I2X4|Q8I2X4_PLAF7	K.IDEIVLVGGSTR.I	Y	62.15	1257.6929	1.1	629.8544	2	104.10	F1:62884	7	353	364	N
13	14	Q8I2X4|Q8I2X4_PLAF7	R.VEILNNELGNR.I	Y	62.03	1269.6677	-0.8	635.8406	2	96.99	F1:57236	9	50	60	N
13	14	Q8I2X4|Q8I2X4_PLAF7	I.AQSFLGKPVK.N	Y	61.97	1073.6233	-2.8	537.8174	2	50.90	F2:29277	2	155	164	N
13	14	Q8I2X4|Q8I2X4_PLAF7	K.VGEAAKLEATLHPTQTVFDVK.R	Y	61.62	2253.2004	-1.4	752.0731	3	66.19	F2:47338	3	75	95	N
13	14	Q8I2X4|Q8I2X4_PLAF7	K.FDDQEVVKDR.S	Y	61.22	1249.5939	-2.5	625.8027	2	39.21	F2:15943	7	102	111	N
13	14	Q8I2X4|Q8I2X4_PLAF7	R.SLLPYEIVNNQGKPN.I	Y	61.13	1684.8784	-2.1	843.4447	2	69.30	F2:50960	2	112	126	N
13	14	Q8I2X4|Q8I2X4_PLAF7	K.LADKIEKEDK.N	Y	59.78	1187.6396	0.0	594.8271	2	30.50	F2:8867	4	578	587	N
13	14	Q8I2X4|Q8I2X4_PLAF7	R.ITPSYVSFVDGERK.V	Y	59.50	1596.8147	-2.5	799.4127	2	56.97	F2:36457	3	61	74	N
13	14	Q8I2X4|Q8I2X4_PLAF7	K.M(+15.99)KEIAQSFLGK.P	Y	56.96	1266.6642	-2.7	634.3376	2	48.27	F2:26161	4	151	161	Y
13	14	Q8I2X4|Q8I2X4_PLAF7	K.EDKNTILSAVK.D	Y	56.66	1216.6663	2.2	609.3417	2	104.88	F1:63755	6	585	595	N
13	14	Q8I2X4|Q8I2X4_PLAF7	K.IQQIIKEFFNGKEPNR.G	Y	56.48	1960.0530	-1.0	491.0200	4	62.45	F3:47262	4	368	383	N
13	14	Q8I2X4|Q8I2X4_PLAF7	K.NNLDNYIQSMK.A	Y	55.95	1338.6238	-0.3	670.3190	2	103.79	F1:62586	7	559	569	N
13	14	Q8I2X4|Q8I2X4_PLAF7	K.FADEDKNLR.E	Y	55.59	1106.5356	-0.9	554.2746	2	35.95	F2:13084	3	544	552	N
13	14	Q8I2X4|Q8I2X4_PLAF7	Y.ATAGNTHLGGEDFDQR.V	Y	54.82	1687.7550	-2.2	844.8829	2	36.70	F3:21013	3	243	258	N
13	14	Q8I2X4|Q8I2X4_PLAF7	K.EIAQSFLGKPVK.N	Y	54.67	1315.7499	-3.9	439.5889	3	50.85	F2:29230	6	153	164	N
13	14	Q8I2X4|Q8I2X4_PLAF7	K.DTTFAPEQISAM(+15.99)VLEK.M	Y	54.54	1794.8710	-5.3	898.4380	2	76.36	F3:60705	1	135	150	Y
13	14	Q8I2X4|Q8I2X4_PLAF7	E.ATLHPTQTVFDVK.R	Y	54.04	1455.7722	-1.7	728.8922	2	59.72	F3:44520	2	83	95	N
13	14	Q8I2X4|Q8I2X4_PLAF7	K.FEELNDDLFRETLEPVK.K	Y	54.01	2093.0317	-1.8	1047.5212	2	78.33	F3:62495	3	324	340	N
13	14	Q8I2X4|Q8I2X4_PLAF7	K.FEELNDDLFR.E	Y	53.83	1296.5986	2.0	649.3079	2	104.89	F1:63764	4	324	333	N
13	14	Q8I2X4|Q8I2X4_PLAF7	K.VQIKDKDTTFAPEQISAMVLEK.M	Y	53.09	2490.3040	-1.0	831.1077	3	69.86	F3:54629	5	129	150	N
13	14	Q8I2X4|Q8I2X4_PLAF7	K.MINDAEKFADEDKNLR.E	Y	53.01	1907.9047	-3.2	636.9734	3	46.77	F3:31151	2	537	552	N
13	14	Q8I2X4|Q8I2X4_PLAF7	R.VMDYFIK.M	Y	52.76	914.4572	0.8	458.2362	2	104.98	F1:63870	6	259	265	N
13	14	Q8I2X4|Q8I2X4_PLAF7	R.KFDDQEVVK.D	Y	52.50	1106.5608	-3.2	554.2859	2	38.75	F2:15499	4	101	109	N
13	14	Q8I2X4|Q8I2X4_PLAF7	K.EFFNGKEPNR.G	Y	52.39	1236.5886	-3.0	413.2022	3	40.78	F2:17559	5	374	383	N
13	14	Q8I2X4|Q8I2X4_PLAF7	I.LHVEAEDKGTGK.S	Y	51.56	1282.6517	-2.7	428.5567	3	40.26	F2:17009	2	505	516	N
13	14	Q8I2X4|Q8I2X4_PLAF7	R.ALTKDNHLLGK.F	Y	50.17	1208.6877	-2.2	605.3498	2	33.20	F3:17267	2	467	477	N
13	14	Q8I2X4|Q8I2X4_PLAF7	Y.EIVNNQGKPNIK.V	Y	49.63	1352.7412	-2.1	677.3765	2	31.33	F3:15195	3	117	128	N
13	14	Q8I2X4|Q8I2X4_PLAF7	K.FDDQEVVK.D	Y	48.86	978.4658	1.7	490.2410	2	72.11	F1:37711	7	102	109	N
13	14	Q8I2X4|Q8I2X4_PLAF7	R.SLLPYEIVNNQGK.P	Y	47.80	1473.7827	1.1	737.8995	2	68.37	F3:53160	2	112	124	N
13	14	Q8I2X4|Q8I2X4_PLAF7	A.VVTVPAYFNDAQR.Q	Y	47.62	1478.7517	-1.1	740.3823	2	62.11	F3:46912	2	167	179	N
13	14	Q8I2X4|Q8I2X4_PLAF7	Q.SFLGKPVK.N	Y	47.43	874.5276	-0.9	438.2707	2	50.10	F3:34620	2	157	164	N
13	14	Q8I2X4|Q8I2X4_PLAF7	K.MINDAEK.F	Y	47.39	819.3796	0.1	410.6971	2	28.84	F2:7633	1	537	543	N
13	14	Q8I2X4|Q8I2X4_PLAF7	R.ETLEPVKK.V	Y	46.10	942.5386	-0.5	472.2763	2	102.63	F1:61689	4	334	341	N
13	14	Q8I2X4|Q8I2X4_PLAF7	K.DNHLLGK.F	Y	46.04	795.4239	-0.2	398.7191	2	35.77	F2:12943	5	471	477	N
13	14	Q8I2X4|Q8I2X4_PLAF7	E.ATLHPTQTVFDVKR.L	Y	45.45	1611.8733	3.9	538.3005	3	53.49	F3:38043	1	83	96	N
13	14	Q8I2X4|Q8I2X4_PLAF7	K.IEVTFTVDK.N	Y	45.28	1050.5597	-2.7	526.2857	2	58.97	F2:38830	10	493	501	N
13	14	Q8I2X4|Q8I2X4_PLAF7	K.M(+15.99)INDAEKFADEDKNLR.E	Y	45.11	1923.8995	-2.8	481.9808	4	44.81	F2:22154	3	537	552	Y
13	14	Q8I2X4|Q8I2X4_PLAF7	R.NTVIPTKK.S	Y	44.46	899.5440	-0.2	450.7792	2	32.28	F2:10208	3	436	443	N
13	14	Q8I2X4|Q8I2X4_PLAF7	Y.VSFVDGER.K	Y	44.25	907.4399	-0.8	454.7269	2	87.40	F1:49628	10	66	73	N
13	14	Q8I2X4|Q8I2X4_PLAF7	K.VQIKDKDTTFAPEQISAM(+15.99)VLEK.M	Y	44.24	2506.2988	-0.1	836.4401	3	62.72	F3:47534	2	129	150	Y
13	14	Q8I2X4|Q8I2X4_PLAF7	K.NNLDNYIQSM(+15.99)K.A	Y	44.18	1354.6187	-0.5	678.3163	2	86.42	F1:48873	13	559	569	Y
13	14	Q8I2X4|Q8I2X4_PLAF7	I.LHVEAEDK.G	Y	43.83	939.4661	-2.2	470.7393	2	38.92	F3:23134	1	505	512	N
13	14	Q8I2X4|Q8I2X4_PLAF7	K.VLDDAKYEK.S	Y	43.45	1079.5498	-1.0	540.7816	2	34.98	F2:12308	2	342	350	N
13	14	Q8I2X4|Q8I2X4_PLAF7	N.AVVTVPAYFNDAQR.Q	Y	43.15	1549.7888	0.2	775.9019	2	104.09	F1:62878	3	166	179	N
13	14	Q8I2X4|Q8I2X4_PLAF7	R.NTVIPTK.K	Y	42.55	771.4490	-2.0	386.7310	2	37.29	F2:14211	7	436	442	N
13	14	Q8I2X4|Q8I2X4_PLAF7	G.IDLGTTYSC(+57.02)VGVFK.N	Y	42.25	1558.7701	3.4	780.3950	2	73.57	F3:58195	1	33	46	Y
13	14	Q8I2X4|Q8I2X4_PLAF7	S.YVSFVDGER.K	Y	42.25	1070.5032	-0.5	536.2586	2	49.08	F3:33590	1	65	73	N
13	14	Q8I2X4|Q8I2X4_PLAF7	N.THLGGEDFDQR.V	Y	41.98	1273.5687	-1.2	637.7909	2	35.08	F3:19221	1	248	258	N
13	14	Q8I2X4|Q8I2X4_PLAF7	K.DKDTTFAPEQISAM.V	Y	41.08	1552.7079	-5.2	777.3572	2	67.09	F3:51947	2	133	146	N
13	14	Q8I2X4|Q8I2X4_PLAF7	R.AKFEELNDDLFRETLEPVK.K	Y	40.82	2292.1636	-0.8	765.0612	3	73.99	F2:56430	2	322	340	N
13	14	Q8I2X4|Q8I2X4_PLAF7	K.LEATLHPTQTVF.D	Y	40.57	1355.7085	-2.8	678.8596	2	64.15	F2:44953	2	81	92	N
13	14	Q8I2X4|Q8I2X4_PLAF7	Y.QDNQPAVLIQVFEGER.A	Y	40.13	1841.9271	-0.1	921.9708	2	85.01	F3:68029	1	451	466	N
13	14	Q8I2X4|Q8I2X4_PLAF7	K.EIAQSFLGK.P	Y	39.74	991.5338	-0.3	496.7740	2	101.95	F1:61145	4	153	161	N
13	14	Q8I2X4|Q8I2X4_PLAF7	F.DDQEVVKDR.S	Y	39.34	1102.5254	-1.5	552.2692	2	34.75	F3:18835	1	103	111	N
13	14	Q8I2X4|Q8I2X4_PLAF7	R.LSKEQIEK.M	Y	39.01	973.5444	-0.3	487.7793	2	30.28	F2:8704	2	529	536	N
13	14	Q8I2X4|Q8I2X4_PLAF7	H.LGGEDFDQR.V	N	38.95	1035.4622	-1.2	518.7377	2	38.50	F3:22697	2	250	258	N
13	14	Q8I2X4|Q8I2X4_PLAF7	R.VM(+15.99)DYFIK.M	Y	38.38	930.4521	-2.1	466.2324	2	52.18	F3:36799	9	259	265	Y
13	14	Q8I2X4|Q8I2X4_PLAF7	K.LADKIEK.E	Y	37.59	815.4752	0.1	408.7449	2	31.31	F2:9476	1	578	584	N
13	14	Q8I2X4|Q8I2X4_PLAF7	K.DNHLLGKFELSGIPPAQR.G	Y	37.33	1991.0588	-0.1	664.6935	3	66.27	F3:51096	2	471	488	N
13	14	Q8I2X4|Q8I2X4_PLAF7	R.ETLEPVK.K	Y	36.90	814.4436	-1.1	408.2286	2	32.44	F3:16436	3	334	340	N
13	14	Q8I2X4|Q8I2X4_PLAF7	R.GITITNDK.G	Y	36.84	860.4603	-0.1	431.2374	2	71.14	F1:36953	8	519	526	N
13	14	Q8I2X4|Q8I2X4_PLAF7	G.ITITNDKGR.L	N	36.82	1016.5615	0.9	509.2885	2	26.86	F3:10894	1	520	528	N
13	14	Q8I2X4|Q8I2X4_PLAF7	R.KVGEAAKLEATLHPTQTVFDVK.R	Y	36.49	2381.2954	-1.9	794.7709	3	59.54	F3:44334	2	74	95	N
13	14	Q8I2X4|Q8I2X4_PLAF7	T.PSYVSFVDGERK.V	Y	36.47	1382.6830	-0.8	461.9012	3	56.75	F3:41449	2	63	74	N
13	14	Q8I2X4|Q8I2X4_PLAF7	K.NTILSAVK.D	Y	35.79	844.5018	0.3	423.2583	2	99.71	F1:59378	5	588	595	N
13	14	Q8I2X4|Q8I2X4_PLAF7	K.KVLDDAK.Y	Y	35.63	787.4439	0.0	394.7292	2	23.16	F3:7902	1	341	347	N
13	14	Q8I2X4|Q8I2X4_PLAF7	F.FNGKEPNR.G	Y	34.96	960.4777	-1.4	481.2455	2	35.27	F3:19438	1	376	383	N
13	14	Q8I2X4|Q8I2X4_PLAF7	R.GITITNDKGR.L	Y	34.87	1073.5829	0.4	537.7990	2	35.09	F2:12393	2	519	528	N
13	14	Q8I2X4|Q8I2X4_PLAF7	F.NGKEPNR.G	Y	34.28	813.4093	-2.1	407.7111	2	35.26	F3:19419	1	377	383	N
13	14	Q8I2X4|Q8I2X4_PLAF7	K.DKLADKIEK.E	Y	34.18	1058.5972	-1.8	530.3049	2	28.93	F3:12763	1	576	584	N
13	14	Q8I2X4|Q8I2X4_PLAF7	R.IINEPTAAALAY.G	N	33.66	1245.6604	-0.9	623.8369	2	71.91	F3:56602	5	196	207	N
13	14	Q8I2X4|Q8I2X4_PLAF7	R.KEVEIAK.R	Y	33.50	815.4752	0.6	408.7451	2	23.93	F3:8518	2	287	293	N
13	14	Q8I2X4|Q8I2X4_PLAF7	K.SKIDEIVLVGGSTRIPK.I	Y	33.44	1811.0516	0.0	604.6912	3	59.54	F2:39496	2	351	367	N
13	14	Q8I2X4|Q8I2X4_PLAF7	K.M(+15.99)(+42.01)KEIAQSFLGKPVK.N	Y	33.41	1632.8909	-4.0	545.3021	3	55.26	F2:34434	2	151	164	Y
13	14	Q8I2X4|Q8I2X4_PLAF7	K.SQTFSTYQDNQPAVLIQVF.E	Y	33.34	2185.0691	1.4	1093.5433	2	99.83	F3:79630	1	444	462	N
13	14	Q8I2X4|Q8I2X4_PLAF7	R.NLSVVHSTQIEIEDIVEGH.N	Y	32.47	2118.0593	-5.6	707.0231	3	83.13	F3:66500	2	295	313	N
13	14	Q8I2X4|Q8I2X4_PLAF7	G.ITITNDK.G	N	31.89	803.4388	-1.2	402.7262	2	29.88	F3:13687	4	520	526	N
13	14	Q8I2X4|Q8I2X4_PLAF7	H.NFSETLTR.A	Y	31.88	966.4771	-0.8	484.2454	2	41.53	F3:25992	1	314	321	N
13	14	Q8I2X4|Q8I2X4_PLAF7	K.RNTVIPTK.K	Y	31.30	927.5502	0.2	464.7825	2	35.55	F2:12759	2	435	442	N
13	14	Q8I2X4|Q8I2X4_PLAF7	K.KNNIDLR.T	Y	30.79	871.4875	-0.6	436.7508	2	28.20	F3:12064	2	270	276	N
13	14	Q8I2X4|Q8I2X4_PLAF7	N.FSETLTR.A	Y	30.17	852.4341	0.8	427.2247	2	38.26	F3:22449	1	315	321	N
13	14	Q8I2X4|Q8I2X4_PLAF7	K.KKNNIDLR.T	Y	29.96	999.5825	0.1	500.7986	2	25.24	F3:9567	1	269	276	N
13	14	Q8I2X4|Q8I2X4_PLAF7	Y.VSFVDGERK.V	Y	29.91	1035.5349	-1.4	518.7740	2	32.13	F3:16078	1	66	74	N
13	14	Q8I2X4|Q8I2X4_PLAF7	K.M(+15.99)INDAEK.F	Y	29.87	835.3746	2.3	418.6955	2	15.48	F1:2981	1	537	543	Y
13	14	Q8I2X4|Q8I2X4_PLAF7	R.V(+42.01)MDYFIK.M	Y	29.29	956.4677	-5.3	479.2386	2	64.39	F3:49225	1	259	265	Y
13	14	Q8I2X4|Q8I2X4_PLAF7	T.VPAYFNDAQR.Q	Y	28.13	1179.5673	-0.4	590.7906	2	46.07	F3:30428	1	170	179	N
13	14	Q8I2X4|Q8I2X4_PLAF7	H.VEAEDKGTGK.S	Y	27.82	1032.5087	-2.5	517.2603	2	41.53	F2:18399	1	507	516	N
13	14	Q8I2X4|Q8I2X4_PLAF7	K.EVEIAKR.N	Y	27.73	843.4814	0.4	422.7481	2	31.10	F2:9318	2	288	294	N
13	14	Q8I2X4|Q8I2X4_PLAF7	K.M(+15.99)KEIAQSF.L	Y	27.07	968.4637	-0.5	485.2389	2	40.44	F3:24804	2	151	158	Y
13	14	Q8I2X4|Q8I2X4_PLAF7	I.TITNDKGR.L	N	26.36	903.4774	-0.8	452.7456	2	28.95	F3:12782	2	521	528	N
13	14	Q8I2X4|Q8I2X4_PLAF7	E.TLEPVKK.V	Y	25.81	813.4960	0.6	407.7555	2	26.91	F3:10938	1	335	341	N
13	14	Q8I2X4|Q8I2X4_PLAF7	L.IQVFEGER.A	Y	25.52	976.4977	-1.2	489.2556	2	44.78	F3:29140	1	459	466	N
13	14	Q8I2X4|Q8I2X4_PLAF7	R.IINEPTAAALAYGL.D	N	25.26	1415.7660	-1.8	708.8890	2	89.32	F2:73224	1	196	209	N
13	14	Q8I2X4|Q8I2X4_PLAF7	R.KEVEIAKR.N	Y	25.25	971.5764	-0.3	486.7953	2	22.81	F3:7632	1	287	294	N
13	14	Q8I2X4|Q8I2X4_PLAF7	V.LDDAKYEK.S	Y	24.79	980.4814	-0.7	491.2477	2	35.05	F2:12362	1	343	350	N
13	14	Q8I2X4|Q8I2X4_PLAF7	K.RNTVIPTKK.S	Y	24.68	1055.6451	-0.3	528.8297	2	25.46	F3:9740	1	435	443	N
13	14	Q8I2X4|Q8I2X4_PLAF7	N.NLDNYIQSMK.A	Y	24.57	1224.5808	-0.5	613.2974	2	60.23	F3:45035	1	560	569	N
13	14	Q8I2X4|Q8I2X4_PLAF7	A.DEDKNLR.E	Y	23.77	888.4301	0.6	445.2226	2	30.33	F3:14143	1	546	552	N
13	14	Q8I2X4|Q8I2X4_PLAF7	K.E(+42.01)FFNGKEPNR.G	Y	23.00	1278.5992	7.0	640.3114	2	49.71	F3:34219	1	374	383	Y
13	14	Q8I2X4|Q8I2X4_PLAF7	L.NDDLFR.E	N	22.50	778.3610	-2.3	390.1869	2	64.13	F3:48969	1	328	333	N
13	14	Q8I2X4|Q8I2X4_PLAF7	N.LSVVHSTQIEIEDIVEGHNFSETLTR.A	Y	21.82	2952.4829	-2.6	985.1656	3	87.42	F2:71203	1	296	321	N
13	14	Q8I2X4|Q8I2X4_PLAF7	K.SKIDEIVL.V	Y	20.34	915.5276	-2.4	458.7700	2	63.44	F2:44112	1	351	358	N
13	14	Q8I2X4|Q8I2X4_PLAF7	R.AKFEELNDDLF.R	Y	18.87	1339.6295	-1.1	670.8213	2	74.55	F3:59098	1	322	332	N
13	14	Q8I2X4|Q8I2X4_PLAF7	K.E(+42.01)QIEKM(+15.99)INDAEK.F	Y	16.16	1504.7079	0.0	753.3612	2	55.59	F3:40240	1	532	543	Y
12	13	C0H571|C0H571_PLAF7	K.VHDFLVLTSQSNENLLPNKEK.L	Y	99.73	2424.2649	-2.2	1213.1371	2	64.59	F2:45471	6	170	190	N
12	13	C0H571|C0H571_PLAF7	R.ITEDKHLINADDVSPSYINLYR.S	Y	96.98	2575.2917	-4.0	1288.6479	2	66.52	F2:47726	7	412	433	N
12	13	C0H571|C0H571_PLAF7	K.KDFTQTNALTNLPNLDNKK.T	Y	96.75	2174.1331	0.3	1088.0741	2	56.25	F2:35602	6	476	494	N
12	13	C0H571|C0H571_PLAF7	K.VHDFLVLTSQSNENLLPNK.E	Y	96.57	2167.1272	-1.6	1084.5691	2	72.25	F2:54406	4	170	188	N
12	13	C0H571|C0H571_PLAF7	K.NEHLVSEDPNDDC(+57.02)FINYPLATINLDISDPYKEISEDLIK.N	Y	94.54	4548.1528	-0.3	1138.0452	4	104.57	F2:87970	1	1332	1370	Y
12	13	C0H571|C0H571_PLAF7	K.LINSYEC(+57.02)HWFTSYENFR.I	Y	93.83	2264.9949	-2.9	1133.5015	2	77.03	F2:59842	4	1028	1044	Y
12	13	C0H571|C0H571_PLAF7	K.KDFTQTNALTNLPNLDNK.K	Y	93.21	2046.0382	-1.4	1024.0249	2	63.02	F2:43612	4	476	493	N
12	13	C0H571|C0H571_PLAF7	K.GSQNTEGESEVPSDDEINK.T	Y	92.95	2033.8661	0.5	1017.9408	2	59.66	F1:27957	9	130	148	N
12	13	C0H571|C0H571_PLAF7	R.DMEYFSGDISQMNLLDYYSPMVHSESHC(+57.02)QEK.M	Y	92.60	3739.5574	-1.2	1247.5249	3	91.20	F2:75226	2	1083	1113	Y
12	13	C0H571|C0H571_PLAF7	K.DFTQTNALTNLPNLDNKK.T	Y	91.82	2046.0382	-2.4	1024.0239	2	66.77	F2:48007	6	477	494	N
12	13	C0H571|C0H571_PLAF7	K.IRDMEYFSGDISQM(+15.99)NLLDYYSPMVHSESHC(+57.02)QEK.M	Y	91.82	4024.7375	-1.8	1007.1898	4	77.97	F2:60901	1	1081	1113	Y
12	13	C0H571|C0H571_PLAF7	K.HLINADDVSPSYINLYR.S	Y	91.59	1988.9956	-3.5	995.5016	2	70.58	F2:52461	3	417	433	N
12	13	C0H571|C0H571_PLAF7	K.KVHDFLVLTSQSNENLLPNK.E	Y	91.30	2295.2222	-2.8	1148.6151	2	67.29	F2:48624	5	169	188	N
12	13	C0H571|C0H571_PLAF7	K.KELETILNNSPFSEEQTMK.L	Y	90.58	2237.0886	2.1	1119.5540	2	68.87	F2:50465	3	1009	1027	N
12	13	C0H571|C0H571_PLAF7	K.LLTSYEYIDSIANNYFFLSEYK.N	Y	89.32	2692.2947	-2.1	1347.1517	2	104.92	F2:88276	3	644	665	N
12	13	C0H571|C0H571_PLAF7	K.KELETILNNSPFSEEQTM(+15.99)K.L	Y	88.48	2253.0835	-4.3	1127.5442	2	65.00	F2:45961	2	1009	1027	Y
12	13	C0H571|C0H571_PLAF7	R.FVYASYILGLVFFIESHIDIAR.L	Y	88.30	2572.3728	-0.1	858.4648	3	105.45	F2:88768	2	739	760	N
12	13	C0H571|C0H571_PLAF7	R.KLMVSC(+57.02)VFNGGETIQEK.L	Y	88.12	1938.9543	-5.0	970.4796	2	60.91	F2:41099	3	846	862	Y
12	13	C0H571|C0H571_PLAF7	R.IYDMTINNALVPEIQPYNR.R	Y	88.11	2263.1306	-2.2	1132.5701	2	86.25	F2:69994	3	1234	1252	N
12	13	C0H571|C0H571_PLAF7	R.ILWMHASSNLGTGTYLK.N	Y	87.43	1890.9662	-2.3	946.4882	2	71.76	F2:53832	4	1045	1061	N
12	13	C0H571|C0H571_PLAF7	K.NEHLVSEDPNDDC(+57.02)FINYPLATINLDISDPYK.E	Y	86.22	3620.6616	-2.1	1207.8920	3	96.18	F2:80225	2	1332	1362	Y
12	13	C0H571|C0H571_PLAF7	K.SLYGNNNNNNAGSESDVTLK.S	Y	85.98	2109.9563	-2.5	1055.9828	2	47.69	F2:25476	7	103	122	N
12	13	C0H571|C0H571_PLAF7	K.LMVSC(+57.02)VFNGGETIQEK.L	Y	84.80	1810.8594	-2.4	906.4348	2	67.92	F2:49358	6	847	862	Y
12	13	C0H571|C0H571_PLAF7	K.STYLTEPILTEEHFNLTHKPVYDFSSVK.H	Y	84.53	3294.6448	-2.8	824.6661	4	76.01	F2:58677	4	1295	1322	N
12	13	C0H571|C0H571_PLAF7	K.NSQNYSLTHTEEMIK.I	Y	84.09	1793.8254	-3.3	897.9170	2	49.20	F2:27262	4	803	817	N
12	13	C0H571|C0H571_PLAF7	R.KLM(+15.99)VSC(+57.02)VFNGGETIQEK.L	Y	84.07	1954.9492	-3.4	978.4785	2	56.50	F2:35904	1	846	862	Y
12	13	C0H571|C0H571_PLAF7	K.FGWFYIHPNEVINSINK.T	Y	83.69	2077.0420	0.0	1039.5283	2	88.38	F2:72235	6	555	571	N
12	13	C0H571|C0H571_PLAF7	K.YGAEQGVGSADSNTK.L	Y	83.28	1482.6587	-0.2	742.3365	2	32.86	F2:10650	5	30	44	N
12	13	C0H571|C0H571_PLAF7	K.YLYMDEYLSEGDKATFEK.K	Y	82.80	2200.9873	-1.8	1101.4989	2	71.72	F2:53783	3	52	69	N
12	13	C0H571|C0H571_PLAF7	K.NSQNYSLTHTEEM(+15.99)IK.I	Y	82.06	1809.8203	-3.3	905.9144	2	42.95	F2:20017	5	803	817	Y
12	13	C0H571|C0H571_PLAF7	K.NNDQLTFLETQVAK.I	Y	81.71	1619.8154	-0.2	810.9148	2	104.01	F1:62790	4	588	601	N
12	13	C0H571|C0H571_PLAF7	K.YLYM(+15.99)DEYLSEGDKATFEK.K	Y	81.47	2216.9824	-1.7	1109.4966	2	61.26	F2:41509	4	52	69	Y
12	13	C0H571|C0H571_PLAF7	K.YNASYAYFTLMNMIGK.N	Y	81.18	1885.8743	0.3	943.9447	2	104.46	F2:87890	4	713	728	N
12	13	C0H571|C0H571_PLAF7	R.ILWM(+15.99)HASSNLGTGTYLK.N	Y	81.01	1906.9611	-0.1	954.4877	2	63.59	F2:44292	7	1045	1061	Y
12	13	C0H571|C0H571_PLAF7	K.SPDSLDFSIPMNFFNHK.N	Y	80.22	1994.9196	-2.9	998.4641	2	92.78	F2:76829	5	615	631	N
12	13	C0H571|C0H571_PLAF7	K.IVEIINLSLEVDKSPDSLDFSIPM(+15.99)NFFNHK.N	Y	79.33	3476.7537	0.1	1159.9253	3	102.19	F2:85872	2	602	631	Y
12	13	C0H571|C0H571_PLAF7	K.KVHDFLVLTSQSNENLLPNKEK.L	Y	79.22	2552.3599	-3.5	851.7909	3	61.04	F2:41258	2	169	190	N
12	13	C0H571|C0H571_PLAF7	K.DC(+57.02)NVNQNFTETSK.K	Y	79.20	1555.6572	-2.7	778.8338	2	39.54	F2:16280	4	530	542	Y
12	13	C0H571|C0H571_PLAF7	K.EYENFVENFQPDLHDIM(+15.99)K.L	Y	79.07	2283.0154	-0.7	1142.5142	2	76.33	F2:59037	5	502	519	Y
12	13	C0H571|C0H571_PLAF7	K.ELETILNNSPFSEEQTMK.L	Y	78.74	2108.9937	-3.3	1055.5006	2	79.01	F2:62083	4	1010	1027	N
12	13	C0H571|C0H571_PLAF7	K.SPDSLDFSIPM(+15.99)NFFNHK.N	Y	78.37	2010.9146	-3.7	1006.4609	2	83.78	F2:67309	6	615	631	Y
12	13	C0H571|C0H571_PLAF7	R.KYMTIYINEAYIK.N	Y	78.03	1648.8534	-3.6	825.4310	2	65.11	F2:46086	5	1254	1266	N
12	13	C0H571|C0H571_PLAF7	K.EYENFVENFQPDLHDIMK.L	Y	77.96	2267.0205	-2.1	1134.5151	2	85.97	F2:69682	4	502	519	N
12	13	C0H571|C0H571_PLAF7	Q.RIYDMTINNALVPEIQPYNR.R	Y	77.13	2419.2317	-7.3	1210.6143	2	78.96	F2:62031	2	1233	1252	N
12	13	C0H571|C0H571_PLAF7	R.FDKYIISDDLYYVNMK.V	Y	76.43	2025.9757	-3.9	1013.9912	2	77.65	F2:60550	4	293	308	N
12	13	C0H571|C0H571_PLAF7	K.IRDMEYFSGDISQMNLLDYYSPMVHSESHC(+57.02)QEK.M	Y	75.04	4008.7427	-1.5	1003.1915	4	84.49	F2:68105	2	1081	1113	Y
12	13	C0H571|C0H571_PLAF7	K.EGNEFLMSILHMK.S	Y	74.74	1547.7476	-3.1	774.8787	2	89.38	F2:73292	4	90	102	N
12	13	C0H571|C0H571_PLAF7	K.DC(+57.02)NVNQNFTETSKK.L	Y	74.25	1683.7522	-0.3	562.2578	3	35.90	F2:13044	3	530	543	Y
12	13	C0H571|C0H571_PLAF7	R.VTDAIDVYDFFYIKK.V	Y	74.20	1835.9344	-2.5	918.9722	2	88.47	F2:72331	4	972	986	N
12	13	C0H571|C0H571_PLAF7	R.VTDAIDVYDFFYIK.K	Y	74.10	1707.8395	-1.5	854.9257	2	103.03	F2:86626	10	972	985	N
12	13	C0H571|C0H571_PLAF7	K.ELETILNNSPFSEEQTM(+15.99)K.L	Y	73.91	2124.9885	-3.4	1063.4979	2	74.68	F2:57205	6	1010	1027	Y
12	13	C0H571|C0H571_PLAF7	K.LYFNLPNIYSLAYQLFNELAININVITNVPLK.K	Y	73.66	3724.0278	-2.3	1242.3470	3	106.07	F2:89272	1	677	708	N
12	13	C0H571|C0H571_PLAF7	K.KSVYYDDDVSLYR.K	Y	73.41	1621.7623	-3.6	811.8856	2	52.74	F2:31445	6	833	845	N
12	13	C0H571|C0H571_PLAF7	K.QPYYLMSNVPLNNPK.K	Y	72.53	1776.8868	-1.9	889.4490	2	68.34	F2:49842	5	1174	1188	N
12	13	C0H571|C0H571_PLAF7	K.SC(+57.02)DISQYGIK.S	Y	72.15	1169.5387	-3.2	585.7748	2	47.66	F2:25432	3	870	879	Y
12	13	C0H571|C0H571_PLAF7	K.IDDINNLNIYEHK.E	Y	71.53	1599.7893	-2.7	800.8998	2	55.23	F2:34404	5	323	335	N
12	13	C0H571|C0H571_PLAF7	K.QAAELLESIILKK.K	Y	71.51	1454.8707	-3.8	728.4399	2	79.03	F2:62100	3	953	965	N
12	13	C0H571|C0H571_PLAF7	K.YNASYAYFTLMNM(+15.99)IGK.N	Y	71.30	1901.8691	-4.4	951.9376	2	89.77	F2:73709	6	713	728	Y
12	13	C0H571|C0H571_PLAF7	K.NIVSDALTSEEIKR.H	Y	70.62	1573.8311	-3.0	525.6160	3	59.77	F2:39771	5	1267	1280	N
12	13	C0H571|C0H571_PLAF7	K.KLWFDLLYAYDK.F	Y	70.13	1573.8180	-1.9	787.9148	2	95.48	F2:79528	2	543	554	N
12	13	C0H571|C0H571_PLAF7	K.C(+57.02)HNVIGNIR.N	Y	69.91	1081.5450	-3.5	541.7779	2	40.88	F2:17681	2	71	79	Y
12	13	C0H571|C0H571_PLAF7	K.STYLTEPILTEEHFNLTHKPVYDF.S	Y	68.70	2893.4175	-2.2	965.4776	3	82.65	F2:66130	6	1295	1318	N
12	13	C0H571|C0H571_PLAF7	G.A(+42.01)EQGVGSADSNTK.L	Y	68.49	1304.5845	-0.1	653.2994	2	33.14	F2:10867	5	32	44	Y
12	13	C0H571|C0H571_PLAF7	R.LFVTEGTLEYLLLDK.I	Y	68.20	1752.9550	-1.5	877.4834	2	104.79	F2:88159	16	1193	1207	N
12	13	C0H571|C0H571_PLAF7	K.LM(+15.99)VSC(+57.02)VFNGGETIQEK.L	Y	67.85	1826.8542	-3.5	914.4312	2	63.28	F2:43919	3	847	862	Y
12	13	C0H571|C0H571_PLAF7	R.KYM(+15.99)TIYINEAYIK.N	Y	66.78	1664.8484	-3.0	833.4290	2	57.56	F2:37164	3	1254	1266	Y
12	13	C0H571|C0H571_PLAF7	K.KC(+57.02)HNVIGNIR.N	Y	66.59	1209.6400	-2.2	404.2197	3	39.19	F2:15926	4	70	79	Y
12	13	C0H571|C0H571_PLAF7	K.NLKDMIDINLSIHK.W	Y	66.55	1652.8920	-2.5	551.9699	3	70.43	F2:52281	3	882	895	N
12	13	C0H571|C0H571_PLAF7	K.VFNGIPAFLDK.N	Y	66.45	1219.6600	-4.0	610.8348	2	80.26	F2:63473	2	256	266	N
12	13	C0H571|C0H571_PLAF7	K.NTIKEGNEFLMSILHMK.S	Y	66.33	2004.0172	-3.0	669.0110	3	85.55	F2:69259	3	86	102	N
12	13	C0H571|C0H571_PLAF7	K.NGYHVMNDDKLK.L	Y	66.18	1432.6769	-2.1	717.3442	2	39.89	F2:16620	4	632	643	N
12	13	C0H571|C0H571_PLAF7	R.SNNIVALYILK.T	Y	65.90	1246.7285	-2.3	624.3701	2	80.96	F2:64264	2	434	444	N
12	13	C0H571|C0H571_PLAF7	K.EGNEFLM(+15.99)SILHMK.S	Y	65.90	1563.7426	-3.4	782.8759	2	83.39	F2:66887	4	90	102	Y
12	13	C0H571|C0H571_PLAF7	K.DMIDINLSIHK.W	Y	65.55	1297.6700	-1.5	433.5633	3	66.81	F2:48062	4	885	895	N
12	13	C0H571|C0H571_PLAF7	M.KQSLPIIDHVYHK.D	Y	65.43	1576.8726	-2.9	395.2243	4	47.60	F2:25367	3	770	782	N
12	13	C0H571|C0H571_PLAF7	K.LDYYKNHHSDFIHR.I	Y	65.04	1843.8754	-1.6	461.9754	4	42.70	F2:19726	1	1145	1158	N
12	13	C0H571|C0H571_PLAF7	K.YLYM(+15.99)DEYLSEGDK.A	Y	64.52	1640.6915	-3.7	821.3500	2	58.75	F2:38572	3	52	64	Y
12	13	C0H571|C0H571_PLAF7	K.NHHSDFIHR.I	Y	64.45	1161.5427	-0.5	388.1880	3	34.90	F2:12245	4	1150	1158	N
12	13	C0H571|C0H571_PLAF7	K.ADSDITYFVK.Q	Y	64.43	1157.5604	-3.6	579.7854	2	60.33	F2:40430	4	378	387	N
12	13	C0H571|C0H571_PLAF7	K.QSLPIIDHVYHK.D	Y	64.37	1448.7776	-2.8	483.9318	3	52.44	F2:31103	6	771	782	N
12	13	C0H571|C0H571_PLAF7	K.YFDEYFFASGGK.I	Y	64.35	1429.6190	-2.6	715.8149	2	77.88	F2:60803	3	201	212	N
12	13	C0H571|C0H571_PLAF7	K.KSVYYDDDVSLYRK.L	Y	64.34	1749.8573	-3.7	584.2909	3	46.54	F2:24137	1	833	846	N
12	13	C0H571|C0H571_PLAF7	L.KYLYMDEYLSEGDKATFEK.K	Y	64.20	2329.0823	-0.7	777.3675	3	64.36	F2:45200	1	51	69	N
12	13	C0H571|C0H571_PLAF7	K.YIISDDLYYVNMK.V	Y	64.17	1635.7854	-4.1	818.8966	2	79.03	F2:62099	3	296	308	N
12	13	C0H571|C0H571_PLAF7	K.YNASYAYFTLM(+15.99)NMIGK.N	Y	63.95	1901.8691	-0.5	951.9413	2	92.73	F2:76779	4	713	728	Y
12	13	C0H571|C0H571_PLAF7	K.NC(+57.02)TLLTDFMK.I	Y	63.93	1241.5785	-2.8	621.7948	2	77.15	F2:59981	2	790	799	Y
12	13	C0H571|C0H571_PLAF7	K.NLKDM(+15.99)IDINLSIHK.W	Y	63.53	1668.8868	-2.6	557.3015	3	59.35	F2:39272	5	882	895	Y
12	13	C0H571|C0H571_PLAF7	K.SVYYDDDVSLYRK.L	Y	62.79	1621.7623	-2.3	811.8865	2	52.01	F2:30600	5	834	846	N
12	13	C0H571|C0H571_PLAF7	K.KNC(+57.02)TLLTDFMK.I	Y	61.85	1369.6733	-3.1	457.5636	3	64.37	F2:45216	2	789	799	Y
12	13	C0H571|C0H571_PLAF7	K.WNPAEIEK.L	Y	61.61	985.4869	-3.4	493.7491	2	49.93	F2:28134	5	896	903	N
12	13	C0H571|C0H571_PLAF7	K.YLYMDEYLSEGDK.A	Y	61.57	1624.6967	-2.2	813.3538	2	71.76	F2:53829	1	52	64	N
12	13	C0H571|C0H571_PLAF7	R.VSNITNDM(+15.99)IKK.D	Y	61.42	1277.6649	-0.6	639.8394	2	34.54	F2:11963	4	466	476	Y
12	13	C0H571|C0H571_PLAF7	K.TQYEENKLSEYR.A	Y	60.48	1558.7263	-2.7	520.5813	3	40.89	F2:17689	3	445	456	N
12	13	C0H571|C0H571_PLAF7	R.VSNITNDM(+15.99)IK.K	Y	60.15	1149.5699	-3.0	575.7905	2	39.18	F2:15911	3	466	475	Y
12	13	C0H571|C0H571_PLAF7	K.EYNEFLQDKR.A	Y	60.02	1340.6360	-4.6	671.3222	2	44.67	F2:22004	4	995	1004	N
12	13	C0H571|C0H571_PLAF7	K.QPYYLM(+15.99)SNVPLNNPK.K	Y	59.92	1792.8818	-0.3	897.4479	2	58.09	F2:37788	3	1174	1188	Y
12	13	C0H571|C0H571_PLAF7	K.NGYHVM(+15.99)NDDKLK.L	Y	59.77	1448.6718	1.4	725.3442	2	34.30	F2:11772	4	632	643	Y
12	13	C0H571|C0H571_PLAF7	K.ETMHLSAK.N	Y	59.33	915.4484	-0.3	458.7313	2	34.62	F2:12025	2	336	343	N
12	13	C0H571|C0H571_PLAF7	R.IYDM(+15.99)TINNALVPEIQPYNR.R	Y	59.20	2279.1255	-1.2	1140.5686	2	76.54	F3:60878	1	1234	1252	Y
12	13	C0H571|C0H571_PLAF7	K.KVFNGIPAFLDK.N	Y	59.03	1347.7550	-1.5	674.8838	2	70.63	F2:52519	3	255	266	N
12	13	C0H571|C0H571_PLAF7	K.QAAELLESIILK.K	Y	58.98	1326.7759	-3.9	664.3926	2	91.25	F2:75281	6	953	964	N
12	13	C0H571|C0H571_PLAF7	R.FDKYIISDDLYYVNM(+15.99)K.V	Y	58.29	2041.9706	-6.6	1021.9858	2	71.64	F2:53688	1	293	308	Y
12	13	C0H571|C0H571_PLAF7	K.EKLFEQIVDQIK.Y	Y	58.08	1488.8187	-5.9	745.4122	2	78.21	F2:61166	3	189	200	N
12	13	C0H571|C0H571_PLAF7	K.KNC(+57.02)TLLTDFM(+15.99)K.I	Y	57.72	1385.6683	-0.7	693.8409	2	51.98	F2:30560	1	789	799	Y
12	13	C0H571|C0H571_PLAF7	K.MQVLFITLR.D	Y	57.66	1119.6475	-2.2	560.8298	2	89.48	F2:73397	2	1114	1122	N
12	13	C0H571|C0H571_PLAF7	R.IHPNDFLNNK.V	Y	57.46	1210.6095	-4.1	606.3096	2	46.62	F2:24225	6	1159	1168	N
12	13	C0H571|C0H571_PLAF7	K.NIVSDALTSEEIK.R	Y	57.32	1417.7300	-2.6	709.8704	2	68.30	F2:49793	5	1267	1279	N
12	13	C0H571|C0H571_PLAF7	K.EGNEFLMSILHM(+15.99)K.S	Y	56.94	1563.7426	-1.8	522.2538	3	78.51	F2:61512	3	90	102	Y
12	13	C0H571|C0H571_PLAF7	K.DFTQTNALTNLPNLDNK.K	Y	56.91	1917.9432	1.1	959.9799	2	75.17	F3:59628	3	477	493	N
12	13	C0H571|C0H571_PLAF7	K.INIPEC(+57.02)FGPC(+57.02)TK.L	Y	56.07	1434.6636	-2.7	718.3372	2	62.64	F2:43156	4	1208	1219	Y
12	13	C0H571|C0H571_PLAF7	R.NTFSNKNTIKEGNEFLMSILHMK.S	Y	56.01	2695.3462	-2.2	674.8423	4	84.61	F2:68242	1	80	102	N
12	13	C0H571|C0H571_PLAF7	K.LMYKPMNVEK.L	Y	55.91	1251.6355	-3.6	626.8228	2	44.70	F2:22035	3	917	926	N
12	13	C0H571|C0H571_PLAF7	K.NFFSELWQNIR.F	Y	55.88	1452.7150	1.6	727.3659	2	100.73	F3:80326	1	1062	1072	N
12	13	C0H571|C0H571_PLAF7	K.LM(+15.99)YKPMNVEK.L	Y	55.47	1267.6305	-3.1	634.8206	2	41.88	F2:18784	4	917	926	Y
12	13	C0H571|C0H571_PLAF7	K.KEYNEFLQDKR.A	Y	55.18	1468.7310	-3.7	490.5824	3	41.48	F2:18341	2	994	1004	N
12	13	C0H571|C0H571_PLAF7	F.LVLTSQSNENLLPNK.E	Y	55.13	1668.9047	-3.5	835.4567	2	60.07	F2:40124	1	174	188	N
12	13	C0H571|C0H571_PLAF7	K.LFEQIVDQIK.Y	Y	54.94	1231.6812	-2.1	616.8466	2	78.67	F2:61699	3	191	200	N
12	13	C0H571|C0H571_PLAF7	K.EGNEFLM(+15.99)SILHM(+15.99)K.S	Y	54.91	1579.7374	-2.3	790.8741	2	72.28	F2:54451	2	90	102	Y
12	13	C0H571|C0H571_PLAF7	K.SVYYDDDVSLYR.K	Y	54.87	1493.6674	1.1	747.8418	2	61.46	F3:46281	4	834	845	N
12	13	C0H571|C0H571_PLAF7	K.DM(+15.99)IDINLSIHK.W	Y	54.76	1313.6649	-3.6	657.8373	2	57.12	F2:36641	3	885	895	Y
12	13	C0H571|C0H571_PLAF7	K.YM(+15.99)TIYINEAYIK.N	Y	54.65	1536.7534	-3.2	769.3815	2	66.86	F2:48116	3	1255	1266	Y
12	13	C0H571|C0H571_PLAF7	K.YMTIYINEAYIK.N	Y	54.62	1520.7584	-0.3	761.3863	2	74.53	F3:59081	2	1255	1266	N
12	13	C0H571|C0H571_PLAF7	K.YLYM(+15.99)DEYLSEGDKATFEKK.C	Y	53.81	2345.0771	-3.7	587.2744	4	54.69	F2:33754	1	52	70	Y
12	13	C0H571|C0H571_PLAF7	I.VSDALTSEEIKR.H	Y	53.80	1346.7041	-5.2	674.3558	2	59.85	F2:39860	2	1269	1280	N
12	13	C0H571|C0H571_PLAF7	K.LAYSFVLSC(+57.02)K.M	Y	53.78	1186.6056	-0.6	594.3097	2	67.38	F3:52218	1	904	913	Y
12	13	C0H571|C0H571_PLAF7	K.LQLFFTMAFK.D	Y	53.44	1244.6627	-3.4	623.3365	2	99.88	F2:83773	2	520	529	N
12	13	C0H571|C0H571_PLAF7	R.VSNITNDMIK.K	Y	53.09	1133.5751	-0.9	567.7943	2	47.46	F3:31867	1	466	475	N
12	13	C0H571|C0H571_PLAF7	K.QLMSAIR.K	Y	53.06	817.4480	-2.6	409.7302	2	46.42	F2:23991	2	363	369	N
12	13	C0H571|C0H571_PLAF7	L.M(+15.99)SNVPLNNPK.K	Y	52.90	1128.5597	-2.1	565.2859	2	36.07	F2:13185	2	1179	1188	Y
12	13	C0H571|C0H571_PLAF7	E.QGVGSADSNTK.L	Y	52.48	1062.4941	-0.1	532.2543	2	29.42	F1:8117	1	34	44	N
12	13	C0H571|C0H571_PLAF7	K.IVEIINLSLEVDK.S	Y	52.09	1483.8497	-1.1	742.9313	2	87.52	F2:71307	2	602	614	N
12	13	C0H571|C0H571_PLAF7	F.YIHPNEVINSINK.T	Y	52.02	1539.8046	-4.7	770.9059	2	53.44	F2:32271	1	559	571	N
12	13	C0H571|C0H571_PLAF7	R.KYVTTLTK.A	Y	51.89	952.5593	-3.0	477.2855	2	38.02	F2:14836	2	370	377	N
12	13	C0H571|C0H571_PLAF7	K.DFFFMK.Q	Y	51.63	833.3782	-2.7	417.6953	2	82.14	F2:65610	2	765	770	N
12	13	C0H571|C0H571_PLAF7	K.LSLAPDMVK.T	Y	50.77	972.5314	-2.6	487.2717	2	57.94	F2:37612	3	935	943	N
12	13	C0H571|C0H571_PLAF7	K.QLDDEEIER.F	Y	50.67	1145.5200	-2.3	573.7660	2	40.76	F2:17545	5	388	396	N
12	13	C0H571|C0H571_PLAF7	K.RVSNITNDMIK.K	Y	50.55	1289.6761	-4.1	645.8427	2	45.17	F2:22543	1	465	475	N
12	13	C0H571|C0H571_PLAF7	K.TIMNFVK.F	Y	50.23	851.4575	-1.7	426.7353	2	56.84	F2:36295	2	149	155	N
12	13	C0H571|C0H571_PLAF7	K.LMYKPM(+15.99)NVEK.L	Y	49.84	1267.6305	-3.6	634.8203	2	40.04	F2:16777	3	917	926	Y
12	13	C0H571|C0H571_PLAF7	R.YYESVSIYIR.L	Y	49.49	1291.6448	-2.4	646.8281	2	65.89	F2:46992	4	243	252	N
12	13	C0H571|C0H571_PLAF7	R.DSKEENRSEIAQK.V	Y	49.41	1532.7430	-0.3	511.9215	3	20.34	F3:5758	3	1123	1135	N
12	13	C0H571|C0H571_PLAF7	K.LWFDLLYAYDK.F	Y	49.28	1445.7230	0.6	723.8692	2	102.76	F3:81868	2	544	554	N
12	13	C0H571|C0H571_PLAF7	R.VSNITNDMIKK.D	Y	49.08	1261.6700	-3.1	421.5627	3	42.08	F2:19015	2	466	476	N
12	13	C0H571|C0H571_PLAF7	K.LPLEDYYK.L	Y	48.28	1039.5226	-1.3	520.7679	2	57.36	F3:42091	4	927	934	N
12	13	C0H571|C0H571_PLAF7	Y.YLM(+15.99)SNVPLNNPK.K	Y	48.18	1404.7072	-4.0	703.3580	2	47.21	F2:24915	2	1177	1188	Y
12	13	C0H571|C0H571_PLAF7	K.STYLTEPILTEEHF.N	Y	47.73	1678.8090	-2.3	840.4099	2	80.57	F2:63821	2	1295	1308	N
12	13	C0H571|C0H571_PLAF7	K.HNHIVER.F	Y	47.23	903.4675	-0.1	452.7410	2	23.03	F3:7801	2	286	292	N
12	13	C0H571|C0H571_PLAF7	K.SAYYQC(+57.02)K.L	Y	46.48	918.3906	0.2	460.2027	2	31.86	F2:9890	2	1138	1144	Y
12	13	C0H571|C0H571_PLAF7	L.FVTEGTLEYLLLDK.I	Y	46.40	1639.8708	-1.7	820.9413	2	96.76	F2:80781	1	1194	1207	N
12	13	C0H571|C0H571_PLAF7	K.YLLDNSNDIK.K	Y	46.28	1193.5928	-5.6	597.8003	2	51.87	F2:30436	2	159	168	N
12	13	C0H571|C0H571_PLAF7	K.YNFLDIYK.Q	Y	46.02	1074.5386	-2.0	538.2755	2	76.42	F2:59140	3	222	229	N
12	13	C0H571|C0H571_PLAF7	K.TTEYYLK.E	Y	45.63	916.4542	-3.2	459.2329	2	42.78	F2:19821	5	495	501	N
12	13	C0H571|C0H571_PLAF7	K.ETM(+15.99)HLSAK.N	Y	45.33	931.4433	0.4	466.7291	2	25.40	F2:5287	2	336	343	Y
12	13	C0H571|C0H571_PLAF7	K.YLLDNSNDIKK.V	Y	45.23	1321.6877	-1.6	661.8501	2	41.05	F3:25446	2	159	169	N
12	13	C0H571|C0H571_PLAF7	K.NC(+57.02)TLLTDFM(+15.99)K.I	Y	44.96	1257.5734	-3.3	629.7919	2	62.45	F2:42929	3	790	799	Y
12	13	C0H571|C0H571_PLAF7	Y.YLMSNVPLNNPK.K	Y	44.66	1388.7122	-2.3	695.3618	2	57.16	F2:36679	2	1177	1188	N
12	13	C0H571|C0H571_PLAF7	K.LSLAPDM(+15.99)VK.T	Y	44.46	988.5263	-3.7	495.2686	2	48.24	F2:26125	4	935	943	Y
12	13	C0H571|C0H571_PLAF7	K.KTTEYYLK.E	Y	44.33	1044.5491	-0.6	523.2815	2	32.19	F3:16143	1	494	501	N
12	13	C0H571|C0H571_PLAF7	K.QPVC(+57.02)SAYLHLC(+57.02)SR.Y	Y	43.89	1589.7443	0.2	530.9221	3	50.56	F2:28883	2	230	242	Y
12	13	C0H571|C0H571_PLAF7	K.NTIKEGNEFLM(+15.99)SILHMK.S	Y	43.59	2020.0122	-0.1	674.3446	3	80.59	F2:63847	3	86	102	Y
12	13	C0H571|C0H571_PLAF7	K.EGNEFLMSILH.M	Y	43.32	1288.6122	1.0	645.3140	2	87.93	F3:70382	2	90	100	N
12	13	C0H571|C0H571_PLAF7	K.LM(+15.99)YKPM(+15.99)NVEK.L	Y	43.27	1283.6254	-1.1	642.8193	2	31.16	F3:15015	3	917	926	Y
12	13	C0H571|C0H571_PLAF7	K.ILGLLTVTLWAK.E	Y	43.15	1326.8275	0.2	664.4211	2	100.83	F3:80401	1	818	829	N
12	13	C0H571|C0H571_PLAF7	G.KQAAELLESIILK.K	Y	43.03	1454.8707	-1.8	728.4413	2	80.93	F2:64236	1	952	964	N
12	13	C0H571|C0H571_PLAF7	K.TIM(+15.99)NFVK.F	Y	42.68	867.4524	-4.4	434.7316	2	44.17	F2:21429	3	149	155	Y
12	13	C0H571|C0H571_PLAF7	L.MSNVPLNNPK.K	Y	42.38	1112.5648	-2.0	557.2886	2	35.67	F3:19876	1	1179	1188	N
12	13	C0H571|C0H571_PLAF7	K.YVTTLTK.A	Y	42.18	824.4644	-1.1	413.2390	2	34.37	F3:18449	3	371	377	N
12	13	C0H571|C0H571_PLAF7	K.M(+15.99)QVLFITLR.D	Y	42.01	1135.6423	0.0	568.8284	2	76.18	F3:60542	3	1114	1122	Y
12	13	C0H571|C0H571_PLAF7	K.LINSYEC(+57.02)HWF.T	Y	41.83	1367.5968	-1.3	684.8048	2	75.19	F2:57804	1	1028	1037	Y
12	13	C0H571|C0H571_PLAF7	K.NHDIYSK.G	Y	41.79	875.4137	0.6	438.7144	2	28.37	F2:7291	2	729	735	N
12	13	C0H571|C0H571_PLAF7	K.RVSNITNDM(+15.99)IK.K	Y	41.72	1305.6710	-3.2	653.8407	2	38.26	F2:15042	1	465	475	Y
12	13	C0H571|C0H571_PLAF7	K.KLMDMELK.H	Y	41.21	1006.5191	-0.6	504.2665	2	49.17	F3:33687	1	278	285	N
12	13	C0H571|C0H571_PLAF7	K.NVDKIQVSK.I	Y	40.94	1029.5818	-1.1	515.7976	2	28.71	F3:12536	1	314	322	N
12	13	C0H571|C0H571_PLAF7	K.LMDMELK.H	Y	40.75	878.4241	-2.6	440.2182	2	54.83	F2:33928	3	279	285	N
12	13	C0H571|C0H571_PLAF7	K.QLM(+15.99)SAIR.K	Y	39.85	833.4429	-2.1	417.7279	2	31.49	F3:15365	2	363	369	Y
12	13	C0H571|C0H571_PLAF7	K.LQLFFTM(+15.99)AFK.D	Y	39.78	1260.6576	-1.0	631.3354	2	86.21	F3:68995	2	520	529	Y
12	13	C0H571|C0H571_PLAF7	R.IYDMTINNALVPEIQPY.N	Y	38.29	1992.9866	0.7	997.5012	2	100.16	F3:79881	5	1234	1250	N
12	13	C0H571|C0H571_PLAF7	K.LANNIEK.S	Y	38.05	800.4392	0.2	401.2270	2	31.82	F2:9856	2	863	869	N
12	13	C0H571|C0H571_PLAF7	K.IDDINNLNIYEHKETMHLSAK.N	Y	38.00	2497.2271	-1.2	625.3133	4	55.34	F2:34534	1	323	343	N
12	13	C0H571|C0H571_PLAF7	K.DFFFM(+15.99)K.Q	Y	37.44	849.3731	-2.6	425.6927	2	68.05	F2:49512	2	765	770	Y
12	13	C0H571|C0H571_PLAF7	C.VFNGGETIQEK.L	Y	36.67	1220.6036	-3.1	611.3072	2	38.18	F3:22363	1	852	862	N
12	13	C0H571|C0H571_PLAF7	K.LC(+57.02)SDILK.Y	N	36.60	847.4473	-0.7	424.7306	2	97.87	F1:57915	6	45	51	Y
12	13	C0H571|C0H571_PLAF7	K.PVYDFSSVK.H	Y	36.47	1040.5178	-4.4	521.2639	2	53.33	F3:37882	1	1314	1322	N
12	13	C0H571|C0H571_PLAF7	K.LM(+15.99)DM(+15.99)ELK.H	Y	35.66	910.4140	-0.6	456.2140	2	35.60	F2:12804	2	279	285	Y
12	13	C0H571|C0H571_PLAF7	K.KLMDM(+15.99)ELK.H	Y	35.65	1022.5140	-4.7	512.2619	2	41.59	F2:18472	1	278	285	Y
12	13	C0H571|C0H571_PLAF7	K.LMDM(+15.99)ELK.H	Y	35.55	894.4191	-0.3	448.2167	2	39.65	F3:23920	1	279	285	Y
12	13	C0H571|C0H571_PLAF7	R.IYDMTINNALVPEIQPYNRR.K	Y	33.88	2419.2317	-2.3	807.4160	3	77.47	F2:60343	2	1234	1253	N
12	13	C0H571|C0H571_PLAF7	F.TSYENFR.I	Y	33.39	915.4086	-1.9	458.7107	2	35.61	F3:19820	1	1038	1044	N
12	13	C0H571|C0H571_PLAF7	L.TSQSNENLLPNKEK.L	Y	33.36	1600.8057	-1.7	534.6083	3	31.51	F3:15397	2	177	190	N
12	13	C0H571|C0H571_PLAF7	F.NLTHKPVYDFSSVK.H	Y	32.86	1633.8463	-3.2	545.6210	3	47.80	F2:25611	1	1309	1322	N
12	13	C0H571|C0H571_PLAF7	K.STYLTEPILTEEHFNLTHK.P	Y	32.79	2272.1375	-0.6	758.3860	3	67.89	F2:49323	1	1295	1313	N
12	13	C0H571|C0H571_PLAF7	M.KVFDLK.N	N	32.63	748.4483	-1.3	375.2309	2	37.35	F3:21623	9	308	313	N
12	13	C0H571|C0H571_PLAF7	K.SLYLSLK.G	Y	31.30	822.4851	-3.1	412.2486	2	59.20	F2:39097	2	123	129	N
12	13	C0H571|C0H571_PLAF7	R.IYDM(+15.99)TINNALVPEIQPY.N	Y	31.20	2008.9816	-2.3	1005.4957	2	91.78	F3:73408	2	1234	1250	Y
12	13	C0H571|C0H571_PLAF7	K.VSIKYGAEQGVGSADSNTK.L	Y	31.03	1909.9381	-3.0	637.6514	3	41.71	F2:18599	1	26	44	N
12	13	C0H571|C0H571_PLAF7	Y.IISDDLYYVNMK.V	Y	30.87	1472.7220	-3.2	737.3660	2	70.08	F2:51878	1	297	308	N
12	13	C0H571|C0H571_PLAF7	K.VKGEEFK.K	Y	30.69	835.4439	-0.2	418.7292	2	24.10	F3:8653	1	271	277	N
12	13	C0H571|C0H571_PLAF7	N.NALVPEIQPYNR.R	Y	30.43	1412.7412	-7.3	707.3727	2	62.09	F2:42497	1	1241	1252	N
12	13	C0H571|C0H571_PLAF7	K.NLYILK.S	N	29.41	762.4639	-2.2	382.2384	2	55.21	F2:34381	2	1371	1376	N
12	13	C0H571|C0H571_PLAF7	K.EISEDLIK.N	Y	29.04	945.5018	-0.9	473.7578	2	50.18	F3:34699	4	1363	1370	N
12	13	C0H571|C0H571_PLAF7	K.KLM(+15.99)DM(+15.99)ELK.H	Y	28.71	1038.5089	0.4	520.2620	2	34.45	F2:11890	1	278	285	Y
12	13	C0H571|C0H571_PLAF7	R.AHKFYR.R	Y	27.21	820.4344	1.5	411.2251	2	25.15	F3:9492	1	457	462	N
12	13	C0H571|C0H571_PLAF7	K.EENRSEIAQK.V	Y	27.10	1202.5891	1.1	602.3025	2	20.22	F3:5665	1	1126	1135	N
12	13	C0H571|C0H571_PLAF7	K.FGWFYIHPNEVIN.S	Y	26.46	1634.7881	0.4	818.4016	2	92.96	F2:77023	1	555	567	N
12	13	C0H571|C0H571_PLAF7	D.Y(+42.01)YKLSLAPDM(+15.99)VK.T	Y	25.96	1484.7584	9.0	495.9312	3	47.11	F3:31503	1	932	943	Y
12	13	C0H571|C0H571_PLAF7	M.YKPM(+15.99)NVEK.L	Y	25.43	1023.5059	-3.7	512.7584	2	40.15	F2:16899	1	919	926	Y
12	13	C0H571|C0H571_PLAF7	K.VHDFLVL.T	Y	25.39	841.4698	-2.4	421.7411	2	77.14	F2:59971	1	170	176	N
12	13	C0H571|C0H571_PLAF7	K.VKGEEFKK.L	Y	23.74	963.5389	0.4	482.7769	2	21.62	F3:6716	1	271	278	N
12	13	C0H571|C0H571_PLAF7	R.IHPNDFLNNKVYVLK.Q	Y	21.22	1812.9886	-2.4	605.3354	3	63.27	F2:43903	2	1159	1173	N
12	13	C0H571|C0H571_PLAF7	E.F(+42.01)KKLMDM(+15.99)ELK.H	Y	19.94	1339.6880	-5.4	447.5675	3	39.67	F3:23937	1	276	285	Y
12	13	C0H571|C0H571_PLAF7	K.KLM(+15.99)DMELK.H	Y	19.75	1022.5140	2.5	512.2656	2	42.75	F3:27137	1	278	285	Y
12	13	C0H571|C0H571_PLAF7	Y.YDDDVSLYRK.L	Y	17.72	1272.5986	5.5	637.3101	2	52.30	F2:30939	1	837	846	N
12	13	C0H571|C0H571_PLAF7	N.ALTNLPNLDNKK.T	Y	16.82	1339.7460	-1.1	447.5888	3	46.37	F3:30747	1	483	494	N
12	13	C0H571|C0H571_PLAF7	K.S(+42.01)AYYQC(+57.02)K.L	Y	16.34	960.4011	-2.6	481.2066	2	64.97	F1:32051	7	1138	1144	Y
15	30	Q8IEK1|Q8IEK1_PLAF7	R.GFSAPVYIEDNLTDEER.I	Y	106.29	1953.8955	-1.2	977.9539	2	104.28	F1:63094	7	735	751	N
15	30	Q8IEK1|Q8IEK1_PLAF7	K.ESDTFVFNNIAVKPIPSLFR.G	Y	101.78	2293.2107	-1.3	1147.6111	2	93.23	F2:77294	5	715	734	N
15	30	Q8IEK1|Q8IEK1_PLAF7	K.KPLFIPISVGLINPENGK.E	Y	101.30	1935.1193	-3.0	968.5640	2	84.81	F2:68462	6	685	702	N
15	30	Q8IEK1|Q8IEK1_PLAF7	K.KQYSIHVNQYTKPDENQK.E	Y	97.85	2219.0972	-2.7	1110.5529	2	39.97	F2:16701	7	665	682	N
15	30	Q8IEK1|Q8IEK1_PLAF7	K.KNDGNTATC(+57.02)EDFNYAMEQAYK.M	Y	96.87	2469.0212	-3.3	1235.5138	2	58.15	F2:37860	5	609	629	Y
15	30	Q8IEK1|Q8IEK1_PLAF7	K.KLVEGEEYTYDNEFLTIFSK.F	Y	96.46	2424.1736	-0.5	1213.0935	2	88.01	F2:71825	4	262	281	N
15	30	Q8IEK1|Q8IEK1_PLAF7	R.SVQFLEDSSPLSHPIRPESYVSMENFYTTTVYDK.G	Y	95.52	3965.8669	-0.9	1322.9618	3	88.01	F2:71823	4	549	582	N
15	30	Q8IEK1|Q8IEK1_PLAF7	K.NEKLESFNLTPVNAQFIDAIK.Y	Y	94.81	2390.2480	-1.2	1196.1299	2	84.33	F2:67922	2	788	808	N
15	30	Q8IEK1|Q8IEK1_PLAF7	R.QELMLNEMNTMLQEPNISNNLK.E	Y	94.29	2603.2393	-2.6	1302.6235	2	88.42	F2:72272	4	1054	1075	N
15	30	Q8IEK1|Q8IEK1_PLAF7	K.QYSIHVNQYTKPDENQK.E	Y	93.45	2091.0022	-3.9	1046.5043	2	42.08	F2:19013	4	666	682	N
15	30	Q8IEK1|Q8IEK1_PLAF7	K.ADNSANLNQYLLWFSQSGTPHVSFK.Y	Y	93.21	2823.3616	-3.0	1412.6838	2	95.33	F2:79384	9	633	657	N
15	30	Q8IEK1|Q8IEK1_PLAF7	K.KADNSANLNQYLLWFSQSGTPHVSFK.Y	Y	92.62	2951.4565	-1.2	984.8250	3	87.49	F2:71275	4	632	657	N
15	30	Q8IEK1|Q8IEK1_PLAF7	K.FAFSSEVIIHPETNYALTGLYK.S	Y	92.61	2499.2686	-1.6	1250.6395	2	87.07	F2:70850	3	288	309	N
15	30	Q8IEK1|Q8IEK1_PLAF7	K.RQELMLNEMNTMLQEPNISNNLK.E	Y	90.91	2759.3403	-3.4	1380.6727	2	80.18	F2:63391	3	1053	1075	N
15	30	Q8IEK1|Q8IEK1_PLAF7	K.DYKPSGFIINNVTLNINIHDNETIVR.S	Y	90.88	2998.5513	0.8	1000.5252	3	83.17	F2:66650	5	203	228	N
15	30	Q8IEK1|Q8IEK1_PLAF7	K.ADDLTYFNDESHVDFDQMNMR.T	Y	90.62	2562.0427	-3.3	1282.0244	2	75.12	F2:57722	5	875	895	N
15	30	Q8IEK1|Q8IEK1_PLAF7	R.FNDPHLKPC(+57.02)YLFAVVAGDLK.H	Y	89.68	2303.1772	-1.2	1152.5945	2	89.73	F2:73662	3	374	393	Y
15	30	Q8IEK1|Q8IEK1_PLAF7	K.HNVGEDLVFDGVGLK.I	Y	87.55	1597.8099	-3.5	799.9095	2	70.24	F2:52060	6	238	252	N
15	30	Q8IEK1|Q8IEK1_PLAF7	K.SPYPSNWLTSLSVSAYFDK.Y	Y	86.50	2161.0366	-1.6	1081.5238	2	102.31	F2:85977	6	923	941	N
15	30	Q8IEK1|Q8IEK1_PLAF7	K.NDGNTATC(+57.02)EDFNYAMEQAYK.M	Y	85.97	2340.9263	-2.6	1171.4674	2	65.97	F2:47085	4	610	629	Y
15	30	Q8IEK1|Q8IEK1_PLAF7	K.TDKFNPMVATQLC(+57.02)EPFK.L	Y	84.69	2024.9700	-3.1	1013.4891	2	71.15	F2:53115	4	1028	1044	Y
15	30	Q8IEK1|Q8IEK1_PLAF7	K.AQYPNILNEIIEHSK.S	Y	83.94	1767.9155	-2.4	884.9629	2	82.80	F2:66277	7	908	922	N
15	30	Q8IEK1|Q8IEK1_PLAF7	F.SSEVIIHPETNYALTGLYK.S	Y	82.01	2134.0945	-1.9	1068.0525	2	68.50	F2:50027	4	291	309	N
15	30	Q8IEK1|Q8IEK1_PLAF7	K.RQELM(+15.99)LNEMNTMLQEPNISNNLK.E	Y	81.89	2775.3354	-2.2	926.1171	3	73.41	F2:55761	1	1053	1075	Y
15	30	Q8IEK1|Q8IEK1_PLAF7	R.ILTVVGHEYFHNYTGNR.V	Y	81.87	2018.9962	-3.3	1010.5021	2	57.07	F2:36571	6	490	506	N
15	30	Q8IEK1|Q8IEK1_PLAF7	K.LVEGEEYTYDNEFLTIFSK.F	Y	81.63	2296.0786	-2.0	1149.0443	2	97.76	F2:81736	8	263	281	N
15	30	Q8IEK1|Q8IEK1_PLAF7	K.LSKDDELLLQEWLK.T	Y	81.22	1728.9297	-1.9	865.4705	2	86.20	F2:69935	6	952	965	N
15	30	Q8IEK1|Q8IEK1_PLAF7	K.MNNNSDHLQQNGVM(+15.99)NLNSNNVENNNNNNSVVVK.K	Y	80.93	3697.6558	-3.5	1233.5549	3	47.08	F2:24768	1	160	192	Y
15	30	Q8IEK1|Q8IEK1_PLAF7	K.TDKFNPM(+15.99)VATQLC(+57.02)EPFK.L	Y	77.52	2040.9648	-2.9	1021.4867	2	63.62	F2:44326	5	1028	1044	Y
15	30	Q8IEK1|Q8IEK1_PLAF7	R.YIINFVSNLDTDVLADTK.E	Y	76.17	2040.0415	-1.3	1021.0267	2	98.78	F2:82720	11	832	849	N
15	30	Q8IEK1|Q8IEK1_PLAF7	K.YPVLLSNGDKVNEFEIPGGR.H	Y	76.03	2203.1272	-4.2	735.3799	3	72.65	F2:54874	5	350	369	N
15	30	Q8IEK1|Q8IEK1_PLAF7	K.M(+15.99)NNNSDHLQQNGVMNLNSNNVENNNNNNSVVVK.K	Y	75.89	3697.6558	-4.3	1233.5540	3	51.58	F2:30087	1	160	192	Y
15	30	Q8IEK1|Q8IEK1_PLAF7	K.SMAFDEDYFGLEYDLSR.L	Y	75.19	2056.8723	-3.3	1029.4401	2	95.54	F2:79593	7	432	448	N
15	30	Q8IEK1|Q8IEK1_PLAF7	R.MKPFEEGHGITQVDK.M	Y	74.85	1714.8348	-3.6	858.4216	2	44.63	F2:21960	4	145	159	N
15	30	Q8IEK1|Q8IEK1_PLAF7	K.LESFNLTPVNAQFIDAIK.Y	Y	74.70	2019.0676	-1.4	1010.5397	2	93.47	F2:77540	6	791	808	N
15	30	Q8IEK1|Q8IEK1_PLAF7	R.LGSVVNNEENTC(+57.02)SDKR.M	Y	74.54	1820.8323	0.6	911.4240	2	35.67	F2:12858	5	129	144	Y
15	30	Q8IEK1|Q8IEK1_PLAF7	R.LNLVAVSDFNVGAMENK.G	Y	74.21	1819.9138	-2.2	910.9622	2	83.75	F2:67276	4	449	465	N
15	30	Q8IEK1|Q8IEK1_PLAF7	R.ITFFIDRPDMMAK.Y	Y	73.41	1583.7839	-2.0	792.8976	2	73.39	F2:55738	5	326	338	N
15	30	Q8IEK1|Q8IEK1_PLAF7	K.QYSIHVNQYTKPDENQKEK.K	Y	72.97	2348.1396	-3.1	588.0403	4	40.39	F2:17143	4	666	684	N
15	30	Q8IEK1|Q8IEK1_PLAF7	R.M(+15.99)KPFEEGHGITQVDK.M	Y	72.30	1730.8297	-2.8	866.4197	2	41.13	F2:17956	6	145	159	Y
15	30	Q8IEK1|Q8IEK1_PLAF7	L.NSNNVENNNNNNSVVVK.K	Y	71.96	1871.8722	-0.2	936.9432	2	34.99	F2:12313	3	176	192	N
15	30	Q8IEK1|Q8IEK1_PLAF7	K.FNPM(+15.99)VATQLC(+57.02)EPFK.L	Y	71.71	1696.7953	-1.5	849.4037	2	69.72	F2:51452	3	1031	1044	Y
15	30	Q8IEK1|Q8IEK1_PLAF7	G.SVVNNEENTC(+57.02)SDKR.M	Y	69.54	1650.7268	0.0	826.3707	2	28.73	F2:7553	4	131	144	Y
15	30	Q8IEK1|Q8IEK1_PLAF7	K.DDELLLQEWLK.T	Y	69.49	1400.7188	-1.7	701.3655	2	99.47	F2:83399	2	955	965	N
15	30	Q8IEK1|Q8IEK1_PLAF7	K.SKNIIVSQC(+57.02)EATGFR.R	Y	69.37	1708.8566	-4.2	570.6237	3	48.26	F2:26150	2	310	324	Y
15	30	Q8IEK1|Q8IEK1_PLAF7	N.KGLNIFNANSLLASK.K	Y	69.26	1588.8937	-1.6	795.4528	2	72.57	F2:54782	1	465	479	N
15	30	Q8IEK1|Q8IEK1_PLAF7	K.KQYSIHVNQYTKPDENQKEK.K	Y	69.24	2476.2346	-2.0	620.0647	4	38.87	F2:15609	3	665	684	N
15	30	Q8IEK1|Q8IEK1_PLAF7	R.ITFFIDRPDMM(+15.99)AK.Y	Y	68.88	1599.7789	-2.6	800.8947	2	67.06	F2:48344	3	326	338	Y
15	30	Q8IEK1|Q8IEK1_PLAF7	K.ADNSANLNQYLLWFSQSGTPH.V	Y	68.00	2362.0979	-3.7	1182.0519	2	98.53	F2:82486	3	633	653	N
15	30	Q8IEK1|Q8IEK1_PLAF7	I.LTVVGHEYFHNYTGNR.V	Y	67.96	1905.9121	-3.9	636.3088	3	57.14	F2:36651	1	491	506	N
15	30	Q8IEK1|Q8IEK1_PLAF7	K.ESDTFVFNNIAVKPIPSL.F	Y	67.75	1990.0411	-1.5	996.0263	2	95.15	F2:79220	2	715	732	N
15	30	Q8IEK1|Q8IEK1_PLAF7	K.SM(+15.99)AFDEDYFGLEYDLSR.L	Y	67.64	2072.8672	0.4	1037.4413	2	88.98	F2:72853	2	432	448	Y
15	30	Q8IEK1|Q8IEK1_PLAF7	K.EMISQTTLELTK.E	Y	67.39	1392.7170	-1.9	697.3644	2	61.59	F2:41904	3	703	714	N
15	30	Q8IEK1|Q8IEK1_PLAF7	K.KKVELYVFSEEK.Y	Y	67.11	1497.8079	-2.5	749.9093	2	50.04	F2:28263	2	406	417	N
15	30	Q8IEK1|Q8IEK1_PLAF7	R.LNLVAVSDFNVGAM(+15.99)ENK.G	Y	65.78	1835.9087	-0.1	918.9615	2	104.39	F1:63221	7	449	465	Y
15	30	Q8IEK1|Q8IEK1_PLAF7	F.SAPVYIEDNLTDEER.I	Y	64.38	1749.8057	-3.6	875.9070	2	60.14	F2:40203	2	737	751	N
15	30	Q8IEK1|Q8IEK1_PLAF7	L.TVVGHEYFHNYTGNR.V	Y	64.17	1792.8281	-3.1	598.6148	3	57.09	F2:36602	3	492	506	N
15	30	Q8IEK1|Q8IEK1_PLAF7	K.QIGDKLNDVYYK.M	Y	63.84	1454.7405	-4.5	728.3743	2	49.35	F2:27452	4	855	866	N
15	30	Q8IEK1|Q8IEK1_PLAF7	R.MYLTILGEEYYK.K	Y	63.39	1521.7424	-0.7	761.8780	2	84.12	F2:67692	3	589	600	N
15	30	Q8IEK1|Q8IEK1_PLAF7	K.EKKPLFIPISVGLINPENGK.E	Y	61.46	2192.2568	-1.3	731.7586	3	76.99	F2:59795	5	683	702	N
15	30	Q8IEK1|Q8IEK1_PLAF7	K.QILMNYNEFLK.A	Y	61.12	1411.7169	-2.5	706.8640	2	78.66	F2:61678	1	775	785	N
15	30	Q8IEK1|Q8IEK1_PLAF7	R.MYLTILGEEYYKK.G	Y	61.09	1649.8374	-1.9	825.9244	2	72.22	F2:54375	2	589	601	N
15	30	Q8IEK1|Q8IEK1_PLAF7	K.KLENEVLKDSK.N	Y	60.45	1301.7190	-2.2	434.9127	3	38.54	F2:15297	2	981	991	N
15	30	Q8IEK1|Q8IEK1_PLAF7	F.RGFSAPVYIEDNLTDEER.I	Y	60.15	2109.9966	-1.3	1056.0042	2	67.39	F2:48740	2	734	751	N
15	30	Q8IEK1|Q8IEK1_PLAF7	K.YLLEDPHADAGFK.S	Y	60.13	1474.7092	-2.1	738.3604	2	55.67	F2:34926	5	809	821	N
15	30	Q8IEK1|Q8IEK1_PLAF7	R.KDYKPSGFIINNVTLNINIHDNETIVR.S	Y	59.89	3126.6462	-3.1	782.6664	4	73.98	F2:56417	2	202	228	N
15	30	Q8IEK1|Q8IEK1_PLAF7	S.FNLTPVNAQFIDAIK.Y	Y	59.66	1689.9089	-1.0	845.9609	2	88.64	F2:72497	2	794	808	N
15	30	Q8IEK1|Q8IEK1_PLAF7	K.QILM(+15.99)NYNEFLK.A	Y	59.57	1427.7119	-0.4	714.8629	2	70.15	F2:51955	2	775	785	Y
15	30	Q8IEK1|Q8IEK1_PLAF7	K.ESDTFVFNNIAVK.P	Y	59.25	1482.7355	0.5	742.3754	2	72.02	F2:54137	2	715	727	N
15	30	Q8IEK1|Q8IEK1_PLAF7	K.LQWALEC(+57.02)LKK.S	Y	57.82	1287.7009	-3.1	644.8557	2	60.96	F2:41161	4	422	431	Y
15	30	Q8IEK1|Q8IEK1_PLAF7	K.LQWALEC(+57.02)LK.K	Y	57.78	1159.6060	-3.0	580.8085	2	73.23	F2:55549	2	422	430	Y
15	30	Q8IEK1|Q8IEK1_PLAF7	K.GLNIFNANSLLASK.K	Y	57.57	1460.7987	-1.4	731.4056	2	83.62	F2:67138	3	466	479	N
15	30	Q8IEK1|Q8IEK1_PLAF7	K.VNEFEIPGGR.H	Y	57.47	1116.5563	0.3	559.2856	2	98.58	F1:58477	3	360	369	N
15	30	Q8IEK1|Q8IEK1_PLAF7	K.KNDGNTATC(+57.02)EDFNYAM(+15.99)EQAYK.M	Y	57.11	2485.0161	-4.4	829.3423	3	48.08	F2:25931	3	609	629	Y
15	30	Q8IEK1|Q8IEK1_PLAF7	R.SVQFLEDSSPLSHPIRPESYVSM(+15.99)ENFYTTTVYDK.G	Y	56.77	3981.8618	1.8	1328.2969	3	79.01	F3:63067	3	549	582	Y
15	30	Q8IEK1|Q8IEK1_PLAF7	R.SVLDMDISKHNVGEDLVFDGVGLK.I	Y	56.66	2586.2998	2.1	863.1090	3	82.00	F3:65594	3	229	252	N
15	30	Q8IEK1|Q8IEK1_PLAF7	K.FNPMVATQLC(+57.02)EPFK.L	Y	56.61	1680.8004	-0.7	841.4069	2	77.12	F3:61399	1	1031	1044	Y
15	30	Q8IEK1|Q8IEK1_PLAF7	L.LSNGDKVNEFEIPGGR.H	Y	56.44	1730.8586	-2.3	577.9588	3	51.70	F2:30233	3	354	369	N
15	30	Q8IEK1|Q8IEK1_PLAF7	K.ESDTFVFNNIAVKPIPSLF.R	Y	56.29	2137.1094	0.5	1069.5625	2	102.73	F3:81846	2	715	733	N
15	30	Q8IEK1|Q8IEK1_PLAF7	R.YNSC(+57.02)TNIYMK.Q	Y	56.26	1292.5530	-4.5	647.2809	2	44.23	F2:21497	7	765	774	Y
15	30	Q8IEK1|Q8IEK1_PLAF7	K.SYIVSLPQDR.Y	Y	55.80	1176.6139	-0.3	589.3140	2	100.64	F1:60114	2	822	831	N
15	30	Q8IEK1|Q8IEK1_PLAF7	K.EM(+15.99)ISQTTLELTK.E	Y	55.49	1408.7119	-6.1	705.3589	2	53.60	F2:32465	2	703	714	Y
15	30	Q8IEK1|Q8IEK1_PLAF7	K.NIIVSQC(+57.02)EATGFR.R	Y	55.06	1493.7296	-3.4	747.8696	2	56.36	F2:35723	4	312	324	Y
15	30	Q8IEK1|Q8IEK1_PLAF7	K.YDVTVTADKEK.Y	Y	54.74	1267.6295	-2.5	634.8204	2	32.44	F3:16437	2	339	349	N
15	30	Q8IEK1|Q8IEK1_PLAF7	K.RQELMLNEMNTM(+15.99)LQEPNISNNLK.E	Y	54.49	2775.3354	-0.1	926.1190	3	69.31	F3:54097	1	1053	1075	Y
15	30	Q8IEK1|Q8IEK1_PLAF7	K.KVELYVFSEEK.Y	Y	54.21	1369.7129	-0.9	685.8631	2	58.46	F2:38226	4	407	417	N
15	30	Q8IEK1|Q8IEK1_PLAF7	K.NSIDFSYAR.I	Y	54.17	1071.4985	-3.6	536.7546	2	51.05	F2:29465	6	481	489	N
15	30	Q8IEK1|Q8IEK1_PLAF7	K.YDVTVTADK.E	Y	54.12	1010.4920	-4.1	506.2512	2	40.80	F2:17587	5	339	347	N
15	30	Q8IEK1|Q8IEK1_PLAF7	R.YIINFVSNLDTDVLADTKEYIYK.Q	Y	53.80	2736.3896	-1.1	913.1362	3	103.29	F2:86863	1	832	854	N
15	30	Q8IEK1|Q8IEK1_PLAF7	R.M(+15.99)YLTILGEEYYK.K	Y	53.79	1537.7374	-0.7	769.8754	2	75.29	F3:59733	3	589	600	Y
15	30	Q8IEK1|Q8IEK1_PLAF7	R.ITFFIDRPDM(+15.99)M(+15.99)AK.Y	Y	53.12	1615.7738	-3.0	808.8917	2	60.76	F2:40922	4	326	338	Y
15	30	Q8IEK1|Q8IEK1_PLAF7	G.SVVNNEENTC(+57.02)SDK.R	Y	53.12	1494.6256	-0.4	748.3198	2	25.82	F3:10038	1	131	143	Y
15	30	Q8IEK1|Q8IEK1_PLAF7	G.FSAPVYIEDNLTDEER.I	Y	52.73	1896.8740	-4.6	949.4399	2	74.40	F2:56902	1	736	751	N
15	30	Q8IEK1|Q8IEK1_PLAF7	K.YDSDAFVR.Y	Y	52.30	971.4348	-0.4	486.7245	2	89.78	F1:51500	7	757	764	N
15	30	Q8IEK1|Q8IEK1_PLAF7	R.ITFFIDRPDM(+15.99)MAK.Y	Y	52.29	1599.7789	-4.3	800.8933	2	65.74	F3:50580	4	326	338	Y
15	30	Q8IEK1|Q8IEK1_PLAF7	R.DWFQLTLK.E	Y	52.06	1049.5546	-1.9	525.7836	2	87.73	F2:71539	2	511	518	N
15	30	Q8IEK1|Q8IEK1_PLAF7	C.YLFAVVAGDLK.H	Y	51.31	1194.6648	-2.4	598.3383	2	83.03	F2:66513	3	383	393	N
15	30	Q8IEK1|Q8IEK1_PLAF7	D.PHADAGFK.S	Y	50.99	841.4082	-1.8	421.7106	2	55.78	F2:35058	3	814	821	N
15	30	Q8IEK1|Q8IEK1_PLAF7	K.KPLFIPISVGLINPENGKEMISQTTLELTK.E	Y	50.92	3309.8257	-1.0	828.4629	4	97.39	F2:81379	1	685	714	N
15	30	Q8IEK1|Q8IEK1_PLAF7	F.VSNLDTDVLADTK.E	Y	50.66	1389.6987	-1.9	695.8553	2	55.56	F3:40212	2	837	849	N
15	30	Q8IEK1|Q8IEK1_PLAF7	K.EGLTVHR.E	Y	50.34	810.4348	0.4	406.2249	2	33.24	F2:10948	1	519	525	N
15	30	Q8IEK1|Q8IEK1_PLAF7	K.KPLFIPISVGLINPENGKEM(+15.99)ISQTTLELTK.E	Y	50.19	3325.8206	-0.8	1109.6133	3	85.73	F3:68606	3	685	714	Y
15	30	Q8IEK1|Q8IEK1_PLAF7	K.NIIVSQC(+57.02)EATGFRR.I	Y	49.99	1649.8307	-1.9	825.9210	2	48.85	F2:26850	4	312	325	Y
15	30	Q8IEK1|Q8IEK1_PLAF7	R.ENLFSEEMTK.T	Y	49.91	1226.5488	1.6	614.2827	2	104.16	F1:62950	4	526	535	N
15	30	Q8IEK1|Q8IEK1_PLAF7	K.YPVLLSNGDK.V	Y	49.75	1104.5815	1.5	553.2989	2	101.20	F1:60557	3	350	359	N
15	30	Q8IEK1|Q8IEK1_PLAF7	K.HLSATYITK.Y	Y	49.43	1032.5604	-1.8	517.2866	2	35.14	F3:19286	3	394	402	N
15	30	Q8IEK1|Q8IEK1_PLAF7	K.RQELMLNEMNTMLQEPNISNNLKEYLLR.L	Y	47.99	3433.7156	-2.6	859.4339	4	93.93	F2:78000	1	1053	1080	N
15	30	Q8IEK1|Q8IEK1_PLAF7	K.EKYPVLLSNGDKVNEFEIPGGR.H	Y	47.38	2460.2649	-2.7	821.0933	3	66.96	F2:48232	3	348	369	N
15	30	Q8IEK1|Q8IEK1_PLAF7	N.SNNVENNNNNNSVVVK.K	Y	47.03	1757.8292	-0.5	879.9214	2	30.52	F3:14337	1	177	192	N
15	30	Q8IEK1|Q8IEK1_PLAF7	L.SHVDLLR.S	Y	46.83	838.4661	-2.9	420.2391	2	47.77	F2:25565	2	542	548	N
15	30	Q8IEK1|Q8IEK1_PLAF7	N.LTPVNAQFIDAIK.Y	Y	46.65	1428.7976	-2.6	715.4042	2	74.06	F2:56513	2	796	808	N
15	30	Q8IEK1|Q8IEK1_PLAF7	R.YNSC(+57.02)TNIYM(+15.99)K.Q	Y	46.54	1308.5479	-4.4	655.2783	2	39.04	F2:15772	1	765	774	Y
15	30	Q8IEK1|Q8IEK1_PLAF7	K.DSKNPNDIR.A	Y	46.37	1057.5153	0.2	529.7650	2	21.23	F3:6421	1	989	997	N
15	30	Q8IEK1|Q8IEK1_PLAF7	N.ILNEIIEHSK.S	Y	46.12	1194.6608	-0.8	399.2272	3	48.20	F3:32650	4	913	922	N
15	30	Q8IEK1|Q8IEK1_PLAF7	L.LEDPHADAGFK.S	Y	45.50	1198.5618	-1.3	600.2874	2	55.48	F3:40130	2	811	821	N
15	30	Q8IEK1|Q8IEK1_PLAF7	K.KNSIDFSYAR.I	Y	45.23	1199.5935	-4.5	600.8013	2	45.29	F2:22681	1	480	489	N
15	30	Q8IEK1|Q8IEK1_PLAF7	R.SVQFLEDSSPLSHPIRPESY.V	Y	44.84	2287.1121	1.6	763.3792	3	71.17	F3:55884	2	549	568	N
15	30	Q8IEK1|Q8IEK1_PLAF7	R.LSHVDLLR.S	Y	44.42	951.5502	-3.0	476.7809	2	47.73	F2:25525	2	541	548	N
15	30	Q8IEK1|Q8IEK1_PLAF7	K.FAFSSEVIIHPETNYALTGL.Y	Y	44.39	2208.1104	1.7	1105.0643	2	93.86	F3:75021	2	288	307	N
15	30	Q8IEK1|Q8IEK1_PLAF7	R.SVLDM(+15.99)DISK.H	Y	44.05	1022.4954	-3.8	512.2531	2	45.63	F2:23069	3	229	237	Y
15	30	Q8IEK1|Q8IEK1_PLAF7	R.NTLLSLLSK.A	Y	43.90	987.5964	1.9	494.8064	2	105.20	F1:64131	5	899	907	N
15	30	Q8IEK1|Q8IEK1_PLAF7	R.SVLDMDISK.H	Y	43.15	1006.5005	-0.4	504.2573	2	101.41	F1:60725	1	229	237	N
15	30	Q8IEK1|Q8IEK1_PLAF7	F.NLTPVNAQFIDAIK.Y	Y	42.99	1542.8406	-2.3	772.4258	2	76.72	F2:59491	2	795	808	N
15	30	Q8IEK1|Q8IEK1_PLAF7	K.VELYVFSEEK.Y	Y	42.44	1241.6179	1.4	621.8171	2	66.74	F3:51565	1	408	417	N
15	30	Q8IEK1|Q8IEK1_PLAF7	K.LNDVYYK.M	Y	42.27	913.4545	0.5	457.7348	2	82.03	F1:45471	8	860	866	N
15	30	Q8IEK1|Q8IEK1_PLAF7	R.AVYLPFTNNLR.R	Y	41.43	1306.7034	-3.8	654.3565	2	75.24	F2:57856	3	998	1008	N
15	30	Q8IEK1|Q8IEK1_PLAF7	Y.DVTVTADKEK.Y	Y	41.08	1104.5663	-4.9	553.2877	2	37.77	F2:14623	1	340	349	N
15	30	Q8IEK1|Q8IEK1_PLAF7	K.YFELYDK.T	Y	40.90	976.4542	-2.6	489.2331	2	56.98	F2:36461	2	942	948	N
15	30	Q8IEK1|Q8IEK1_PLAF7	F.IINNVTLNINIHDNETIVR.S	Y	40.01	2204.1914	-1.2	735.7369	3	68.52	F2:50047	2	210	228	N
15	30	Q8IEK1|Q8IEK1_PLAF7	R.ENLFSEEM(+15.99)TK.T	Y	39.67	1242.5438	-2.8	622.2775	2	47.92	F2:25744	4	526	535	Y
15	30	Q8IEK1|Q8IEK1_PLAF7	R.FHDISGK.G	Y	39.39	802.3973	7.1	402.2088	2	32.16	F2:10112	1	1010	1016	N
15	30	Q8IEK1|Q8IEK1_PLAF7	K.INEISINNKK.L	Y	39.32	1171.6560	-2.3	586.8339	2	31.75	F3:15660	3	253	262	N
15	30	Q8IEK1|Q8IEK1_PLAF7	K.INEISINNK.K	Y	39.11	1043.5612	-0.1	522.7878	2	77.05	F1:41583	2	253	261	N
15	30	Q8IEK1|Q8IEK1_PLAF7	R.RFHDISGK.G	Y	38.71	958.4984	-0.4	480.2563	2	26.38	F3:10495	1	1009	1016	N
15	30	Q8IEK1|Q8IEK1_PLAF7	K.ADDLTYFNDESHVDFDQMNM(+15.99)R.T	Y	38.54	2578.0376	-4.7	860.3491	3	70.17	F2:51979	2	875	895	Y
15	30	Q8IEK1|Q8IEK1_PLAF7	L.FIPISVGLINPENGK.E	Y	38.42	1596.8875	-2.7	799.4489	2	82.99	F2:66471	3	688	702	N
15	30	Q8IEK1|Q8IEK1_PLAF7	K.KLENEVLK.D	Y	37.68	971.5651	-3.0	486.7884	2	40.17	F2:16913	2	981	988	N
15	30	Q8IEK1|Q8IEK1_PLAF7	R.AVYLPFTNNLRR.F	Y	37.67	1462.8044	-2.5	488.6075	3	64.44	F2:45302	4	998	1009	N
15	30	Q8IEK1|Q8IEK1_PLAF7	K.YNYDAEKK.Q	Y	36.29	1029.4767	0.4	515.7458	2	28.47	F2:7363	2	658	665	N
15	30	Q8IEK1|Q8IEK1_PLAF7	K.YNYDAEK.K	Y	36.23	901.3817	0.6	451.6984	2	32.20	F2:10148	7	658	664	N
15	30	Q8IEK1|Q8IEK1_PLAF7	K.DIYEILK.K	N	35.41	892.4905	-2.1	447.2516	2	70.44	F2:52296	1	974	980	N
15	30	Q8IEK1|Q8IEK1_PLAF7	K.KGFDIYIK.K	Y	34.93	982.5487	-1.3	492.2810	2	52.79	F2:31512	2	601	608	N
15	30	Q8IEK1|Q8IEK1_PLAF7	K.LIAEVITK.T	Y	34.83	885.5535	0.3	443.7841	2	101.06	F1:60449	3	1020	1027	N
15	30	Q8IEK1|Q8IEK1_PLAF7	K.GFDIYIK.K	Y	34.31	854.4537	-1.0	428.2337	2	63.13	F3:47950	1	602	608	N
15	30	Q8IEK1|Q8IEK1_PLAF7	D.VTVTADKEK.Y	Y	34.26	989.5393	-3.5	495.7752	2	37.82	F2:14668	1	341	349	N
15	30	Q8IEK1|Q8IEK1_PLAF7	K.ADDLTYFNDESHVDFDQM(+15.99)NM(+15.99)R.T	Y	34.21	2594.0325	-0.3	865.6845	3	63.82	F3:48646	2	875	895	Y
15	30	Q8IEK1|Q8IEK1_PLAF7	R.SDRKDIYEILK.K	Y	33.21	1378.7456	-2.7	460.5879	3	49.27	F3:33785	1	970	980	N
15	30	Q8IEK1|Q8IEK1_PLAF7	K.ADDLTYFNDESHVDFDQM(+15.99)NMR.T	Y	32.29	2578.0376	-3.6	860.3500	3	70.16	F2:51968	2	875	895	Y
15	30	Q8IEK1|Q8IEK1_PLAF7	R.KDIYEILK.K	N	31.48	1020.5855	-1.4	511.2993	2	53.27	F3:37835	2	973	980	N
15	30	Q8IEK1|Q8IEK1_PLAF7	K.DIYEILKK.L	Y	31.44	1020.5855	-2.9	511.2986	2	58.36	F2:38103	2	974	981	N
15	30	Q8IEK1|Q8IEK1_PLAF7	K.LENEVLK.D	Y	31.33	843.4702	-2.1	422.7415	2	35.51	F3:19707	6	982	988	N
15	30	Q8IEK1|Q8IEK1_PLAF7	L.FAVVAGDLK.H	Y	30.97	918.5175	0.0	460.2660	2	53.95	F3:38530	1	385	393	N
15	30	Q8IEK1|Q8IEK1_PLAF7	K.PIPSLFR.G	Y	29.36	828.4857	-1.1	415.2497	2	65.18	F3:50033	1	728	734	N
15	30	Q8IEK1|Q8IEK1_PLAF7	S.HVDLLR.S	N	28.70	751.4341	-0.2	376.7242	2	44.62	F3:28957	1	543	548	N
15	30	Q8IEK1|Q8IEK1_PLAF7	F.SQSGTPHVSFK.Y	Y	26.61	1173.5778	-1.9	392.1991	3	33.11	F3:17161	1	647	657	N
[truncated: 38,328 more rows]

## Sheet: KAHRP BP- H2O2+
Protein Group	Protein ID	Protein Accession	Peptide	Unique	-10lgP	Mass	ppm	m/z	z	RT	Scan	#Spec	Start	End	PTM
5	17	P02730|B3AT_HUMAN	K.HSHAGELEALGGVKPAVLTR.S	Y	124.45	2041.1068	0.0	511.2840	4	103.02	F1:56750	17	161	180	N
5	17	P02730|B3AT_HUMAN	R.LQEAAELEAVELPVPIR.F	Y	107.11	1876.0305	0.8	939.0233	2	102.65	F1:56453	12	247	263	N
5	17	P02730|B3AT_HUMAN	R.SVTHANALTVM(+15.99)GK.A	Y	85.52	1343.6868	-0.8	672.8501	2	91.97	F1:48084	9	731	743	Y
5	17	P02730|B3AT_HUMAN	R.IPLAVLFGIFLYMGVTSLSGIQLFDR.I	Y	82.47	2869.5815	1.8	1435.8007	2	106.75	F2:90342	4	783	808	N
5	17	P02730|B3AT_HUMAN	R.SVTHANALTVMGK.A	Y	82.20	1327.6918	-0.4	443.5710	3	97.47	F1:52444	6	731	743	N
5	17	P02730|B3AT_HUMAN	K.VYVELQELVMDEK.N	Y	81.43	1593.7960	0.6	797.9058	2	101.21	F1:55366	20	57	69	N
5	17	P02730|B3AT_HUMAN	R.ADFLEQPVLGFVR.L	Y	80.77	1489.7928	0.2	745.9039	2	103.33	F1:56998	8	234	246	N
5	17	P02730|B3AT_HUMAN	R.SEFPIWM(+15.99)MFASALPALLVFILIFLESQITTLIVSKPER.K	Y	79.50	4366.3765	0.0	1456.4661	3	107.45	F2:90870	1	657	694	Y
5	17	P02730|B3AT_HUMAN	K.GLDLNGGPDDPLQQTGQLFGGLVR.D	Y	78.88	2466.2502	0.7	1234.1333	2	99.49	F2:83690	4	361	384	N
5	17	P02730|B3AT_HUMAN	K.PQGPLPNTALLSLVLMAGTFFFAMMLRK.F	Y	78.26	3063.6475	0.9	1022.2240	3	105.98	F2:89758	2	563	590	N
5	17	P02730|B3AT_HUMAN	R.VWIGFWLILLVVLVVAFEGSFLVR.F	Y	78.24	2774.6292	1.4	1388.3237	2	108.72	F2:91805	4	491	514	N
5	17	P02730|B3AT_HUMAN	K.GTVLLDLQETSLAGVANQLLDR.F	Y	78.24	2325.2539	1.0	776.0927	3	104.86	F2:88771	22	117	138	N
5	17	P02730|B3AT_HUMAN	R.RVIGDFGVPISILIMVLVDFFIQDTYTQK.L	Y	78.23	3326.7988	0.1	1109.9403	3	106.12	F2:89867	2	603	631	N
5	17	P02730|B3AT_HUMAN	R.SEFPIWMMFASALPALLVFILIFLESQITTLIVSKPERK.M	Y	77.87	4478.4766	-0.3	1120.6261	4	107.00	F2:90535	1	657	695	N
5	17	P02730|B3AT_HUMAN	K.IPPDSEATLVLVGR.A	Y	77.82	1465.8140	0.2	733.9144	2	98.39	F1:53168	16	220	233	N
5	17	P02730|B3AT_HUMAN	R.GELLHSLEGFLDC(+57.02)SLVLPPTDAPSEQALLSLVPVQR.E	Y	77.65	3900.0342	0.2	976.0160	4	105.08	F2:88960	4	305	340	Y
5	17	P02730|B3AT_HUMAN	R.VIGDFGVPISILIM(+15.99)VLVDFFIQDTYTQKLSVPDGFK.V	Y	77.01	4030.1416	1.6	1008.5443	4	105.94	F2:89720	1	604	639	Y
5	17	P02730|B3AT_HUMAN	R.VIGDFGVPISILIMVLVDFFIQDTYTQK.L	Y	76.93	3170.6978	0.5	1057.9071	3	106.86	F2:90427	9	604	631	N
5	17	P02730|B3AT_HUMAN	K.VYVELQELVMDEKNQELR.W	Y	76.89	2234.1252	-3.1	1118.0664	2	77.71	F2:59888	4	57	74	N
5	17	P02730|B3AT_HUMAN	R.YPYYLSDITDAFSPQVLAAVIFIYFAALSPAITFGGLLGEK.T	Y	76.65	4441.3174	0.7	1111.3374	4	106.45	F2:90116	2	390	430	N
5	17	P02730|B3AT_HUMAN	K.ASTPGAAAQIQEVK.E	Y	76.61	1369.7201	0.1	685.8674	2	67.63	F1:29389	8	744	757	N
5	17	P02730|B3AT_HUMAN	R.SEFPIWMMFASALPALLVFILIFLESQITTLIVSKPER.K	Y	76.49	4350.3813	1.9	1451.1371	3	107.66	F2:91020	2	657	694	N
5	17	P02730|B3AT_HUMAN	K.PQGPLPNTALLSLVLMAGTFFFAMMLR.K	Y	76.00	2935.5525	-1.1	979.5237	3	106.81	F2:90391	2	563	589	N
5	17	P02730|B3AT_HUMAN	D.PDIPESQM(+15.99)EEPAAHDTEATATDYHTTSHPGTHK.V	Y	75.89	3616.5647	-0.7	1206.5280	3	41.62	F2:17868	3	24	56	Y
5	17	P02730|B3AT_HUMAN	K.STPASLALPFVLILTVPLR.R	Y	75.82	2007.2131	1.5	1004.6154	2	105.38	F2:89243	2	852	870	N
5	17	P02730|B3AT_HUMAN	R.YTQEIFSFLISLIFIYETFSK.L	Y	75.67	2588.3455	-0.5	1295.1793	2	106.04	F2:89802	2	519	539	N
5	17	P02730|B3AT_HUMAN	R.SGDPSQPLLPQHSSLETQLFC(+57.02)EQGDGGTEGHSPSGILEK.I	Y	75.05	4118.9126	-3.0	1373.9740	3	73.33	F2:54898	10	181	219	Y
5	17	P02730|B3AT_HUMAN	R.SEFPIWM(+15.99)M(+15.99)FASALPALLVFILIFLESQITTLIVSKPER.K	Y	74.72	4382.3711	2.3	1096.6025	4	107.01	F2:90539	1	657	694	Y
5	17	P02730|B3AT_HUMAN	R.FLFVLLGPEAPHIDYTQLGR.A	Y	74.61	2285.2207	0.1	1143.6178	2	102.05	F2:86169	24	264	283	N
5	17	P02730|B3AT_HUMAN	R.VIGDFGVPISILIM(+15.99)VLVDFFIQDTYTQK.L	Y	74.21	3186.6926	1.2	797.6814	4	106.48	F2:90141	3	604	631	Y
5	17	P02730|B3AT_HUMAN	K.EQRISGLLVAVLVGLSILMEPILSR.I	Y	74.14	2705.5876	1.5	902.8712	3	106.31	F2:90011	1	758	782	N
5	17	P02730|B3AT_HUMAN	L.FC(+57.02)EQGDGGTEGHSPSGILEK.I	Y	74.10	2103.9167	-3.2	1052.9623	2	47.10	F2:23981	5	200	219	Y
5	17	P02730|B3AT_HUMAN	R.VIGDFGVPISILIMVLVDFFIQDTYTQKLSVPDGFK.V	Y	73.74	4014.1467	-3.7	1004.5403	4	106.02	F2:89792	2	604	639	N
5	17	P02730|B3AT_HUMAN	I.PPDSEATLVLVGR.A	Y	73.72	1352.7300	-3.8	677.3697	2	69.90	F2:50873	2	221	233	N
5	17	P02730|B3AT_HUMAN	R.IPLAVLFGIFLYM(+15.99)GVTSLSGIQLFDR.I	Y	73.59	2885.5764	-1.0	962.8651	3	106.17	F2:89901	1	783	808	Y
5	17	P02730|B3AT_HUMAN	R.ISGLLVAVLVGLSILMEPILSR.I	Y	73.16	2292.3855	0.5	1147.2006	2	107.16	F2:90654	2	761	782	N
5	17	P02730|B3AT_HUMAN	K.VYVELQELVM(+15.99)DEKNQELR.W	Y	73.00	2250.1201	-2.6	1126.0645	2	73.43	F2:55013	3	57	74	Y
5	17	P02730|B3AT_HUMAN	R.IPLAVLFGIFLYMGVTSLSGIQLFDRILLLFKPPK.Y	Y	72.99	3919.2815	-0.9	980.8268	4	106.37	F2:90054	3	783	817	N
5	17	P02730|B3AT_HUMAN	K.PQGPLPNTALLSLVLMAGTFFFAMMLRKFK.N	Y	72.72	3338.8108	4.4	835.7136	4	105.78	F2:89592	1	563	592	N
5	17	P02730|B3AT_HUMAN	R.WVQLEENLGENGAWGRPHLSHLTFWSLLELR.R	Y	72.34	3686.8745	3.1	922.7288	4	104.63	F2:88569	3	81	111	N
5	17	P02730|B3AT_HUMAN	L.LGPEAPHIDYTQLGR.A	Y	72.29	1665.8474	0.2	833.9312	2	102.18	F2:86303	2	269	283	N
5	17	P02730|B3AT_HUMAN	D.PDIPESQMEEPAAHDTEATATDYHTTSHPGTHK.V	Y	72.06	3600.5698	-1.8	901.1481	4	44.93	F2:21487	2	24	56	N
5	17	P02730|B3AT_HUMAN	K.PQGPLPNTALLSLVLM(+15.99)AGTFFFAMMLR.K	Y	71.87	2951.5476	1.3	984.8578	3	106.42	F2:90094	1	563	589	Y
5	17	P02730|B3AT_HUMAN	R.YQSSPAKPDSSFYK.G	Y	71.85	1603.7518	-1.2	802.8823	2	91.91	F1:48035	12	347	360	N
5	17	P02730|B3AT_HUMAN	L.GPEAPHIDYTQLGR.A	Y	71.84	1552.7633	-2.1	777.3873	2	102.11	F2:86232	2	270	283	N
5	17	P02730|B3AT_HUMAN	Y.YLSDITDAFSPQVLAAVIFIYFAALSPAITFGGLLGEK.T	Y	71.82	4018.1382	-1.0	1340.3854	3	106.51	F2:90162	2	393	430	N
5	17	P02730|B3AT_HUMAN	K.HSHAGELEALGGVKPAVLT.R	Y	71.66	1885.0057	-2.9	943.5074	2	59.21	F2:38300	2	161	179	N
5	17	P02730|B3AT_HUMAN	R.PHLSHLTFWSLLELR.R	Y	71.35	1848.0046	0.6	925.0101	2	95.02	F2:79048	11	97	111	N
5	17	P02730|B3AT_HUMAN	R.RVIGDFGVPISILIM(+15.99)VLVDFFIQDTYTQK.L	Y	70.78	3342.7937	-1.7	1115.2699	3	106.01	F2:89783	1	603	631	Y
5	17	P02730|B3AT_HUMAN	R.GWVIHPLGLR.S	Y	70.74	1146.6661	-2.0	574.3392	2	69.47	F2:50363	6	647	656	N
5	17	P02730|B3AT_HUMAN	Q.M(+15.99)(+42.01)EEPAAHDTEATATDYHTTSHPGTHK.V	Y	70.67	2892.2256	-2.0	965.0805	3	37.98	F2:14628	3	31	56	Y
5	17	P02730|B3AT_HUMAN	R.NVELQC(+57.02)LDADDAK.A	Y	70.43	1489.6719	0.2	745.8434	2	83.97	F1:41827	9	880	892	Y
5	17	P02730|B3AT_HUMAN	R.SVTHANALTVMGKASTPGAAAQIQEVK.E	Y	69.69	2679.4014	-2.3	894.1390	3	55.25	F2:33594	1	731	757	N
5	17	P02730|B3AT_HUMAN	K.STPASLALPFVLILTVPLRR.V	Y	69.32	2163.3142	0.7	722.1125	3	105.19	F2:89067	2	852	871	N
5	17	P02730|B3AT_HUMAN	D.APSEQALLSLVPVQR.E	Y	69.32	1606.9042	-1.4	804.4583	2	81.92	F2:64728	1	326	340	N
5	17	P02730|B3AT_HUMAN	V.LLGPEAPHIDYTQLGR.A	Y	69.29	1778.9315	2.7	890.4755	2	102.16	F2:86278	1	268	283	N
5	17	P02730|B3AT_HUMAN	R.SEFPIWMM(+15.99)FASALPALLVFILIFLESQITTLIVSKPER.K	Y	69.04	4366.3765	5.6	1092.6075	4	107.30	F2:90758	1	657	694	Y
5	17	P02730|B3AT_HUMAN	N.GGPDDPLQQTGQLFGGLVR.D	Y	67.53	1953.9907	-0.4	978.0023	2	102.36	F2:86475	2	366	384	N
5	17	P02730|B3AT_HUMAN	H.LSHLTFWSLLELR.R	Y	67.47	1613.8929	0.3	807.9540	2	102.22	F2:86336	2	99	111	N
5	17	P02730|B3AT_HUMAN	R.WVQLEENLGENGAWGR.P	Y	66.99	1856.8805	-1.9	929.4458	2	74.72	F2:56508	5	81	96	N
5	17	P02730|B3AT_HUMAN	R.FIFEDQIRPQDREELLR.A	Y	66.74	2203.1384	-2.3	735.3851	3	68.87	F2:49669	12	139	155	N
5	17	P02730|B3AT_HUMAN	F.VLLGPEAPHIDYTQLGR.A	Y	66.52	1877.9999	-2.5	940.0049	2	70.53	F2:51611	4	267	283	N
5	17	P02730|B3AT_HUMAN	K.HSHAGELEALGGVK.P	Y	66.27	1403.7157	-2.4	702.8635	2	45.38	F2:22018	4	161	174	N
5	17	P02730|B3AT_HUMAN	R.PHLSHLTFWSLLELRR.V	Y	66.12	2004.1057	0.4	502.0339	4	84.22	F2:67286	1	97	112	N
5	17	P02730|B3AT_HUMAN	Q.M(+42.01)EEPAAHDTEATATDYHTTSHPGTHK.V	Y	65.86	2876.2307	-1.0	720.0643	4	42.07	F2:18340	3	31	56	Y
5	17	P02730|B3AT_HUMAN	L.EALGGVKPAVLTR.S	Y	65.64	1309.7717	-2.0	655.8918	2	53.83	F2:31916	1	168	180	N
5	17	P02730|B3AT_HUMAN	R.WVQLEENLGENGAWGRPH.L	Y	65.50	2090.9922	-3.1	1046.5001	2	68.35	F2:49056	2	81	98	N
5	17	P02730|B3AT_HUMAN	H.LSHLTFWSLLELRR.V	Y	64.65	1769.9940	1.6	443.5065	4	89.03	F2:72614	1	99	112	N
5	17	P02730|B3AT_HUMAN	M(+42.01)EELQDDYEDM(+15.99)MEENLEQEEYEDPDIPESQM(+15.99)EEPAAHDTEATATDYHTTSHPGTHK.V	Y	64.04	6611.6377	-2.2	1323.3319	5	75.54	F2:57433	1	1	56	Y
5	17	P02730|B3AT_HUMAN	V.THANALTVM(+15.99)GK.A	Y	63.79	1157.5863	-2.2	579.7991	2	39.58	F2:15977	2	733	743	Y
5	17	P02730|B3AT_HUMAN	R.AAATLMSER.V	Y	63.71	948.4698	0.4	475.2424	2	77.69	F1:36996	11	284	292	N
5	17	P02730|B3AT_HUMAN	K.VYVELQELVM(+15.99)DEK.N	Y	61.89	1609.7909	-1.3	805.9017	2	76.05	F2:57986	6	57	69	Y
5	17	P02730|B3AT_HUMAN	R.RYPYYLSDITDAFSPQVLAAVIFIYFAALSPAITFGGLLGEK.T	Y	61.69	4597.4189	0.6	920.4916	5	106.02	F2:89789	2	389	430	N
5	17	P02730|B3AT_HUMAN	R.LQEAAELEAVELPVPIRFLFVLLGPEAPHIDYTQLGR.A	Y	61.14	4143.2407	3.6	1036.8212	4	105.31	F2:89176	1	247	283	N
5	17	P02730|B3AT_HUMAN	R.IDAYMAQSR.G	Y	60.91	1053.4913	0.1	527.7530	2	72.35	F1:32938	7	296	304	N
5	17	P02730|B3AT_HUMAN	K.YHPDVPYVK.R	Y	60.37	1116.5603	-2.5	559.2860	2	46.72	F2:23524	4	818	826	N
5	17	P02730|B3AT_HUMAN	E.ALGGVKPAVLTR.S	Y	60.30	1180.7291	-2.1	591.3706	2	53.87	F2:31957	1	169	180	N
5	17	P02730|B3AT_HUMAN	V.THANALTVMGK.A	Y	60.28	1141.5914	-1.7	571.8020	2	46.40	F2:23168	1	733	743	N
5	17	P02730|B3AT_HUMAN	G.RADFLEQPVLGFVR.L	Y	60.25	1645.8939	-1.6	823.9529	2	80.41	F2:62998	1	233	246	N
5	17	P02730|B3AT_HUMAN	I.FEDQIRPQDREELLR.A	Y	60.19	1942.9860	-2.2	648.6678	3	68.65	F2:49404	1	141	155	N
5	17	P02730|B3AT_HUMAN	R.RVLLPLIFR.N	Y	60.09	1125.7385	-0.3	376.2534	3	81.91	F2:64719	2	871	879	N
5	17	P02730|B3AT_HUMAN	K.PQGPLPNTALLSLVLM(+15.99)AGTFFFAMMLRK.F	Y	59.84	3079.6423	4.7	1027.5596	3	105.78	F2:89593	2	563	590	Y
5	17	P02730|B3AT_HUMAN	K.ATFDEEEGRDEYDEVAM(+15.99)PV	Y	59.81	2216.9055	-1.4	1109.4585	2	63.21	F2:43028	11	893	911	Y
5	17	P02730|B3AT_HUMAN	K.NSSYFPGK.L	Y	58.86	898.4185	1.0	450.2169	2	74.81	F1:34793	8	593	600	N
5	17	P02730|B3AT_HUMAN	R.VFRIDAYMAQSR.G	Y	58.76	1455.7292	-0.4	486.2502	3	61.76	F3:36548	3	293	304	N
5	17	P02730|B3AT_HUMAN	R.ILLLFKPPKYHPDVPYVK.R	Y	58.66	2166.2605	-1.4	542.5717	4	71.92	F2:53246	1	809	826	N
5	17	P02730|B3AT_HUMAN	R.FIFEDQIRPQDR.E	Y	58.37	1562.7841	-0.6	782.3988	2	60.73	F2:40086	10	139	150	N
5	17	P02730|B3AT_HUMAN	D.PLQQTGQLFGGLVR.D	Y	57.13	1512.8412	0.8	757.4285	2	75.32	F3:47183	2	371	384	N
5	17	P02730|B3AT_HUMAN	R.VWIGFWLILLVVLVVAFEGSFLVRFISR.Y	Y	57.06	3277.9146	0.0	1093.6455	3	108.27	F2:91467	1	491	518	N
5	17	P02730|B3AT_HUMAN	T.PGAAAQIQEVK.E	Y	57.05	1110.6033	2.1	556.3101	2	41.96	F3:20679	1	747	757	N
5	17	P02730|B3AT_HUMAN	R.AAATLM(+15.99)SER.V	Y	57.03	964.4648	-0.1	483.2396	2	32.18	F2:10043	8	284	292	Y
5	17	P02730|B3AT_HUMAN	D.TEATATDYHTTSHPGTHK.V	Y	56.22	1953.8817	0.1	652.3013	3	29.42	F2:7975	2	39	56	N
5	17	P02730|B3AT_HUMAN	K.TYNYNVLM(+15.99)VPK.P	Y	55.99	1356.6748	-2.3	679.3431	2	61.72	F2:41250	3	552	562	Y
5	17	P02730|B3AT_HUMAN	R.RYQSSPAKPDSSFYK.G	Y	55.92	1759.8529	0.2	880.9339	2	35.19	F3:15339	5	346	360	N
5	17	P02730|B3AT_HUMAN	K.ATFDEEEGR.D	Y	55.65	1052.4410	-0.5	527.2275	2	58.94	F1:22748	2	893	901	N
5	17	P02730|B3AT_HUMAN	V.RLQEAAELEAVELPVPIR.F	Y	55.55	2032.1316	2.4	678.3861	3	79.09	F2:61479	1	246	263	N
5	17	P02730|B3AT_HUMAN	K.YHPDVPYVKR.V	Y	55.04	1272.6615	0.8	425.2281	3	39.18	F3:18470	4	818	827	N
5	17	P02730|B3AT_HUMAN	H.SHAGELEALGGVKPAVLTR.S	Y	54.73	1904.0479	-1.5	635.6890	3	59.04	F3:34399	1	162	180	N
5	17	P02730|B3AT_HUMAN	R.VLLPLIFR.N	Y	53.91	969.6375	0.0	485.8260	2	97.10	F2:81213	16	872	879	N
5	17	P02730|B3AT_HUMAN	K.TYNYNVLMVPK.P	Y	53.52	1340.6798	-0.1	671.3471	2	67.65	F3:41185	4	552	562	N
5	17	P02730|B3AT_HUMAN	Q.SSPAKPDSSFYK.G	Y	53.48	1312.6299	-5.8	657.3184	2	42.40	F2:18683	1	349	360	N
5	17	P02730|B3AT_HUMAN	D.PSQPLLPQHSSLETQLFC(+57.02)EQGDGGTEGHSPSGILEK.I	Y	53.24	3859.8323	-3.4	965.9621	4	71.91	F2:53231	2	184	219	Y
5	17	P02730|B3AT_HUMAN	H.AGELEALGGVKPAVLTR.S	Y	52.57	1679.9569	0.2	560.9930	3	64.91	F3:39029	3	164	180	N
5	17	P02730|B3AT_HUMAN	K.ATFDEEEGRDEYDEVAMPV	Y	51.91	2200.9106	-0.6	1101.4619	2	72.60	F2:54038	7	893	911	N
5	17	P02730|B3AT_HUMAN	K.IFQDHPLQK.T	Y	51.90	1124.5978	1.1	563.3068	2	37.88	F3:17523	3	543	551	N
5	17	P02730|B3AT_HUMAN	E.LQC(+57.02)LDADDAK.A	Y	51.66	1147.5179	0.1	574.7663	2	36.83	F3:16623	3	883	892	Y
5	17	P02730|B3AT_HUMAN	R.IDAYM(+15.99)AQSR.G	Y	51.01	1069.4862	-0.5	535.7501	2	35.25	F2:12432	12	296	304	Y
5	17	P02730|B3AT_HUMAN	D.D(+42.01)Y(+361.15)EDM(+15.99)M(+15.99)EENLEQEEY(+361.15)EDPDIPESQMEEPAAHDTEATATDYHTTSHPGTHK.V	Y	50.76	6588.6343	-3.4	1318.7296	5	78.27	F2:60536	2	7	56	Y
5	17	P02730|B3AT_HUMAN	I.FEDQIRPQDR.E	Y	50.75	1302.6316	1.2	652.3239	2	61.76	F3:36547	2	141	150	N
5	17	P02730|B3AT_HUMAN	R.ADFLEQPVLGF.V	Y	50.45	1234.6233	0.5	618.3192	2	102.92	F3:67995	1	234	244	N
5	17	P02730|B3AT_HUMAN	R.SGDPSQPLLPQH.S	Y	50.15	1274.6255	0.7	638.3204	2	47.15	F3:24931	1	181	192	N
5	17	P02730|B3AT_HUMAN	K.STPASLALPFVLILTVPLRRVLLPLIFR.N	Y	49.80	3114.9412	5.4	779.7468	4	105.64	F2:89483	1	852	879	N
5	17	P02730|B3AT_HUMAN	V.IHPLGLR.S	Y	49.15	804.4969	0.6	403.2560	2	70.32	F3:43289	2	650	656	N
5	17	P02730|B3AT_HUMAN	T.SLAGVANQLLDR.F	Y	49.02	1255.6885	-0.1	628.8514	2	73.96	F3:46131	1	127	138	N
5	17	P02730|B3AT_HUMAN	R.SGDPSQPLLPQHSSLETQL.F	Y	47.27	2033.0065	-1.2	1017.5093	2	67.78	F2:48388	2	181	199	N
5	17	P02730|B3AT_HUMAN	K.PQGPLPNTALLSLVLMAGTFFFAM(+15.99)MLR.K	Y	46.74	2951.5476	1.9	738.8956	4	106.39	F2:90070	1	563	589	Y
5	17	P02730|B3AT_HUMAN	K.LSVPDGFK.V	Y	46.29	861.4596	-0.5	431.7368	2	91.60	F1:47779	7	632	639	N
5	17	P02730|B3AT_HUMAN	W.VIHPLGLR.S	Y	45.18	903.5654	-1.9	452.7891	2	68.80	F2:49586	3	649	656	N
5	17	P02730|B3AT_HUMAN	I.FQDHPLQK.T	Y	44.54	1011.5137	-0.6	506.7638	2	43.03	F2:19356	1	544	551	N
5	17	P02730|B3AT_HUMAN	K.ASTPGAAAQIQEVKEQRISGLLVAVLVGLSILMEPILSR.I	Y	44.44	4057.2971	3.1	1015.3347	4	105.71	F2:89540	1	744	782	N
5	17	P02730|B3AT_HUMAN	R.VFRIDAYM(+15.99)AQSR.G	Y	44.07	1471.7241	0.0	491.5820	3	51.30	F3:28261	2	293	304	Y
5	17	P02730|B3AT_HUMAN	R.WM(+15.99)EAAR.W	Y	43.90	778.3432	-0.1	390.1788	2	33.34	F2:10925	3	75	80	Y
5	17	P02730|B3AT_HUMAN	R.ALLLKHSHAGELEALGGVKPAVLTR.S	Y	43.72	2579.4910	0.1	645.8801	4	64.75	F3:38902	2	156	180	N
5	17	P02730|B3AT_HUMAN	V.GRADFLEQPVLGFVR.L	Y	43.62	1702.9154	0.9	852.4658	2	80.64	F2:63265	1	232	246	N
5	17	P02730|B3AT_HUMAN	F.LFVLLGPEAPHIDYTQLGR.A	Y	43.61	2138.1523	0.4	713.7250	3	90.13	F2:73844	1	265	283	N
5	17	P02730|B3AT_HUMAN	R.IPLAVLFGIFLYM(+15.99)GVTSLSGIQLFDRILLLFKPPK.Y	Y	42.98	3935.2766	3.4	984.8298	4	105.97	F2:89746	1	783	817	Y
5	17	P02730|B3AT_HUMAN	G.W(+42.01)VIHPLGLRSEFPIWM(+15.99)MFASALPALLVFILIFLESQITTLIVSKPER.K	Y	42.72	5480.0210	4.3	1097.0162	5	106.87	F2:90432	1	648	694	Y
5	17	P02730|B3AT_HUMAN	H.DTEATATDYHTTSHPGTHK.V	Y	42.71	2068.9087	0.1	690.6436	3	25.24	F3:7366	2	38	56	N
5	17	P02730|B3AT_HUMAN	R.WMEAAR.W	Y	42.36	762.3483	-1.8	382.1807	2	41.84	F2:18098	2	75	80	N
5	17	P02730|B3AT_HUMAN	K.HSHAGELEALGGVKPAVL.T	Y	41.95	1783.9580	0.4	595.6602	3	62.06	F3:36780	2	161	178	N
5	17	P02730|B3AT_HUMAN	Q.M(+15.99)EEPAAHDTEATATDYHTTSHPGTHK.V	Y	41.68	2850.2151	0.1	713.5611	4	34.72	F2:12004	2	31	56	Y
5	17	P02730|B3AT_HUMAN	D.DPLQQTGQLFGGLVR.D	Y	41.54	1627.8682	-0.2	814.9412	2	88.25	F2:71763	2	370	384	N
5	17	P02730|B3AT_HUMAN	F.LEQPVLGFVR.L	Y	41.17	1156.6604	-1.0	579.3369	2	70.22	F3:43209	1	237	246	N
5	17	P02730|B3AT_HUMAN	R.GELLHSLEGFLD.C	Y	40.76	1328.6611	0.5	665.3382	2	96.46	F2:80547	1	305	316	N
5	17	P02730|B3AT_HUMAN	K.IPPDSEATLVLVGRADFLEQPVLGFVR.L	Y	40.69	2937.5962	0.3	980.2063	3	104.75	F2:88672	1	220	246	N
5	17	P02730|B3AT_HUMAN	K.ATFDEEEGRDEYDEVA.M	Y	40.63	1873.7489	-2.4	937.8795	2	54.79	F2:33053	1	893	908	N
5	17	P02730|B3AT_HUMAN	R.FLFVLLGPEAPH.I	Y	39.62	1338.7335	-0.7	670.3735	2	101.44	F2:85582	1	264	275	N
5	17	P02730|B3AT_HUMAN	L.GGVKPAVLTR.S	Y	39.01	996.6080	-2.4	499.3101	2	53.77	F2:31844	2	171	180	N
5	17	P02730|B3AT_HUMAN	R.WVQLEENLGENGAWGRPHLSHLTFWSLLELRR.V	Y	38.20	3842.9756	0.9	641.5038	6	98.00	F2:82132	1	81	112	N
5	17	P02730|B3AT_HUMAN	R.YQSSPAKPDSSF.Y	Y	36.96	1312.5935	-1.6	657.3030	2	40.32	F3:19354	2	347	358	N
5	17	P02730|B3AT_HUMAN	S.A(+42.01)RGWVIHPLGLRSEFPIWMMFASALPALLVFILIFLESQITTLIVSKPER.K	Y	36.80	5748.1860	2.6	1150.6475	5	106.84	F2:90409	1	645	694	Y
5	17	P02730|B3AT_HUMAN	R.IPLAVLFGIFLYMGVTSLSGIQLFDRILLL.F	Y	36.77	3321.9177	-0.7	1108.3124	3	107.69	F2:91047	1	783	812	N
5	17	P02730|B3AT_HUMAN	A.LGGVKPAVLTR.S	Y	35.94	1109.6920	-5.7	555.8501	2	53.90	F2:32002	1	170	180	N
5	17	P02730|B3AT_HUMAN	R.ILLLFKPPK.Y	Y	35.25	1067.7107	-2.4	534.8613	2	68.02	F2:48678	5	809	817	N
5	17	P02730|B3AT_HUMAN	K.H(+42.01)SHAGELEALGGVKPAVLTR.S	Y	35.09	2083.1174	0.8	521.7870	4	57.60	F2:36387	1	161	180	Y
5	17	P02730|B3AT_HUMAN	F.WSLLELR.R	Y	35.07	915.5178	0.2	458.7663	2	81.57	F2:64331	1	105	111	N
5	17	P02730|B3AT_HUMAN	K.PDSSFYK.G	Y	34.17	842.3810	1.1	422.1982	2	34.31	F3:14609	1	354	360	N
5	17	P02730|B3AT_HUMAN	F.VLILTVPLRR.V	Y	33.53	1178.7863	-1.3	393.9355	3	65.84	F2:46115	2	862	871	N
5	17	P02730|B3AT_HUMAN	P.ESQM(+15.99)EEPAAHDTEATATDYHTTSHPGTHK.V	Y	33.11	3194.3484	0.4	639.8772	5	35.21	F2:12394	1	28	56	Y
5	17	P02730|B3AT_HUMAN	R.VIGDFGVPISILIMVLVDFFIQDTY.T	Y	32.79	2813.4966	2.1	938.8414	3	108.85	F2:91902	1	604	628	N
5	17	P02730|B3AT_HUMAN	L.SLVPVQR.E	Y	32.71	797.4759	0.4	399.7454	2	42.06	F3:20755	1	334	340	N
5	17	P02730|B3AT_HUMAN	R.YQSSPAKPDS.S	Y	32.68	1078.4930	-0.8	540.2534	2	22.90	F3:5626	1	347	356	N
5	17	P02730|B3AT_HUMAN	R.FIFEDQIR.P	Y	32.45	1066.5447	-2.2	534.2784	2	67.39	F2:47934	2	139	146	N
5	17	P02730|B3AT_HUMAN	R.SGDPSQPLLPQHSSLETQLF.C	Y	31.99	2180.0750	0.3	1091.0450	2	81.00	F3:51585	1	181	200	N
5	17	P02730|B3AT_HUMAN	L.LSLVPVQR.E	Y	31.67	910.5600	-0.6	456.2870	2	56.77	F3:32604	2	333	340	N
5	17	P02730|B3AT_HUMAN	L.LPLIFR.N	Y	30.21	757.4850	0.3	379.7499	2	95.81	F2:79871	3	874	879	N
5	17	P02730|B3AT_HUMAN	R.VLLPLIF.R	Y	29.11	813.5364	1.2	407.7759	2	105.56	F2:89412	1	872	878	N
5	17	P02730|B3AT_HUMAN	R.GWVIHPL.G	Y	29.02	820.4595	-0.8	411.2367	2	70.97	F2:52123	1	647	653	N
5	17	P02730|B3AT_HUMAN	E.L(+42.01)QDDY(+361.15)EDM(+15.99)M(+15.99)EENLEQEEYEDPDIPESQMEEPAAHDTEATATDYHTTSHPGTHK.V	Y	28.73	6583.6582	-0.1	1317.7388	5	86.00	F2:69305	1	4	56	Y
5	17	P02730|B3AT_HUMAN	R.SEFPIWMMFASALPALLVFILIFLESQITTLIVSK.P	Y	28.08	3968.1851	2.1	993.0556	4	108.99	F2:92003	1	657	691	N
5	17	P02730|B3AT_HUMAN	R.SVTHANALTVM(+15.99)G.K	Y	26.80	1215.5918	-3.4	608.8011	2	43.96	F2:20388	1	731	742	Y
5	17	P02730|B3AT_HUMAN	L.LLFKPPK.Y	Y	26.71	841.5425	-2.9	421.7773	2	67.95	F2:48596	1	811	817	N
5	17	P02730|B3AT_HUMAN	M.EEPAAHDTEATATDYHTTSHPGTHK.V	Y	26.45	2703.1797	1.1	676.8029	4	33.95	F2:11412	2	32	56	N
5	17	P02730|B3AT_HUMAN	K.TYNYNVLMVPKPQGPLPNTALLSLVLMAGTFFFAMMLRKFK.N	Y	25.57	4661.4800	2.3	933.3054	5	105.59	F2:89439	1	552	592	N
5	17	P02730|B3AT_HUMAN	R.YQSSPAKPD.S	Y	25.33	991.4611	0.7	496.7382	2	23.20	F3:5846	1	347	355	N
5	17	P02730|B3AT_HUMAN	I.PESQM(+15.99)EEPAAHDTEATATDYHTTSHPGTHK.V	Y	25.26	3291.4011	-1.2	659.2867	5	35.87	F2:12917	1	27	56	Y
5	17	P02730|B3AT_HUMAN	I.LLLFKPPK.Y	Y	24.93	954.6266	-2.6	478.3193	2	67.77	F2:48383	1	810	817	N
5	17	P02730|B3AT_HUMAN	F.VLILTVPLR.R	Y	24.07	1022.6852	-1.5	512.3491	2	78.67	F2:60997	1	862	870	N
5	17	P02730|B3AT_HUMAN	MEELQDDYEDM(+15.99)M(+15.99)EENLEQEEYEDPDIPESQMEEPAAHDTEATATDYHTTSHPGTHK.V	Y	23.46	6569.6270	-3.7	1095.9410	6	85.81	F2:69097	1	1	56	Y
5	17	P02730|B3AT_HUMAN	D.IPESQM(+15.99)EEPAAHDTEATATDYHTTSHPGTHK.V	Y	23.13	3404.4851	-0.6	681.9039	5	39.01	F2:15484	1	26	56	Y
5	17	P02730|B3AT_HUMAN	K.ASTPGAAAQIQEVKEQR.I	Y	20.62	1782.9224	-4.3	595.3122	3	39.91	F3:19028	1	744	760	N
5	17	P02730|B3AT_HUMAN	K.IPPDSEATLVLV.G	Y	20.40	1252.6914	-3.5	627.3508	2	84.21	F2:67279	1	220	231	N
5	17	P02730|B3AT_HUMAN	F.IFEDQIRPQDR.E	Y	20.10	1415.7157	-0.1	708.8651	2	60.97	F2:40369	1	140	150	N
5	17	P02730|B3AT_HUMAN	T.LIVSKPER.K	Y	18.50	940.5706	0.2	471.2926	2	31.50	F3:12280	2	687	694	N
1	42	P02549|SPTA1_HUMAN	R.FQSADETGQDLVNANHEASDEVR.E	Y	84.58	2531.1160	-1.0	1266.5640	2	51.24	F2:28845	4	426	448	N
1	42	P02549|SPTA1_HUMAN	K.GTQLHEANQQLQFENNAEDLQR.W	Y	82.64	2582.2109	-1.8	1292.1105	2	52.38	F2:30191	4	680	701	N
1	42	P02549|SPTA1_HUMAN	R.LEGELVAHEPAIQNVLDMAEK.L	Y	82.56	2305.1624	1.3	1153.5900	2	81.74	F2:64522	2	1758	1778	N
1	42	P02549|SPTA1_HUMAN	K.TGQEMIEGGHYASDNVTTR.L	Y	82.26	2064.9170	-2.0	1033.4637	2	45.13	F2:21726	5	643	661	N
1	42	P02549|SPTA1_HUMAN	K.HEIDSYDDRFQSADETGQDLVNANHEASDEVR.E	Y	81.45	3661.5789	-0.5	1221.5330	3	56.30	F2:34837	4	417	448	N
1	42	P02549|SPTA1_HUMAN	K.C(+57.02)QALSAADPGSDLFSVQALQR.R	Y	81.20	2233.0796	0.2	1117.5472	2	80.29	F2:62861	7	1203	1223	Y
1	42	P02549|SPTA1_HUMAN	K.LTLSHPSDAPQIQEMKEDLVSSWEHIR.A	Y	81.16	3145.5503	0.4	1049.5244	3	81.85	F2:64648	5	330	356	N
1	42	P02549|SPTA1_HUMAN	K.ITDLEHFAESLIADEHYAK.E	Y	80.29	2201.0640	2.6	1101.5421	2	89.45	F2:73080	7	1450	1468	N
1	42	P02549|SPTA1_HUMAN	R.VVEVNQYANEC(+57.02)AEENHPDLPLIQSK.Q	Y	80.10	2895.3708	-1.1	1448.6912	2	65.28	F2:45467	4	214	238	Y
1	42	P02549|SPTA1_HUMAN	K.ITDLEHFAESLIADEHYAKEEIATR.L	Y	79.69	2900.4192	0.4	967.8141	3	91.70	F2:75543	3	1450	1474	N
1	42	P02549|SPTA1_HUMAN	R.QEAFLENEDLGNSLGSAEALLQK.H	Y	79.56	2475.2129	0.7	1238.6146	2	90.27	F2:73994	4	495	517	N
1	42	P02549|SPTA1_HUMAN	R.EKEPIVDNTNYGADEEAAGALLK.K	Y	79.37	2446.1863	-0.6	1224.0997	2	65.01	F2:45155	6	917	939	N
1	42	P02549|SPTA1_HUMAN	K.QALTPEQVSFC(+57.02)ATHMQQYMDPR.G	Y	78.90	2637.1775	-2.5	1319.5928	2	72.78	F2:54257	3	2378	2399	Y
1	42	P02549|SPTA1_HUMAN	R.DTEDEEAWIQETEPSATSTYLGK.D	Y	78.45	2599.1450	-3.3	1300.5754	2	78.43	F2:60716	5	801	823	N
1	42	P02549|SPTA1_HUMAN	R.NQANAC(+57.02)QQQQAAPVEGVAGEQR.V	Y	78.10	2353.0828	-1.6	1177.5468	2	41.34	F2:17605	4	960	981	Y
1	42	P02549|SPTA1_HUMAN	K.MEENLSEPVHC(+57.02)VSLNEIR.Q	Y	78.06	2155.0037	-2.6	1078.5063	2	60.94	F2:40326	3	2062	2079	Y
1	42	P02549|SPTA1_HUMAN	K.VEAADHQGIVPAVYVR.R	Y	77.65	1722.9053	-2.4	862.4579	2	55.33	F2:33692	5	1017	1032	N
1	42	P02549|SPTA1_HUMAN	K.TGQEM(+15.99)IEGGHYASDNVTTR.L	Y	77.60	2080.9119	-1.9	1041.4612	2	40.76	F2:17061	4	643	661	Y
1	42	P02549|SPTA1_HUMAN	K.YSTIGLAQQWDQLYQLGLR.M	Y	77.37	2252.1589	0.3	1127.0870	2	102.17	F2:86293	8	2233	2251	N
1	42	P02549|SPTA1_HUMAN	R.QDQVDILTDLAAYFEEIGHPDSK.D	Y	77.02	2603.2390	0.5	868.7541	3	105.06	F2:88946	1	740	762	N
1	42	P02549|SPTA1_HUMAN	R.ADM(+15.99)EAEAPTFQALEDFSAELIDSGHHASPEIEK.K	Y	76.87	3600.6201	0.7	901.1630	4	97.72	F2:81841	2	1336	1368	Y
1	42	P02549|SPTA1_HUMAN	K.GYVSLEDYTAFLIDKESENIK.S	Y	76.51	2433.1951	-1.1	1217.6035	2	93.47	F2:77415	4	2332	2352	N
1	42	P02549|SPTA1_HUMAN	K.KGDVLTLLSSINKDWWK.V	Y	76.48	2002.0887	3.4	1002.0551	2	97.23	F2:81339	3	1000	1016	N
1	42	P02549|SPTA1_HUMAN	K.M(+15.99)EENLSEPVHC(+57.02)VSLNEIR.Q	Y	76.32	2170.9988	-1.0	1086.5056	2	57.89	F2:36728	4	2062	2079	Y
1	42	P02549|SPTA1_HUMAN	K.LTLSHPSDAPQIQEMK.E	Y	76.14	1793.8982	-2.8	897.9539	2	52.06	F2:29826	4	330	345	N
1	42	P02549|SPTA1_HUMAN	K.LEESLEYLQFMQNAEEEEAWINEK.N	Y	75.92	2971.3433	0.9	1486.6802	2	101.54	F2:85673	2	1815	1838	N
1	42	P02549|SPTA1_HUMAN	R.KGYVSLEDYTAFLIDKESENIK.S	Y	75.24	2561.2900	-0.3	854.7704	3	84.92	F2:68089	2	2331	2352	N
1	42	P02549|SPTA1_HUMAN	R.QNDLEANVQFQQYLADLHEAETWIR.E	Y	74.66	3030.4470	1.1	1011.1574	3	102.63	F2:86714	3	892	916	N
1	42	P02549|SPTA1_HUMAN	R.LSESHPDATEDLQR.Q	Y	74.28	1596.7379	-1.2	799.3753	2	39.68	F2:16061	5	1249	1262	N
1	42	P02549|SPTA1_HUMAN	K.HEDFEEAFTAQEEK.I	Y	74.14	1708.7216	-2.2	855.3662	2	53.32	F2:31311	4	518	531	N
1	42	P02549|SPTA1_HUMAN	K.HEAFLLDLNSFGDSMK.A	Y	74.03	1822.8560	0.4	912.4356	2	85.07	F2:68265	3	941	956	N
1	42	P02549|SPTA1_HUMAN	K.LTLSHPSDAPQIQEM(+15.99)K.E	Y	73.94	1809.8931	-3.0	905.9511	2	46.65	F2:23458	2	330	345	Y
1	42	P02549|SPTA1_HUMAN	K.M(+15.99)VEEGHFAAEDVASR.V	Y	73.73	1662.7307	-1.7	832.3712	2	44.14	F2:20586	5	859	873	Y
1	42	P02549|SPTA1_HUMAN	K.HEALENDFAVHETR.V	Y	73.45	1666.7699	-2.2	834.3904	2	45.22	F2:21827	6	1861	1874	N
1	42	P02549|SPTA1_HUMAN	R.GLKLEESLEYLQFMQNAEEEEAWINEK.N	Y	73.39	3269.5437	0.8	1090.8561	3	102.63	F2:86715	2	1812	1838	N
1	42	P02549|SPTA1_HUMAN	R.EDALKDLNTLAEDLLSSGTFNVDQIVK.K	Y	73.34	2947.5024	0.7	983.5088	3	105.15	F2:89034	1	1660	1686	N
1	42	P02549|SPTA1_HUMAN	R.MQHNLEQQIQAK.D	Y	73.30	1466.7300	-2.2	734.3707	2	41.95	F2:18212	4	2252	2263	N
1	42	P02549|SPTA1_HUMAN	C.SAC(+57.02)DGNEEAMKEQLEQLK.E	Y	73.15	2078.9248	-2.1	1040.4675	2	55.43	F2:33819	5	1569	1586	Y
1	42	P02549|SPTA1_HUMAN	K.IVDLGDNLEDALILDIK.Y	Y	72.74	1868.0142	2.3	935.0165	2	103.99	F2:87994	8	2216	2232	N
1	42	P02549|SPTA1_HUMAN	K.KLADDEDYKDIQNLK.S	Y	72.73	1806.8999	-1.8	904.4556	2	48.58	F2:25703	4	603	617	N
1	42	P02549|SPTA1_HUMAN	K.ETGTLESQLEANKR.K	Y	72.63	1574.7900	-2.3	788.4005	2	44.07	F2:20511	4	2188	2201	N
1	42	P02549|SPTA1_HUMAN	K.VADDLLFEGLLTPEGAQIR.Q	Y	72.52	2056.0840	1.2	1029.0505	2	100.38	F2:84560	5	1140	1158	N
1	42	P02549|SPTA1_HUMAN	R.ADMEAEAPTFQALEDFSAELIDSGHHASPEIEK.K	Y	72.45	3584.6252	5.1	897.1682	4	100.62	F2:84811	2	1336	1368	N
1	42	P02549|SPTA1_HUMAN	K.RLEGELVAHEPAIQNVLDM(+15.99)AEK.L	Y	72.43	2477.2583	-1.7	826.7586	3	69.44	F2:50322	3	1757	1778	Y
1	42	P02549|SPTA1_HUMAN	K.ALGVPSSPYTWLTVEVLER.T	Y	72.19	2116.1204	0.3	1059.0677	2	104.82	F2:88729	3	2111	2129	N
1	42	P02549|SPTA1_HUMAN	R.KGYVSLEDYTAFLIDK.E	Y	71.89	1860.9509	0.0	931.4827	2	86.42	F2:69789	5	2331	2346	N
1	42	P02549|SPTA1_HUMAN	K.FQQYVQEC(+57.02)ADILEWIGDK.E	Y	71.83	2241.0413	-2.2	1121.5254	2	97.40	F2:81509	1	160	177	Y
1	42	P02549|SPTA1_HUMAN	K.ADVVEAWIADKETSLK.T	Y	71.79	1773.9148	-2.1	592.3110	3	72.24	F2:53617	4	1937	1952	N
1	42	P02549|SPTA1_HUMAN	R.DFEFWLSEAETLLAMK.D	Y	71.60	1928.9230	2.6	965.4713	2	105.41	F2:89276	4	1618	1633	N
1	42	P02549|SPTA1_HUMAN	K.QKGTQLHEANQQLQFENNAEDLQR.W	Y	71.31	2838.3645	-2.4	947.1265	3	48.62	F2:25753	3	678	701	N
1	42	P02549|SPTA1_HUMAN	R.WLEDVEWQVTSEDYGK.G	Y	70.66	1982.8898	1.5	992.4537	2	83.16	F2:66091	3	702	717	N
1	42	P02549|SPTA1_HUMAN	K.KHEAFLLDLNSFGDSMK.A	Y	70.61	1950.9509	0.2	976.4830	2	76.07	F2:58009	6	940	956	N
1	42	P02549|SPTA1_HUMAN	R.GDC(+57.02)GDTLAATQSLLMK.H	Y	70.51	1679.7859	-1.5	840.8990	2	71.14	F2:52319	2	1845	1860	Y
1	42	P02549|SPTA1_HUMAN	K.AENTGVELDDVWELQK.K	Y	70.33	1844.8792	-0.1	923.4468	2	76.89	F2:58959	3	1103	1118	N
1	42	P02549|SPTA1_HUMAN	R.QKMELNEAWEDLQGR.T	Y	70.18	1845.8679	-1.7	923.9397	2	64.51	F2:44576	3	1263	1277	N
1	42	P02549|SPTA1_HUMAN	K.HLSDIIEEREQELQKEEAR.Q	Y	70.04	2351.1716	-0.5	588.7999	4	59.98	F2:39213	1	2133	2151	N
1	42	P02549|SPTA1_HUMAN	K.LADDEDYKDIQNLK.S	Y	69.96	1678.8049	-2.4	840.4077	2	50.89	F2:28435	3	604	617	N
1	42	P02549|SPTA1_HUMAN	L.M(+15.99)KHEALENDFAVHETR.V	Y	69.95	1941.9003	-2.4	648.3058	3	43.54	F2:19912	4	1859	1874	Y
1	42	P02549|SPTA1_HUMAN	R.SDDKSSLDSLEALM(+15.99)K.K	Y	69.94	1653.7767	-5.4	827.8912	2	56.04	F2:34537	3	1420	1434	Y
1	42	P02549|SPTA1_HUMAN	R.LAHDEFPMLPQR.R	Y	69.85	1452.7184	-3.1	727.3642	2	59.38	F2:38498	4	1034	1045	N
1	42	P02549|SPTA1_HUMAN	V.EEGHFAAEDVASR.V	Y	69.82	1416.6270	-2.4	709.3190	2	47.06	F2:23929	1	861	873	N
1	42	P02549|SPTA1_HUMAN	K.SSDEIENAFQALAEGK.S	Y	69.81	1707.7950	-1.1	854.9039	2	86.13	F2:69461	5	2353	2368	N
1	42	P02549|SPTA1_HUMAN	R.LSEVASLWEELLEATK.Q	Y	69.76	1816.9458	-0.1	909.4801	2	105.14	F2:89023	4	662	677	N
1	42	P02549|SPTA1_HUMAN	R.EKEPIVDNTNYGADEEAAGALLKK.H	Y	69.61	2574.2812	-3.8	644.5751	4	59.08	F2:38144	1	917	940	N
1	42	P02549|SPTA1_HUMAN	R.HRVILENIASHEPR.I	Y	69.58	1669.9012	-1.9	418.4818	4	48.28	F2:25353	1	835	848	N
1	42	P02549|SPTA1_HUMAN	K.GVSEETLKEFSTIYK.H	Y	69.47	1729.8774	-2.0	865.9443	2	68.77	F2:49545	4	2267	2281	N
1	42	P02549|SPTA1_HUMAN	R.DLVPLGDKVTILGETAER.L	Y	69.37	1925.0469	-1.6	963.5292	2	76.87	F2:58933	4	1231	1248	N
1	42	P02549|SPTA1_HUMAN	K.LYEDSDDLKNWINKK.K	Y	69.36	1879.9315	-2.6	940.9706	2	57.64	F2:36434	5	587	601	N
1	42	P02549|SPTA1_HUMAN	K.HQTFAHEVDGR.S	Y	69.30	1295.6007	-0.5	648.8073	2	37.76	F2:14440	6	1541	1551	N
1	42	P02549|SPTA1_HUMAN	K.LQLEDDYAFQEFNWK.A	Y	69.13	1944.8893	0.1	973.4520	2	89.06	F2:72646	6	1922	1936	N
1	42	P02549|SPTA1_HUMAN	K.VLQEESQNKEISSK.I	Y	69.08	1617.8209	-1.1	809.9169	2	34.36	F2:11727	4	1889	1902	N
1	42	P02549|SPTA1_HUMAN	R.SDDKSSLDSLEALMK.K	Y	68.89	1637.7817	-1.2	819.8972	2	73.14	F2:54667	4	1420	1434	N
1	42	P02549|SPTA1_HUMAN	R.M(+15.99)QHNLEQQIQAK.D	Y	68.52	1482.7249	-2.0	742.3682	2	39.78	F2:16156	4	2252	2263	Y
1	42	P02549|SPTA1_HUMAN	R.QKM(+15.99)ELNEAWEDLQGR.T	Y	68.42	1861.8628	-2.6	931.9362	2	57.41	F2:36156	4	1263	1277	Y
1	42	P02549|SPTA1_HUMAN	R.HLWDLLLELTLEK.G	Y	67.98	1621.9080	2.4	811.9632	2	105.35	F2:89212	1	138	150	N
1	42	P02549|SPTA1_HUMAN	K.KGDVLTLLSSINK.D	Y	67.84	1386.8082	-1.6	694.4103	2	75.04	F2:56875	4	1000	1012	N
1	42	P02549|SPTA1_HUMAN	L.LM(+15.99)KHEALENDFAVHETR.V	Y	67.64	2054.9844	-3.3	685.9998	3	44.95	F2:21517	3	1858	1874	Y
1	42	P02549|SPTA1_HUMAN	K.DKAAVGQEEIQLR.L	Y	67.52	1455.7681	-4.0	728.8884	2	46.13	F2:22881	3	1781	1793	N
1	42	P02549|SPTA1_HUMAN	K.HGLLESAVAAR.Q	Y	67.48	1122.6145	-2.6	562.3130	2	49.65	F2:26969	2	729	739	N
1	42	P02549|SPTA1_HUMAN	K.EKEPVLTSEDYGKDLVASEGLFHSHK.G	Y	67.33	2914.4348	-0.9	729.6154	4	62.63	F2:42342	5	282	307	N
1	42	P02549|SPTA1_HUMAN	K.KFEDFQVELVAK.E	Y	67.32	1451.7660	-1.6	726.8891	2	64.08	F2:44064	6	199	210	N
1	42	P02549|SPTA1_HUMAN	R.LEGELVAHEPAIQNVLDM(+15.99)AEK.L	Y	67.05	2321.1572	-2.9	774.7241	3	73.66	F2:55277	2	1758	1778	Y
1	42	P02549|SPTA1_HUMAN	K.HQSLEAEVQTK.S	Y	66.90	1268.6361	-2.9	635.3235	2	39.08	F2:15544	3	94	104	N
1	42	P02549|SPTA1_HUMAN	K.DHEDFLASLAR.A	Y	66.72	1272.6099	-2.1	637.3109	2	66.11	F2:46439	5	2084	2094	N
1	42	P02549|SPTA1_HUMAN	K.QALTPEQVSFC(+57.02)ATHMQQYM(+15.99)DPR.G	Y	66.54	2653.1724	-1.4	885.3969	3	63.42	F2:43274	2	2378	2399	Y
1	42	P02549|SPTA1_HUMAN	R.RLAHDEFPMLPQR.R	Y	66.54	1608.8195	-0.9	805.4163	2	55.10	F2:33425	2	1033	1045	N
1	42	P02549|SPTA1_HUMAN	K.LLDLLHLQLIC(+57.02)R.D	Y	66.47	1505.8751	0.9	753.9455	2	93.37	F2:77309	3	789	800	Y
1	42	P02549|SPTA1_HUMAN	C.SAC(+57.02)DGNEEAMKEQLEQLKEHWDHLLER.T	Y	66.43	3294.5034	-1.1	1099.1738	3	85.09	F2:68293	5	1569	1595	Y
1	42	P02549|SPTA1_HUMAN	C.SAC(+57.02)DGNEEAM(+15.99)KEQLEQLK.E	Y	66.39	2094.9197	-2.3	1048.4647	2	43.51	F2:19878	2	1569	1586	Y
1	42	P02549|SPTA1_HUMAN	K.LYEDSDDLKNWINK.K	Y	66.15	1751.8365	-2.8	876.9231	2	63.83	F2:43770	4	587	600	N
1	42	P02549|SPTA1_HUMAN	R.FLNVQELAAAHHEK.L	Y	65.90	1605.8263	-2.4	402.4629	4	52.41	F2:30224	6	1695	1708	N
1	42	P02549|SPTA1_HUMAN	K.HEIDSYDDR.F	Y	65.87	1148.4734	0.3	575.2441	2	33.82	F2:11302	2	417	425	N
1	42	P02549|SPTA1_HUMAN	Q.KLYEDSDDLKNWINK.K	Y	65.77	1879.9315	-2.4	940.9708	2	59.16	F2:38241	2	586	600	N
1	42	P02549|SPTA1_HUMAN	K.ETGTLESQLEANK.R	Y	65.74	1418.6888	-2.3	710.3501	2	48.31	F2:25393	2	2188	2200	N
1	42	P02549|SPTA1_HUMAN	K.AAVGQEEIQLR.L	Y	65.72	1212.6462	-2.0	607.3292	2	49.09	F2:26311	3	1783	1793	N
1	42	P02549|SPTA1_HUMAN	K.KLLDLLHLQLIC(+57.02)R.D	Y	65.59	1633.9701	0.2	545.6641	3	90.89	F2:74673	2	788	800	Y
1	42	P02549|SPTA1_HUMAN	K.QDTLDASLQSFQQER.L	Y	65.49	1764.8279	1.3	883.4224	2	65.49	F2:45702	5	1970	1984	N
1	42	P02549|SPTA1_HUMAN	R.VILENIASHEPR.I	Y	65.44	1376.7412	-1.9	689.3766	2	51.61	F2:29287	5	837	848	N
1	42	P02549|SPTA1_HUMAN	K.AENTGVELDDVWELQKK.F	Y	65.36	1972.9741	-4.2	987.4902	2	67.11	F2:47608	2	1103	1119	N
1	42	P02549|SPTA1_HUMAN	R.GDC(+57.02)GDTLAATQSLLM(+15.99)K.H	Y	65.32	1695.7808	-2.2	848.8958	2	63.87	F2:43812	1	1845	1860	Y
1	42	P02549|SPTA1_HUMAN	R.FSSDFDELSGWMNEK.T	Y	65.28	1790.7457	0.6	896.3807	2	85.79	F2:69078	2	375	389	N
1	42	P02549|SPTA1_HUMAN	R.QLLGSAHAVEVFHR.E	Y	65.24	1562.8317	-1.7	391.7145	4	53.88	F2:31974	7	1177	1190	N
1	42	P02549|SPTA1_HUMAN	K.EPVLTSEDYGKDLVASEGLFHSHK.G	Y	65.15	2657.2971	1.0	665.3322	4	67.12	F2:47612	3	284	307	N
1	42	P02549|SPTA1_HUMAN	K.LIGDDHYDSENIK.A	Y	64.76	1517.6997	-0.2	759.8570	2	45.13	F2:21723	4	542	554	N
1	42	P02549|SPTA1_HUMAN	K.EQLEQLKEHWDHLLER.T	Y	64.68	2102.0544	-0.7	526.5205	4	68.16	F2:48840	1	1580	1595	N
1	42	P02549|SPTA1_HUMAN	R.FEALKEPLATR.K	Y	64.60	1273.7030	-2.5	425.5739	3	51.02	F2:28585	3	775	785	N
1	42	P02549|SPTA1_HUMAN	R.GLNYYLPMVEEDEHEPKFEK.F	Y	64.53	2466.1414	-2.9	823.0520	3	68.95	F2:49759	2	2302	2321	N
1	42	P02549|SPTA1_HUMAN	R.VQNVC(+57.02)AQGEDILNK.V	Y	64.48	1586.7722	-1.6	794.3921	2	50.33	F2:27766	2	1875	1888	Y
1	42	P02549|SPTA1_HUMAN	K.GYVSLEDYTAFLIDK.E	Y	64.45	1732.8560	-1.8	867.4337	2	98.02	F2:82153	3	2332	2346	N
1	42	P02549|SPTA1_HUMAN	R.ADMEAEAPTFQALEDFSAELIDSGHHASPEIEKK.L	Y	64.45	3712.7202	-1.4	929.1860	4	94.82	F2:78839	2	1336	1369	N
1	42	P02549|SPTA1_HUMAN	R.GLNYYLPM(+15.99)VEEDEHEPK.F	Y	64.36	2077.9302	-4.8	1039.9674	2	62.20	F2:41819	3	2302	2318	Y
1	42	P02549|SPTA1_HUMAN	K.SYEDPTNIQGK.Y	Y	64.34	1250.5779	-2.7	626.2946	2	41.19	F2:17455	5	80	90	N
1	42	P02549|SPTA1_HUMAN	L.MKHEALENDFAVHETR.V	Y	64.19	1925.9054	-4.3	642.9730	3	45.06	F2:21641	2	1859	1874	N
1	42	P02549|SPTA1_HUMAN	K.LEDSYHLQVFK.R	Y	63.90	1377.6929	-1.8	689.8525	2	57.48	F2:36241	4	49	59	N
1	42	P02549|SPTA1_HUMAN	R.KHGLLESAVAAR.Q	Y	63.89	1250.7095	-1.9	417.9096	3	46.54	F2:23330	3	728	739	N
1	42	P02549|SPTA1_HUMAN	R.EADDTKEQIEK.K	Y	63.89	1304.6095	-0.2	653.3119	2	28.19	F2:7064	4	1191	1201	N
1	42	P02549|SPTA1_HUMAN	R.GLNYYLPMVEEDEHEPK.F	Y	63.74	2061.9353	-3.7	1031.9711	2	69.61	F2:50533	5	2302	2318	N
1	42	P02549|SPTA1_HUMAN	R.RREEPGNITQR.Q	Y	63.44	1354.7065	0.3	452.5763	3	32.54	F2:10317	3	1046	1056	N
1	42	P02549|SPTA1_HUMAN	K.GVSEETLKEFSTIYKHFDENLTGR.L	Y	63.15	2799.3716	-2.7	700.8483	4	86.40	F2:69770	1	2267	2290	N
1	42	P02549|SPTA1_HUMAN	M.KHEALENDFAVHETR.V	Y	63.09	1794.8649	-1.9	449.7227	4	43.51	F2:19888	1	1860	1874	N
1	42	P02549|SPTA1_HUMAN	R.QYEQC(+57.02)LDFHLFYR.D	Y	63.04	1817.8195	-1.4	909.9157	2	76.67	F2:58695	3	471	483	Y
1	42	P02549|SPTA1_HUMAN	L.SAADPGSDLFSVQALQR.R	Y	62.99	1760.8693	-1.8	881.4403	2	74.35	F2:56081	1	1207	1223	N
1	42	P02549|SPTA1_HUMAN	K.GDVLTLLSSINK.D	Y	62.73	1258.7133	-0.9	630.3633	2	88.89	F2:72463	2	1001	1012	N
1	42	P02549|SPTA1_HUMAN	K.EHWDHLLER.T	Y	62.61	1233.5890	-2.4	412.2026	3	51.06	F2:28627	4	1587	1595	N
1	42	P02549|SPTA1_HUMAN	R.FTMGHSAHEETK.A	Y	62.53	1373.6034	0.0	458.8751	3	34.44	F2:11788	3	119	130	N
1	42	P02549|SPTA1_HUMAN	K.LEDSYHLQVFKR.D	Y	62.24	1533.7939	-2.6	384.4548	4	51.70	F2:29396	3	49	60	N
1	42	P02549|SPTA1_HUMAN	L.LDLLHLQLIC(+57.02)R.D	Y	61.86	1392.7911	0.7	697.4033	2	93.50	F2:77447	1	790	800	Y
1	42	P02549|SPTA1_HUMAN	R.FTM(+15.99)GHSAHEETK.A	Y	61.65	1389.5983	0.7	695.8069	2	25.86	F2:5443	3	119	130	Y
1	42	P02549|SPTA1_HUMAN	K.MVEEGHFAAEDVASR.V	Y	61.59	1646.7358	0.8	824.3759	2	46.08	F3:24068	3	859	873	N
1	42	P02549|SPTA1_HUMAN	R.SHLSGYDYVGFTNSYFGN	Y	61.45	2026.8696	1.0	1014.4431	2	81.70	F2:64474	4	2402	2419	N
1	42	P02549|SPTA1_HUMAN	R.REEPGNITQR.Q	Y	61.30	1198.6055	0.0	400.5424	3	32.93	F2:10609	4	1047	1056	N
1	42	P02549|SPTA1_HUMAN	K.HFDENLTGR.L	Y	61.10	1087.5046	-2.0	544.7585	2	42.01	F2:18274	1	2282	2290	N
1	42	P02549|SPTA1_HUMAN	K.ILDQC(+57.02)LELQMFQGNC(+57.02)DQVESWMVAR.E	Y	61.07	3069.3816	0.5	1024.1350	3	100.48	F2:84663	2	1390	1414	Y
1	42	P02549|SPTA1_HUMAN	K.KAENTGVELDDVWELQK.K	Y	61.05	1972.9741	-0.2	987.4941	2	68.24	F3:41657	2	1102	1118	N
1	42	P02549|SPTA1_HUMAN	K.FEDFQVELVAK.E	Y	60.95	1323.6710	-2.0	662.8414	2	72.40	F2:53806	2	200	210	N
1	42	P02549|SPTA1_HUMAN	R.WEQLLEASAVHR.Q	Y	60.66	1437.7365	-2.4	480.2516	3	57.40	F2:36147	3	2017	2028	N
1	42	P02549|SPTA1_HUMAN	K.TAAINADELPTDVAGGEVLLDR.H	Y	60.64	2239.1331	0.0	1120.5739	2	80.76	F3:51394	1	390	411	N
1	42	P02549|SPTA1_HUMAN	R.RLAHDEFPM(+15.99)LPQR.R	Y	60.38	1624.8143	-0.3	542.6119	3	50.24	F2:27663	1	1033	1045	Y
1	42	P02549|SPTA1_HUMAN	K.ALSNAANLQR.F	Y	60.16	1056.5676	-1.9	529.2901	2	40.37	F2:16683	3	259	268	N
1	42	P02549|SPTA1_HUMAN	R.DSEQVDSWMSR.Q	Y	59.88	1338.5510	-1.4	670.2819	2	56.91	F2:35561	2	484	494	N
1	42	P02549|SPTA1_HUMAN	K.LQATYWYHR.F	Y	59.85	1236.6040	-1.2	619.3085	2	50.45	F2:27914	5	366	374	N
1	42	P02549|SPTA1_HUMAN	K.G(+42.01)TQLHEANQQLQFENNAEDLQR.W	Y	59.49	2624.2214	-6.8	1313.1090	2	60.62	F2:39963	1	680	701	Y
1	42	P02549|SPTA1_HUMAN	K.DLNTLAEDLLSSGTFNVDQIVK.K	Y	59.16	2391.2168	1.4	798.0807	3	105.18	F2:89060	1	1665	1686	N
1	42	P02549|SPTA1_HUMAN	R.FSSDFDELSGWM(+15.99)NEK.T	Y	59.15	1806.7406	-2.4	904.3754	2	74.28	F2:55997	2	375	389	Y
1	42	P02549|SPTA1_HUMAN	K.MELNEAWEDLQGR.T	Y	59.13	1589.7144	-1.3	795.8634	2	75.20	F2:57067	2	1265	1277	N
1	42	P02549|SPTA1_HUMAN	R.ARQESLVC(+57.02)R.F	Y	59.04	1117.5662	0.0	559.7903	2	35.70	F2:12789	1	766	774	Y
1	42	P02549|SPTA1_HUMAN	K.YQKHQSLEAEVQTK.S	Y	58.91	1687.8529	-0.8	563.6245	3	38.69	F2:15217	1	91	104	N
1	42	P02549|SPTA1_HUMAN	K.EPIVDNTNYGADEEAAGALLK.K	Y	58.77	2189.0488	5.3	1095.5375	2	73.19	F3:45537	1	919	939	N
1	42	P02549|SPTA1_HUMAN	R.LPEITDLKDK.L	Y	58.77	1170.6495	-2.6	586.3305	2	50.91	F2:28460	4	1985	1994	N
1	42	P02549|SPTA1_HUMAN	K.RWEQLLEASAVHR.Q	Y	58.70	1593.8375	-3.8	532.2844	3	59.04	F2:38094	1	2016	2028	N
1	42	P02549|SPTA1_HUMAN	K.AHIEELR.H	Y	58.64	866.4610	-1.9	434.2369	2	38.41	F2:14991	2	131	137	N
1	42	P02549|SPTA1_HUMAN	K.AEDLFVEFAHK.A	Y	58.34	1304.6400	-2.7	435.8861	3	64.85	F2:44976	2	2041	2051	N
1	42	P02549|SPTA1_HUMAN	K.ASALNNWC(+57.02)EK.M	Y	57.89	1191.5343	-4.4	596.7718	2	46.63	F2:23425	2	2052	2061	Y
1	42	P02549|SPTA1_HUMAN	K.DLVASEGLFHSHK.G	Y	57.79	1438.7205	-1.8	480.5799	3	51.85	F2:29574	3	295	307	N
1	42	P02549|SPTA1_HUMAN	K.LISAQHNQSK.A	Y	57.75	1124.5938	0.2	375.8719	3	27.98	F2:6913	3	1995	2004	N
1	42	P02549|SPTA1_HUMAN	R.LAHDEFPM(+15.99)LPQR.R	Y	57.27	1468.7133	1.0	735.3646	2	53.77	F3:30227	4	1034	1045	Y
1	42	P02549|SPTA1_HUMAN	K.SSLDSLEALMK.K	Y	57.06	1192.6010	0.3	597.3079	2	79.89	F2:62397	2	1424	1434	N
1	42	P02549|SPTA1_HUMAN	K.EKEPVLTSEDYGK.D	Y	57.04	1493.7249	-1.0	747.8690	2	42.42	F2:18711	4	282	294	N
1	42	P02549|SPTA1_HUMAN	R.QEQIENQYR.S	Y	56.66	1206.5629	-0.9	604.2881	2	37.08	F2:13885	1	1057	1065	N
1	42	P02549|SPTA1_HUMAN	R.GQKLEDSYHLQVFK.R	Y	56.41	1690.8678	-3.3	564.6280	3	53.55	F2:31577	1	46	59	N
1	42	P02549|SPTA1_HUMAN	K.VLQEESQNK.E	Y	56.31	1073.5353	-0.3	537.7748	2	27.80	F2:6783	2	1889	1897	N
1	42	P02549|SPTA1_HUMAN	R.DVTEAIQWIK.E	Y	56.12	1201.6343	0.2	601.8245	2	78.86	F3:49921	2	272	281	N
1	42	P02549|SPTA1_HUMAN	K.EDLVSSWEHIR.A	Y	56.07	1369.6626	-1.0	457.5610	3	65.58	F2:45824	2	346	356	N
1	42	P02549|SPTA1_HUMAN	K.ADVVEAWIADK.E	Y	55.58	1215.6135	0.0	608.8140	2	71.46	F3:44195	2	1937	1947	N
1	42	P02549|SPTA1_HUMAN	L.DLLHLQLIC(+57.02)R.D	Y	55.49	1279.7070	-0.4	640.8605	2	93.47	F2:77412	1	791	800	Y
1	42	P02549|SPTA1_HUMAN	L.LKETGTLESQLEANKR.K	Y	55.06	1815.9690	-2.6	606.3287	3	44.88	F2:21438	2	2186	2201	N
1	42	P02549|SPTA1_HUMAN	K.C(+57.02)LLELDQQIK.A	Y	54.49	1258.6591	-1.7	630.3358	2	65.13	F2:45293	3	2101	2110	Y
1	42	P02549|SPTA1_HUMAN	R.LAQFVEHWEK.L	Y	54.46	1285.6455	0.4	643.8303	2	55.41	F3:31525	3	1794	1803	N
1	42	P02549|SPTA1_HUMAN	F.MQNAEEEEAWINEK.N	Y	54.28	1719.7410	-3.0	860.8752	2	54.51	F2:32720	1	1825	1838	N
1	42	P02549|SPTA1_HUMAN	K.M(+15.99)ELNEAWEDLQGR.T	Y	54.25	1605.7094	-1.1	803.8611	2	66.70	F3:40443	3	1265	1277	Y
1	42	P02549|SPTA1_HUMAN	L.SESHPDATEDLQR.Q	Y	54.16	1483.6539	-0.3	742.8340	2	35.68	F3:15711	1	1250	1262	N
1	42	P02549|SPTA1_HUMAN	K.QNEVNAAWER.L	Y	53.91	1215.5632	-0.6	608.7885	2	43.07	F3:21598	1	239	248	N
1	42	P02549|SPTA1_HUMAN	K.VLETAEEIQER.R	Y	53.66	1315.6619	0.0	658.8382	2	45.15	F3:23330	5	17	27	N
1	42	P02549|SPTA1_HUMAN	R.VMALYDFQAR.S	Y	53.43	1212.5961	0.7	607.3057	2	68.92	F3:42193	2	982	991	N
1	42	P02549|SPTA1_HUMAN	K.KHEAFLLDLNSFGDSM(+15.99)K.A	Y	53.23	1966.9458	2.2	656.6573	3	70.62	F3:43526	1	940	956	Y
1	42	P02549|SPTA1_HUMAN	K.ETVVESSGPK.V	Y	53.16	1031.5134	-0.1	516.7639	2	32.71	F2:10443	2	7	16	N
1	42	P02549|SPTA1_HUMAN	I.LENIASHEPR.I	Y	53.03	1164.5887	-3.0	583.2999	2	51.67	F2:29362	16	839	848	N
1	42	P02549|SPTA1_HUMAN	K.HLSDIIEER.E	Y	52.98	1110.5669	-0.9	556.2902	2	48.37	F3:25910	1	2133	2141	N
1	42	P02549|SPTA1_HUMAN	R.HQQHKHEIDSYDDR.F	Y	52.85	1806.8033	0.4	452.7083	4	33.47	F2:11033	2	412	425	N
1	42	P02549|SPTA1_HUMAN	R.EQELQKEEAR.Q	Y	52.45	1258.6152	-0.2	630.3148	2	29.12	F2:7754	4	2142	2151	N
1	42	P02549|SPTA1_HUMAN	R.AYFLDGSLLK.E	Y	51.84	1125.6069	0.2	563.8109	2	78.24	F3:49438	3	2178	2187	N
1	42	P02549|SPTA1_HUMAN	K.DLNTNEPR.L	Y	51.67	957.4515	-0.6	479.7328	2	28.10	F3:9562	2	1126	1133	N
1	42	P02549|SPTA1_HUMAN	K.HQLLER.E	Y	51.54	794.4399	-1.6	398.2266	2	38.49	F2:15053	2	1649	1654	N
1	42	P02549|SPTA1_HUMAN	K.QALTPEQVSFC(+57.02)ATHM(+15.99)QQYM(+15.99)DPR.G	Y	51.48	2669.1672	-2.7	890.7273	3	56.05	F2:34540	1	2378	2399	Y
1	42	P02549|SPTA1_HUMAN	K.LYEDSDDLK.N	Y	51.13	1096.4924	-4.0	549.2513	2	42.26	F2:18537	3	587	595	N
1	42	P02549|SPTA1_HUMAN	R.DLQGVQNLLKK.H	Y	51.08	1254.7295	0.3	628.3722	2	59.85	F3:35034	2	1744	1754	N
1	42	P02549|SPTA1_HUMAN	R.QLQKDHEDFLASLAR.A	Y	50.74	1769.9060	-1.4	590.9751	3	57.19	F2:35894	1	2080	2094	N
1	42	P02549|SPTA1_HUMAN	R.RQNDLEANVQFQQYLADLHEAETWIR.E	Y	49.68	3186.5481	1.1	797.6451	4	95.95	F2:80014	1	891	916	N
1	42	P02549|SPTA1_HUMAN	R.DLQGVQNLLK.K	Y	49.54	1126.6346	-1.1	564.3240	2	69.51	F2:50405	2	1744	1753	N
1	42	P02549|SPTA1_HUMAN	R.DLASAGNLLKK.H	Y	49.00	1128.6503	-2.0	565.3313	2	51.31	F2:28932	2	1638	1648	N
1	42	P02549|SPTA1_HUMAN	R.VM(+15.99)ALYDFQAR.S	Y	48.32	1228.5911	-0.7	615.3024	2	60.42	F3:35483	2	982	991	Y
1	42	P02549|SPTA1_HUMAN	K.VTILGETAER.L	Y	48.25	1087.5873	-1.9	544.7999	2	50.44	F2:27901	2	1239	1248	N
1	42	P02549|SPTA1_HUMAN	K.AQLIDER.T	Y	48.25	843.4450	0.6	422.7300	2	35.71	F3:15736	3	1487	1493	N
1	42	P02549|SPTA1_HUMAN	K.TQLENIQK.T	Y	47.63	972.5240	-0.5	487.2690	2	38.19	F2:14801	1	635	642	N
1	42	P02549|SPTA1_HUMAN	L.AQFVEHWEK.L	Y	47.55	1172.5614	-2.3	587.2866	2	54.36	F2:32544	1	1795	1803	N
1	42	P02549|SPTA1_HUMAN	R.DSEQVDSWM(+15.99)SR.Q	Y	47.28	1354.5459	-4.0	678.2775	2	44.13	F3:22497	1	484	494	Y
1	42	P02549|SPTA1_HUMAN	K.RLEGELVAHEPAIQNVLDMAEK.L	Y	46.30	2461.2634	-0.8	616.3226	4	77.76	F2:59943	1	1757	1778	N
1	42	P02549|SPTA1_HUMAN	R.DLASAGNLLK.K	Y	46.13	1000.5553	0.5	501.2852	2	61.71	F3:36510	2	1638	1647	N
1	42	P02549|SPTA1_HUMAN	K.LADDEDYK.D	Y	45.89	967.4134	0.2	484.7141	2	29.35	F3:10553	1	604	611	N
1	42	P02549|SPTA1_HUMAN	R.NLAVMSDK.V	Y	44.52	876.4375	0.7	439.2263	2	38.45	F3:17980	4	312	319	N
1	42	P02549|SPTA1_HUMAN	F.LNVQELAAAHHEK.L	Y	44.07	1458.7579	-2.9	730.3841	2	44.73	F2:21274	2	1696	1708	N
1	42	P02549|SPTA1_HUMAN	R.QESLVC(+57.02)R.F	Y	43.75	890.4280	0.9	446.2216	2	31.98	F3:12678	1	768	774	Y
1	42	P02549|SPTA1_HUMAN	R.LAHDEFPM(+15.99)LPQRR.R	Y	43.67	1624.8143	-0.6	407.2106	4	48.77	F2:25922	2	1034	1046	Y
1	42	P02549|SPTA1_HUMAN	K.LADDEDYKDIQNL.K	Y	43.51	1550.7100	-2.5	776.3603	2	61.90	F2:41472	1	604	616	N
1	42	P02549|SPTA1_HUMAN	K.FLDAVDPGR.K	Y	43.49	988.4977	0.7	495.2565	2	54.07	F3:30459	3	2322	2330	N
1	42	P02549|SPTA1_HUMAN	L.LGSAHAVEVFHR.E	Y	43.20	1321.6891	-2.9	441.5690	3	45.20	F2:21815	1	1179	1190	N
1	42	P02549|SPTA1_HUMAN	W.QVTSEDYGK.G	Y	43.18	1025.4666	-0.7	513.7402	2	25.16	F3:7305	1	709	717	N
1	42	P02549|SPTA1_HUMAN	R.RQEVLTR.Y	Y	42.65	900.5141	-0.2	451.2643	2	26.13	F3:8037	2	28	34	N
1	42	P02549|SPTA1_HUMAN	K.FLDAVDPGRK.G	Y	42.13	1116.5927	0.9	559.3041	2	44.71	F3:22968	2	2322	2331	N
1	42	P02549|SPTA1_HUMAN	L.LQKHEDFEEAFTAQEEK.I	Y	41.71	2077.9592	-3.8	693.6577	3	49.91	F2:27279	1	515	531	N
1	42	P02549|SPTA1_HUMAN	V.SSWEHIR.A	Y	41.66	913.4406	-2.6	457.7264	2	65.71	F2:45966	1	350	356	N
1	42	P02549|SPTA1_HUMAN	K.SLNQNM(+15.99)ESLR.A	Y	41.45	1206.5663	-1.5	604.2895	2	38.08	F2:14710	2	876	885	Y
1	42	P02549|SPTA1_HUMAN	K.KFDEFQK.D	Y	41.06	940.4654	-3.0	471.2386	2	41.48	F2:17742	1	1119	1125	N
1	42	P02549|SPTA1_HUMAN	K.LGDYANLK.Q	Y	40.73	892.4654	-3.9	447.2382	2	43.24	F3:21779	1	1496	1503	N
1	42	P02549|SPTA1_HUMAN	F.PKETVVESSGPK.V	Y	39.69	1256.6611	1.5	419.8950	3	26.24	F3:8117	2	5	16	N
1	42	P02549|SPTA1_HUMAN	K.GLAEVQNR.L	Y	39.61	885.4668	0.4	443.7408	2	30.71	F3:11642	2	718	725	N
1	42	P02549|SPTA1_HUMAN	K.LTLSHPSDAPQIQEM(+15.99)KEDLVSSWEHIR.A	Y	39.33	3161.5452	0.5	791.3940	4	67.10	F2:47593	2	330	356	Y
1	42	P02549|SPTA1_HUMAN	K.FYLFLSK.A	Y	39.20	916.5058	-1.5	459.2595	2	77.37	F2:59502	3	1291	1297	N
1	42	P02549|SPTA1_HUMAN	R.NLAVM(+15.99)SDK.V	Y	38.64	892.4324	-1.4	447.2229	2	33.45	F2:11019	1	312	319	Y
1	42	P02549|SPTA1_HUMAN	F.SAELIDSGHHASPEIEK.K	Y	38.57	1818.8748	0.4	607.2991	3	43.36	F2:19715	1	1352	1368	N
1	42	P02549|SPTA1_HUMAN	L.AAAHHEK.L	Y	38.57	762.3773	-2.3	382.1950	2	52.48	F2:30310	1	1702	1708	N
1	42	P02549|SPTA1_HUMAN	R.SEQVHGVINLGNSL.I	Y	38.53	1465.7524	-1.8	733.8821	2	65.99	F2:46297	2	1552	1565	N
1	42	P02549|SPTA1_HUMAN	K.VEAADHQGIVPAVY.V	Y	38.45	1467.7357	1.4	734.8762	2	61.99	F3:36724	2	1017	1030	N
1	42	P02549|SPTA1_HUMAN	R.E(+42.01)QELQKEEAR.Q	Y	38.25	1300.6259	-9.2	651.3142	2	39.41	F2:15828	1	2142	2151	Y
1	42	P02549|SPTA1_HUMAN	R.LPEITDLK.D	Y	37.75	927.5276	-2.9	464.7698	2	58.80	F2:37815	2	1985	1992	N
1	42	P02549|SPTA1_HUMAN	E.LAAAHHEK.L	Y	37.70	875.4613	-2.9	438.7367	2	52.47	F2:30300	1	1701	1708	N
1	42	P02549|SPTA1_HUMAN	R.IQEITER.G	Y	37.29	887.4712	1.3	444.7435	2	32.05	F3:12734	3	849	855	N
1	42	P02549|SPTA1_HUMAN	K.LERDDLEK.A	Y	36.83	1016.5138	-0.7	509.2638	2	33.53	F2:11074	2	1375	1382	N
1	42	P02549|SPTA1_HUMAN	Q.ELAAAHHEK.L	Y	36.82	1004.5039	-2.5	503.2580	2	52.46	F2:30291	2	1700	1708	N
1	42	P02549|SPTA1_HUMAN	K.TAAINADELPTDVAGGEVL.L	Y	36.79	1854.9210	0.6	928.4683	2	86.25	F2:69601	3	390	408	N
1	42	P02549|SPTA1_HUMAN	R.GDC(+57.02)GDTLAATQSLL.M	Y	36.41	1420.6504	0.2	711.3326	2	79.17	F3:50159	2	1845	1858	Y
1	42	P02549|SPTA1_HUMAN	K.EFSTIYK.H	Y	36.15	886.4436	-1.3	444.2285	2	47.86	F2:24871	2	2275	2281	N
1	42	P02549|SPTA1_HUMAN	F.LIDKESENIK.S	Y	36.09	1187.6398	-0.1	396.8871	3	37.48	F2:14211	3	2343	2352	N
1	42	P02549|SPTA1_HUMAN	R.EEPGNITQR.Q	Y	35.69	1042.5043	-0.8	522.2590	2	29.98	F3:11054	1	1048	1056	N
1	42	P02549|SPTA1_HUMAN	K.KAENTGVELDDVWELQKK.F	Y	35.21	2101.0691	-2.3	701.3621	3	59.71	F2:38890	1	1102	1119	N
1	42	P02549|SPTA1_HUMAN	K.FDEFQK.D	Y	35.07	812.3704	1.1	407.1929	2	37.64	F3:17312	1	1120	1125	N
1	42	P02549|SPTA1_HUMAN	R.RHEGFER.D	Y	34.54	929.4467	-0.7	465.7303	2	23.34	F3:5953	1	1224	1230	N
1	42	P02549|SPTA1_HUMAN	K.QALTPEQVSFC(+57.02)ATH.M	Y	34.43	1587.7351	-1.9	794.8733	2	58.63	F2:37609	2	2378	2391	Y
1	42	P02549|SPTA1_HUMAN	K.GVSEETLK.E	Y	34.35	861.4443	-3.5	431.7279	2	30.89	F3:11789	1	2267	2274	N
1	42	P02549|SPTA1_HUMAN	K.ESLLLQK.L	Y	34.20	829.4909	-2.9	415.7515	2	49.06	F2:26267	2	580	586	N
1	42	P02549|SPTA1_HUMAN	R.LMSELEK.T	Y	33.90	848.4313	-0.5	425.2227	2	44.04	F2:20477	1	107	113	N
1	42	P02549|SPTA1_HUMAN	K.VNILTDK.S	Y	33.37	801.4596	-2.1	401.7362	2	43.40	F3:21916	1	73	79	N
1	42	P02549|SPTA1_HUMAN	K.QALTPEQVSFC(+57.02)ATHM(+15.99)QQYMDPR.G	Y	33.26	2653.1724	-3.9	885.3947	3	61.37	F2:40847	1	2378	2399	Y
1	42	P02549|SPTA1_HUMAN	K.DKLISAQHNQSK.A	Y	32.64	1367.7157	0.3	456.9126	3	31.08	F2:9216	2	1993	2004	N
1	42	P02549|SPTA1_HUMAN	L.LDLNSFGDSMK.A	Y	32.64	1225.5648	-2.3	613.7883	2	66.93	F2:47395	1	946	956	N
1	42	P02549|SPTA1_HUMAN	H.NLEQQIQAK.D	Y	32.44	1070.5720	-0.8	536.2928	2	40.61	F3:19580	1	2255	2263	N
1	42	P02549|SPTA1_HUMAN	K.IEALNEK.T	Y	31.60	815.4388	-0.1	408.7267	2	31.64	F3:12403	2	1903	1909	N
1	42	P02549|SPTA1_HUMAN	I.TDLEHFAESLIADEHYAK.E	Y	31.36	2087.9800	-0.7	697.0001	3	89.50	F2:73135	1	1451	1468	N
1	42	P02549|SPTA1_HUMAN	R.LM(+15.99)SELEK.T	Y	31.06	864.4263	-0.8	433.2201	2	36.64	F2:13531	2	107	113	Y
1	42	P02549|SPTA1_HUMAN	R.KGYVSLEDYTAF.L	Y	30.37	1391.6609	-1.7	696.8365	2	76.06	F2:57999	1	2331	2342	N
1	42	P02549|SPTA1_HUMAN	K.QALTPEQVSFC(+57.02)ATHMQQY.M	Y	30.34	2137.9561	-3.4	1069.9817	2	70.37	F2:51429	1	2378	2395	Y
1	42	P02549|SPTA1_HUMAN	R.YAALLKR.W	Y	30.31	833.5123	0.3	417.7635	2	36.99	F3:16756	1	2010	2016	N
1	42	P02549|SPTA1_HUMAN	K.L(+42.01)TLSHPSDAPQIQEM(+15.99)KEDLVSSWEHIR.A	Y	27.66	3203.5557	1.6	801.8975	4	87.43	F2:70869	1	330	356	Y
1	42	P02549|SPTA1_HUMAN	F.LLDLNSFGDSMK.A	Y	27.66	1338.6489	-1.8	670.3306	2	76.30	F2:58265	1	945	956	N
1	42	P02549|SPTA1_HUMAN	K.EPVLTSEDYGK.D	Y	24.64	1236.5874	-1.5	619.3000	2	43.79	F3:22237	1	284	294	N
1	42	P02549|SPTA1_HUMAN	K.EQLEQLK.E	Y	23.89	886.4760	0.5	444.2455	2	36.15	F3:16076	1	1580	1586	N
1	42	P02549|SPTA1_HUMAN	K.KHEAFLLDL.N	Y	22.62	1084.5917	-2.5	543.3018	2	72.23	F2:53610	1	940	948	N
1	42	P02549|SPTA1_HUMAN	R.RQNDLEANVQFQQYLADLHEAETW.I	Y	22.16	2917.3630	1.2	973.4628	3	93.45	F2:77396	1	891	914	N
1	42	P02549|SPTA1_HUMAN	W.EQLLEASAVHR.Q	Y	20.97	1251.6571	-5.5	626.8324	2	57.53	F2:36293	1	2018	2028	N
1	42	P02549|SPTA1_HUMAN	K.I(+42.01)LDQC(+57.02)LELQM(+15.99)FQGNC(+57.02)DQVESWMVAR.E	Y	20.18	3127.3872	0.4	1043.4701	3	82.36	F2:65236	1	1390	1414	Y
1	42	P02549|SPTA1_HUMAN	H.M(+15.99)QQYM(+15.99)DPR.G	Y	19.79	1099.4426	0.2	550.7287	2	30.12	F2:8492	1	2392	2399	Y
1	42	P02549|SPTA1_HUMAN	E.ALKEPLATR.K	Y	19.58	997.5920	-2.5	499.8020	2	51.01	F2:28580	1	777	785	N
1	42	P02549|SPTA1_HUMAN	K.AITAQEGK.I	Y	19.41	816.4341	0.2	409.2244	2	26.88	F2:6174	1	1442	1449	N
1	42	P02549|SPTA1_HUMAN	K.KC(+57.02)QALSAADPGSDLFSVQALQR.R	Y	19.21	2361.1746	-2.6	788.0634	3	71.95	F3:44576	1	1202	1223	Y
1	42	P02549|SPTA1_HUMAN	Q.NMESLR.A	N	18.63	748.3538	0.9	375.1845	2	30.38	F3:11381	1	880	885	N
1	42	P02549|SPTA1_HUMAN	L.ERDDLEK.A	Y	18.34	903.4297	-0.6	452.7219	2	27.49	F3:9081	1	1376	1382	N
1	42	P02549|SPTA1_HUMAN	M.QQYMDPRGR.S	Y	17.64	1149.5349	8.5	575.7796	2	36.15	F3:16075	1	2393	2401	N
8	13	Q8I2X4|Q8I2X4_PLAF7	K.SQTFSTYQDNQPAVLIQVFEGER.A	Y	114.60	2656.2769	-1.0	1329.1444	2	103.29	F1:56960	7	444	466	N
8	13	Q8I2X4|Q8I2X4_PLAF7	K.DKDTTFAPEQISAMVLEK.M	Y	106.97	2021.9979	-1.7	1012.0045	2	102.25	F1:56153	10	133	150	N
8	13	Q8I2X4|Q8I2X4_PLAF7	K.LEATLHPTQTVFDVK.R	Y	97.64	1697.8988	-0.8	849.9560	2	99.05	F1:53681	11	81	95	N
8	13	Q8I2X4|Q8I2X4_PLAF7	K.DAEDWLNNNSNADSEALK.Q	Y	94.76	2004.8661	1.0	1003.4413	2	89.24	F1:45883	11	596	613	N
8	13	Q8I2X4|Q8I2X4_PLAF7	K.KSQTFSTYQDNQPAVLIQVFEGER.A	Y	86.20	2784.3718	2.2	1393.1963	2	84.17	F2:67235	3	443	466	N
8	13	Q8I2X4|Q8I2X4_PLAF7	R.NLSVVHSTQIEIEDIVEGHNFSETLTR.A	Y	81.83	3066.5259	-1.2	1023.1813	3	90.31	F2:74031	15	295	321	N
8	13	Q8I2X4|Q8I2X4_PLAF7	K.NTILSAVKDAEDWLNNNSNADSEALK.Q	Y	80.15	2831.3572	-0.9	1416.6846	2	97.88	F2:82006	4	588	613	N
8	13	Q8I2X4|Q8I2X4_PLAF7	K.DLEAVC(+57.02)QPIIVK.L	Y	79.54	1383.7432	-0.4	692.8786	2	91.83	F1:47970	4	618	629	Y
8	13	Q8I2X4|Q8I2X4_PLAF7	K.LKDLEAVC(+57.02)QPIIVK.L	Y	78.82	1624.9221	0.6	813.4688	2	98.89	F1:53562	8	616	629	Y
8	13	Q8I2X4|Q8I2X4_PLAF7	R.IINEPTAAALAYGLDK.K	N	78.40	1658.8879	-0.2	830.4511	2	98.63	F1:53356	11	196	211	N
8	13	Q8I2X4|Q8I2X4_PLAF7	K.DAGTIAGLNIVR.I	Y	78.29	1198.6670	-0.8	600.3403	2	92.72	F1:48682	6	184	195	N
8	13	Q8I2X4|Q8I2X4_PLAF7	R.IINEPTAAALAYGLDKK.E	N	77.40	1786.9828	0.3	596.6684	3	100.68	F1:54952	10	196	212	N
8	13	Q8I2X4|Q8I2X4_PLAF7	L.SVVHSTQIEIEDIVEGHNFSETLTR.A	Y	76.95	2839.3987	1.7	947.4751	3	81.41	F2:64144	2	297	321	N
8	13	Q8I2X4|Q8I2X4_PLAF7	A.VDSNIEGPVIGIDLGTTYSC(+57.02)VGVFK.N	Y	75.86	2639.3152	-1.2	1320.6633	2	96.80	F2:80896	12	22	46	Y
8	13	Q8I2X4|Q8I2X4_PLAF7	K.RNLSVVHSTQIEIEDIVEGHNFSETLTR.A	Y	75.59	3222.6270	-0.6	806.6635	4	81.92	F2:64736	2	294	321	N
8	13	Q8I2X4|Q8I2X4_PLAF7	R.ITPSYVSFVDGER.K	Y	75.23	1468.7197	-0.8	735.3666	2	96.58	F1:51740	10	61	73	N
8	13	Q8I2X4|Q8I2X4_PLAF7	H.STQIEIEDIVEGHNFSETLTR.A	Y	75.22	2417.1709	-0.1	1209.5927	2	79.79	F2:62278	4	301	321	N
8	13	Q8I2X4|Q8I2X4_PLAF7	R.SLLPYEIVNNQGKPNIK.V	Y	75.07	1926.0574	0.7	964.0366	2	101.04	F1:55235	10	112	128	N
8	13	Q8I2X4|Q8I2X4_PLAF7	K.MKEIAQSFLGKPVK.N	Y	74.44	1574.8854	-1.3	788.4490	2	51.51	F2:29169	6	151	164	N
8	13	Q8I2X4|Q8I2X4_PLAF7	K.DAEDWLNNNSNADSEALKQK.L	Y	73.88	2261.0195	-2.2	1131.5145	2	56.15	F2:34661	4	596	615	N
8	13	Q8I2X4|Q8I2X4_PLAF7	K.M(+15.99)KEIAQSFLGKPVK.N	Y	73.81	1590.8802	-1.9	796.4459	2	47.86	F2:24873	9	151	164	Y
8	13	Q8I2X4|Q8I2X4_PLAF7	K.DKDTTFAPEQISAM(+15.99)VLEK.M	Y	73.73	2037.9928	-2.9	1020.0007	2	69.28	F2:50131	8	133	150	Y
8	13	Q8I2X4|Q8I2X4_PLAF7	K.NAVVTVPAYFNDAQR.Q	Y	72.79	1663.8318	-1.1	832.9222	2	93.88	F1:49628	13	165	179	N
8	13	Q8I2X4|Q8I2X4_PLAF7	K.DTTFAPEQISAMVLEK.M	Y	72.52	1778.8760	-2.0	890.4435	2	100.28	F1:54643	6	135	150	N
8	13	Q8I2X4|Q8I2X4_PLAF7	K.LEATLHPTQTVFDVKR.L	Y	72.15	1853.9999	-1.3	928.0060	2	54.24	F2:32397	5	81	96	N
8	13	Q8I2X4|Q8I2X4_PLAF7	K.LYGQPGGPSPQPSGDEDVDSDEL	Y	70.80	2358.0134	0.2	1180.0143	2	69.85	F1:31037	8	630	652	N
8	13	Q8I2X4|Q8I2X4_PLAF7	K.IEKEDKNTILSAVK.D	Y	69.92	1586.8879	-3.1	794.4488	2	45.48	F2:22140	5	582	595	N
8	13	Q8I2X4|Q8I2X4_PLAF7	L.PYEIVNNQGKPNIK.V	Y	68.58	1612.8573	-2.2	807.4341	2	65.05	F2:45200	4	115	128	N
8	13	Q8I2X4|Q8I2X4_PLAF7	K.NGILHVEAEDKGTGK.S	Y	68.40	1566.8002	-1.6	784.4061	2	41.77	F2:18022	9	502	516	N
8	13	Q8I2X4|Q8I2X4_PLAF7	L.LPYEIVNNQGKPNIK.V	Y	68.28	1725.9413	-0.4	863.9776	2	65.09	F2:45251	3	114	128	N
8	13	Q8I2X4|Q8I2X4_PLAF7	K.FELSGIPPAQR.G	Y	67.93	1213.6455	-0.6	607.8297	2	92.14	F1:48221	16	478	488	N
8	13	Q8I2X4|Q8I2X4_PLAF7	K.SKIDEIVLVGGSTR.I	Y	67.20	1472.8198	-2.2	737.4156	2	57.04	F2:35712	7	351	364	N
8	13	Q8I2X4|Q8I2X4_PLAF7	R.AKFEELNDDLFR.E	Y	66.77	1495.7306	3.5	748.8752	2	101.40	F1:55506	6	322	333	N
8	13	Q8I2X4|Q8I2X4_PLAF7	K.IEVTFTVDKNGILHVEAEDKGTGK.S	Y	66.59	2599.3494	-3.9	650.8421	4	70.33	F2:51377	2	493	516	N
8	13	Q8I2X4|Q8I2X4_PLAF7	K.EDKNTILSAVKDAEDWLNNNSNADSEALK.Q	Y	66.34	3203.5217	-0.1	1068.8478	3	95.20	F2:79240	2	585	613	N
8	13	Q8I2X4|Q8I2X4_PLAF7	R.GINPDEAVAYGAAIQAGIILGEELQDVVLLDVTPLTLGIETVGGIMTQLIK.R	Y	65.67	5230.8301	2.5	1308.7180	4	106.97	F2:90514	1	384	434	N
8	13	Q8I2X4|Q8I2X4_PLAF7	K.NTILSAVKDAEDWLNNNSNADSEALKQK.L	Y	63.70	3087.5107	-1.1	1030.1764	3	89.54	F2:73184	1	588	615	N
8	13	Q8I2X4|Q8I2X4_PLAF7	K.NGILHVEAEDK.G	Y	63.46	1223.6146	-2.8	612.8129	2	44.33	F2:20815	6	502	512	N
8	13	Q8I2X4|Q8I2X4_PLAF7	I.NEPTAAALAYGLDKK.E	N	63.24	1560.8147	-1.3	781.4136	2	64.09	F2:44071	2	198	212	N
8	13	Q8I2X4|Q8I2X4_PLAF7	R.KFDDQEVVKDR.S	Y	62.92	1377.6888	-1.7	689.8505	2	38.88	F2:15378	7	101	111	N
8	13	Q8I2X4|Q8I2X4_PLAF7	T.PSYVSFVDGER.K	Y	62.59	1254.5880	-2.5	628.2997	2	66.92	F2:47384	3	63	73	N
8	13	Q8I2X4|Q8I2X4_PLAF7	K.EIAQSFLGKPVK.N	Y	62.50	1315.7499	-3.3	658.8801	2	51.69	F2:29385	6	153	164	N
8	13	Q8I2X4|Q8I2X4_PLAF7	K.FEELNDDLFRETLEPVKK.V	Y	61.62	2221.1265	-3.1	556.2872	4	71.36	F2:52584	4	324	341	N
8	13	Q8I2X4|Q8I2X4_PLAF7	K.FDDQEVVKDR.S	Y	60.55	1249.5939	-0.6	625.8038	2	40.50	F2:16809	6	102	111	N
8	13	Q8I2X4|Q8I2X4_PLAF7	R.ITPSYVSFVDGERK.V	Y	60.34	1596.8147	-2.8	799.4124	2	57.10	F2:35789	2	61	74	N
8	13	Q8I2X4|Q8I2X4_PLAF7	K.IQQIIKEFFNGKEPNR.G	Y	59.97	1960.0530	-1.7	654.3572	3	63.02	F2:42803	4	368	383	N
8	13	Q8I2X4|Q8I2X4_PLAF7	K.FADEDKNLR.E	Y	59.12	1106.5356	-1.2	554.2744	2	37.06	F2:13866	3	544	552	N
8	13	Q8I2X4|Q8I2X4_PLAF7	K.ATVEDKDKLADK.I	Y	59.06	1331.6932	-0.2	444.9049	3	30.40	F2:8701	3	570	581	N
8	13	Q8I2X4|Q8I2X4_PLAF7	K.LADKIEKEDK.N	Y	58.92	1187.6396	-0.6	594.8267	2	31.37	F2:9435	4	578	587	N
8	13	Q8I2X4|Q8I2X4_PLAF7	F.STYQDNQPAVLIQVFEGER.A	Y	58.76	2193.0701	1.4	1097.5438	2	88.49	F3:57224	4	448	466	N
8	13	Q8I2X4|Q8I2X4_PLAF7	L.TLGIETVGGIMTQLIK.R	Y	58.20	1672.9434	0.9	837.4797	2	103.70	F2:87730	3	419	434	N
8	13	Q8I2X4|Q8I2X4_PLAF7	R.VEILNNELGNR.I	Y	58.15	1269.6677	0.0	635.8411	2	90.33	F1:46750	7	50	60	N
8	13	Q8I2X4|Q8I2X4_PLAF7	K.MKEIAQSFLGK.P	Y	58.13	1250.6693	-3.0	417.8958	3	53.80	F2:31878	3	151	161	N
8	13	Q8I2X4|Q8I2X4_PLAF7	R.QATKDAGTIAGLNIVR.I	Y	57.83	1626.9053	-0.2	814.4598	2	56.28	F3:32221	2	180	195	N
8	13	Q8I2X4|Q8I2X4_PLAF7	L.EATLHPTQTVFDVK.R	Y	57.31	1584.8147	0.1	793.4147	2	61.58	F3:36407	1	82	95	N
8	13	Q8I2X4|Q8I2X4_PLAF7	E.ATLHPTQTVFDVK.R	Y	56.83	1455.7722	0.5	728.8937	2	61.59	F3:36408	3	83	95	N
8	13	Q8I2X4|Q8I2X4_PLAF7	R.KVGEAAKLEATLHPTQTVFDVK.R	Y	56.56	2381.2954	-0.4	794.7721	3	61.74	F3:36534	2	74	95	N
8	13	Q8I2X4|Q8I2X4_PLAF7	K.FEELNDDLFR.E	Y	56.45	1296.5986	-3.0	649.3046	2	72.09	F2:53444	6	324	333	N
8	13	Q8I2X4|Q8I2X4_PLAF7	K.DTTFAPEQISAM(+15.99)VLEK.M	Y	56.01	1794.8710	-2.7	898.4403	2	77.23	F3:48659	2	135	150	Y
8	13	Q8I2X4|Q8I2X4_PLAF7	K.IDEIVLVGGSTR.I	Y	53.96	1257.6929	-2.3	629.8522	2	61.49	F2:40977	7	353	364	N
8	13	Q8I2X4|Q8I2X4_PLAF7	R.SLLPYEIVNNQGKPN.I	Y	53.00	1684.8784	1.4	843.4476	2	69.91	F3:42965	3	112	126	N
8	13	Q8I2X4|Q8I2X4_PLAF7	R.KFDDQEVVK.D	Y	52.76	1106.5608	-3.0	554.2860	2	40.15	F2:16481	3	101	109	N
8	13	Q8I2X4|Q8I2X4_PLAF7	K.EFFNGKEPNR.G	Y	51.71	1236.5886	0.0	619.3016	2	37.27	F3:17003	5	374	383	N
8	13	Q8I2X4|Q8I2X4_PLAF7	I.AQSFLGKPVK.N	Y	51.65	1073.6233	-1.7	537.8180	2	51.79	F2:29498	2	155	164	N
8	13	Q8I2X4|Q8I2X4_PLAF7	R.VMDYFIK.M	Y	51.35	914.4572	-0.5	458.2356	2	98.29	F1:53084	5	259	265	N
8	13	Q8I2X4|Q8I2X4_PLAF7	K.NGRVEILNNELGNR.I	Y	50.99	1596.8331	-0.6	533.2847	3	50.58	F2:28073	1	47	60	N
8	13	Q8I2X4|Q8I2X4_PLAF7	R.SLLPYEIVNNQGK.P	Y	50.82	1473.7827	0.2	737.8988	2	69.79	F3:42865	2	112	124	N
8	13	Q8I2X4|Q8I2X4_PLAF7	K.FDDQEVVK.D	Y	50.59	978.4658	1.8	490.2411	2	69.16	F1:30535	11	102	109	N
8	13	Q8I2X4|Q8I2X4_PLAF7	K.EDKNTILSAVK.D	Y	50.40	1216.6663	-1.6	609.3394	2	47.13	F2:24010	6	585	595	N
8	13	Q8I2X4|Q8I2X4_PLAF7	K.NNLDNYIQSMK.A	Y	50.36	1338.6238	-0.6	670.3188	2	62.58	F3:37195	4	559	569	N
8	13	Q8I2X4|Q8I2X4_PLAF7	K.LEATLHPTQTVF.D	Y	50.11	1355.7085	0.2	678.8616	2	65.48	F3:39473	1	81	92	N
8	13	Q8I2X4|Q8I2X4_PLAF7	R.NTVIPTK.K	Y	49.73	771.4490	0.5	386.7320	2	64.79	F1:27194	8	436	442	N
8	13	Q8I2X4|Q8I2X4_PLAF7	R.AKFEELNDDLFRETLEPVK.K	Y	49.32	2292.1636	-2.1	765.0602	3	73.90	F2:55552	2	322	340	N
8	13	Q8I2X4|Q8I2X4_PLAF7	T.PSYVSFVDGERK.V	Y	48.55	1382.6830	1.0	692.3494	2	58.59	F3:34040	2	63	74	N
8	13	Q8I2X4|Q8I2X4_PLAF7	Q.SFLGKPVK.N	Y	48.50	874.5276	-0.2	438.2710	2	52.24	F3:29017	2	157	164	N
8	13	Q8I2X4|Q8I2X4_PLAF7	K.VLDDAKYEK.S	Y	47.46	1079.5498	-1.2	540.7816	2	36.06	F2:13071	1	342	350	N
8	13	Q8I2X4|Q8I2X4_PLAF7	K.IEVTFTVDK.N	Y	47.20	1050.5597	0.6	526.2874	2	59.60	F3:34843	5	493	501	N
8	13	Q8I2X4|Q8I2X4_PLAF7	R.ALTKDNHLLGK.F	Y	46.93	1208.6877	-0.1	403.9031	3	34.43	F3:14738	1	467	477	N
8	13	Q8I2X4|Q8I2X4_PLAF7	I.LHVEAEDK.G	Y	46.68	939.4661	-2.2	470.7393	2	44.33	F2:20807	1	505	512	N
8	13	Q8I2X4|Q8I2X4_PLAF7	R.ETLEPVK.K	Y	46.05	814.4436	0.4	408.2292	2	66.28	F1:28349	12	334	340	N
8	13	Q8I2X4|Q8I2X4_PLAF7	R.ETLEPVKK.V	Y	45.83	942.5386	0.0	472.2766	2	33.39	F2:10966	3	334	341	N
8	13	Q8I2X4|Q8I2X4_PLAF7	K.DNHLLGK.F	Y	45.46	795.4239	-0.3	398.7191	2	37.03	F2:13847	2	471	477	N
8	13	Q8I2X4|Q8I2X4_PLAF7	R.NTVIPTKK.S	Y	44.20	899.5440	0.0	450.7793	2	33.26	F2:10862	2	436	443	N
8	13	Q8I2X4|Q8I2X4_PLAF7	Y.ATAGNTHLGGEDFDQR.V	Y	43.89	1687.7550	1.2	563.5930	3	38.55	F3:18042	1	243	258	N
8	13	Q8I2X4|Q8I2X4_PLAF7	Y.VSFVDGER.K	Y	43.75	907.4399	-1.0	454.7268	2	84.32	F1:42094	5	66	73	N
8	13	Q8I2X4|Q8I2X4_PLAF7	W.LNNNSNADSEALK.Q	Y	43.63	1388.6532	0.2	695.3340	2	29.95	F3:11036	1	601	613	N
8	13	Q8I2X4|Q8I2X4_PLAF7	H.LGGEDFDQR.V	N	43.49	1035.4622	-0.3	518.7382	2	39.84	F3:18973	2	250	258	N
8	13	Q8I2X4|Q8I2X4_PLAF7	K.VGEAAKLEATLHPTQTVFDVK.R	Y	42.95	2253.2004	1.0	752.0748	3	67.17	F3:40810	1	75	95	N
8	13	Q8I2X4|Q8I2X4_PLAF7	A.KFEELNDDLFR.E	Y	42.90	1424.6935	0.4	475.9053	3	64.89	F3:39017	1	323	333	N
8	13	Q8I2X4|Q8I2X4_PLAF7	K.NNLDNYIQSM(+15.99)K.A	Y	42.50	1354.6187	-1.9	678.3153	2	49.51	F2:26801	6	559	569	Y
8	13	Q8I2X4|Q8I2X4_PLAF7	R.GITITNDK.G	Y	42.50	860.4603	0.2	431.2375	2	68.25	F1:29863	14	519	526	N
8	13	Q8I2X4|Q8I2X4_PLAF7	A.TLHPTQTVFDVK.R	Y	41.86	1384.7351	0.2	462.5857	3	52.48	F3:29207	1	84	95	N
8	13	Q8I2X4|Q8I2X4_PLAF7	K.VGEAAKLEATLHPTQTVFDVKR.L	Y	41.20	2409.3015	0.1	603.3327	4	62.24	F3:36930	1	75	96	N
8	13	Q8I2X4|Q8I2X4_PLAF7	S.YVSFVDGER.K	Y	40.58	1070.5032	-2.0	536.2578	2	50.69	F3:27769	1	65	73	N
8	13	Q8I2X4|Q8I2X4_PLAF7	K.MINDAEKFADEDKNLR.E	Y	40.34	1907.9047	-3.7	636.9731	3	48.79	F2:25958	1	537	552	N
8	13	Q8I2X4|Q8I2X4_PLAF7	K.M(+15.99)KEIAQSFLGK.P	Y	39.64	1266.6642	-2.0	634.3381	2	49.30	F2:26557	2	151	161	Y
8	13	Q8I2X4|Q8I2X4_PLAF7	Y.SC(+57.02)VGVFK.N	Y	39.30	795.3949	-0.3	398.7046	2	40.61	F3:19578	1	40	46	Y
8	13	Q8I2X4|Q8I2X4_PLAF7	G.IDLGTTYSC(+57.02)VGVFK.N	Y	37.89	1558.7701	-2.9	780.3901	2	74.28	F2:55996	1	33	46	Y
8	13	Q8I2X4|Q8I2X4_PLAF7	R.GITITNDKGR.L	Y	37.64	1073.5829	0.3	537.7989	2	29.29	F3:10508	3	519	528	N
8	13	Q8I2X4|Q8I2X4_PLAF7	V.VTVPAYFNDAQR.Q	Y	37.33	1379.6833	3.8	690.8516	2	59.65	F3:34879	1	168	179	N
8	13	Q8I2X4|Q8I2X4_PLAF7	K.EIAQSFLGK.P	Y	37.23	991.5338	-2.4	496.7730	2	54.87	F2:33145	3	153	161	N
8	13	Q8I2X4|Q8I2X4_PLAF7	R.VM(+15.99)DYFIK.M	Y	37.10	930.4521	0.2	466.2334	2	53.52	F3:30035	6	259	265	Y
8	13	Q8I2X4|Q8I2X4_PLAF7	L.ADKIEKEDK.N	Y	37.00	1074.5557	0.5	538.2854	2	25.09	F3:7253	1	579	587	N
8	13	Q8I2X4|Q8I2X4_PLAF7	N.AVVTVPAYFNDAQR.Q	Y	36.78	1549.7888	-0.2	775.9016	2	66.93	F3:40621	2	166	179	N
8	13	Q8I2X4|Q8I2X4_PLAF7	R.LSKEQIEK.M	Y	36.72	973.5444	0.3	487.7796	2	24.91	F3:7117	1	529	536	N
8	13	Q8I2X4|Q8I2X4_PLAF7	I.LHVEAEDKGTGK.S	Y	36.63	1282.6517	-3.4	428.5564	3	41.81	F2:18074	1	505	516	N
8	13	Q8I2X4|Q8I2X4_PLAF7	K.LADKIEK.E	Y	36.41	815.4752	0.0	408.7449	2	32.23	F2:10084	4	578	584	N
8	13	Q8I2X4|Q8I2X4_PLAF7	K.NTILSAVK.D	Y	36.10	844.5018	0.5	423.2584	2	90.60	F1:46965	5	588	595	N
8	13	Q8I2X4|Q8I2X4_PLAF7	I.TITNDKGR.L	N	34.87	903.4774	0.1	452.7460	2	29.30	F3:10509	1	521	528	N
8	13	Q8I2X4|Q8I2X4_PLAF7	V.SFVDGER.K	Y	34.23	808.3715	0.1	405.1931	2	34.12	F3:14444	1	67	73	N
8	13	Q8I2X4|Q8I2X4_PLAF7	K.FEELNDDLFRETLEPVK.K	Y	33.05	2093.0317	0.8	698.6851	3	79.99	F2:62509	1	324	340	N
8	13	Q8I2X4|Q8I2X4_PLAF7	R.KEVEIAK.R	Y	32.92	815.4752	-0.1	408.7448	2	30.90	F2:9079	2	287	293	N
8	13	Q8I2X4|Q8I2X4_PLAF7	K.M(+15.99)INDAEK.F	Y	32.53	835.3746	-0.1	418.6945	2	15.47	F1:2869	1	537	543	Y
8	13	Q8I2X4|Q8I2X4_PLAF7	K.KVLDDAK.Y	Y	31.79	787.4439	0.3	394.7293	2	23.39	F3:5989	1	341	347	N
8	13	Q8I2X4|Q8I2X4_PLAF7	K.VQIKDKDTTFAPEQISAMVLEK.M	Y	31.27	2490.3040	0.6	831.1091	3	71.47	F3:44204	2	129	150	N
8	13	Q8I2X4|Q8I2X4_PLAF7	K.DKLADKIEK.E	Y	31.21	1058.5972	0.2	530.3060	2	29.52	F3:10687	1	576	584	N
8	13	Q8I2X4|Q8I2X4_PLAF7	F.NGKEPNR.G	Y	31.18	813.4093	-0.3	407.7118	2	37.41	F3:17126	1	377	383	N
8	13	Q8I2X4|Q8I2X4_PLAF7	K.KNNIDLR.T	Y	31.13	871.4875	-0.2	436.7510	2	35.92	F2:12956	2	270	276	N
8	13	Q8I2X4|Q8I2X4_PLAF7	L.DDAKYEK.S	Y	30.76	867.3973	0.2	434.7060	2	30.06	F3:11128	1	344	350	N
8	13	Q8I2X4|Q8I2X4_PLAF7	G.ITITNDK.G	N	30.59	803.4388	-0.1	402.7267	2	30.24	F3:11276	1	520	526	N
8	13	Q8I2X4|Q8I2X4_PLAF7	V.LDDAKYEK.S	Y	30.46	980.4814	0.4	491.2482	2	30.05	F3:11116	1	343	350	N
8	13	Q8I2X4|Q8I2X4_PLAF7	N.LDNYIQSMK.A	Y	30.19	1110.5380	0.2	556.2764	2	61.31	F2:40773	1	561	569	N
8	13	Q8I2X4|Q8I2X4_PLAF7	K.RNTVIPTK.K	Y	29.94	927.5502	0.1	464.7824	2	29.32	F3:10530	2	435	442	N
8	13	Q8I2X4|Q8I2X4_PLAF7	R.V(+42.01)M(+15.99)DYFIK.M	Y	29.62	972.4626	-0.3	487.2385	2	66.53	F3:40309	1	259	265	Y
8	13	Q8I2X4|Q8I2X4_PLAF7	Y.EIVNNQGKPNIK.V	Y	29.58	1352.7412	1.3	451.9216	3	32.53	F3:13120	2	117	128	N
8	13	Q8I2X4|Q8I2X4_PLAF7	R.IINEPTAAALAY.G	N	28.94	1245.6604	-0.7	623.8370	2	70.53	F3:43454	5	196	207	N
8	13	Q8I2X4|Q8I2X4_PLAF7	K.LYGQPGGPSPQPSGDEDVD.S	Y	28.59	1913.8279	0.1	957.9213	2	54.36	F3:30695	1	630	648	N
8	13	Q8I2X4|Q8I2X4_PLAF7	A.VLIQVFEGER.A	Y	28.47	1188.6503	-0.5	595.3321	2	69.64	F3:42756	1	457	466	N
8	13	Q8I2X4|Q8I2X4_PLAF7	K.M(+15.99)KEIAQSF.L	Y	28.05	968.4637	-0.3	485.2390	2	42.89	F3:21441	1	151	158	Y
8	13	Q8I2X4|Q8I2X4_PLAF7	K.EVEIAKR.N	Y	27.90	843.4814	0.1	422.7480	2	32.02	F2:9919	2	288	294	N
8	13	Q8I2X4|Q8I2X4_PLAF7	K.DKDTTFAPEQI.S	Y	27.02	1263.5983	0.1	632.8065	2	58.76	F3:34172	1	133	143	N
8	13	Q8I2X4|Q8I2X4_PLAF7	E.FFNGKEPNR.G	Y	25.31	1107.5461	-1.3	554.7796	2	37.34	F3:17069	1	375	383	N
8	13	Q8I2X4|Q8I2X4_PLAF7	A.DEDKNLR.E	N	25.01	888.4301	0.6	445.2226	2	31.02	F3:11897	1	546	552	N
8	13	Q8I2X4|Q8I2X4_PLAF7	A.VVTVPAYFNDAQR.Q	Y	24.65	1478.7517	-0.2	740.3830	2	63.47	F3:37896	1	167	179	N
8	13	Q8I2X4|Q8I2X4_PLAF7	W.LNNNSNADSEALKQK.L	Y	24.33	1644.8066	-1.1	549.2756	3	26.82	F3:8563	1	601	615	N
8	13	Q8I2X4|Q8I2X4_PLAF7	L.IQVFEGER.A	Y	21.31	976.4977	-1.8	489.2553	2	46.83	F3:24665	1	459	466	N
8	13	Q8I2X4|Q8I2X4_PLAF7	E.TLEPVKK.V	Y	20.38	813.4960	-0.1	407.7552	2	26.78	F3:8533	1	335	341	N
8	13	Q8I2X4|Q8I2X4_PLAF7	R.KEVEIAKR.N	Y	19.89	971.5764	-0.3	486.7953	2	23.12	F3:5789	1	287	294	N
8	13	Q8I2X4|Q8I2X4_PLAF7	R.IINEPTAAALAYGL.D	N	19.25	1415.7660	0.1	708.8903	2	89.51	F2:73153	2	196	209	N
4	24	P11277|SPTB1_HUMAN	K.HQAFVAELASHEGWLENIDAEGK.Q	Y	85.87	2550.2139	0.2	1276.1145	2	78.24	F2:60497	5	1315	1337	N
4	24	P11277|SPTB1_HUMAN	R.KFANSLTGVQQQLQAFSTYR.T	Y	83.85	2286.1755	-1.2	1144.0936	2	77.55	F2:59707	3	329	348	N
4	24	P11277|SPTB1_HUMAN	R.QIAERPAEETGPQEEEGETAGEAPVSHHAATER.T	Y	83.08	3512.6040	-1.2	1171.8739	3	41.30	F2:17564	5	2080	2112	N
4	24	P11277|SPTB1_HUMAN	K.TLMTQIDGVNLAANSLVESGHPR.S	Y	82.48	2422.2275	-2.6	1212.1179	2	78.52	F2:60825	8	899	921	N
4	24	P11277|SPTB1_HUMAN	R.ELHLLGVQVQQFQDVATR.L	Y	81.38	2080.1064	-1.9	1041.0585	2	77.54	F2:59695	5	1844	1861	N
4	24	P11277|SPTB1_HUMAN	K.EQIYSSLDYGKDLTSVLILQR.K	Y	79.94	2440.2849	-2.4	1221.1469	2	90.10	F2:73813	3	657	677	N
4	24	P11277|SPTB1_HUMAN	R.VHLENMGSHDIVDGNHR.L	N	79.81	1928.8911	-1.8	965.4510	2	44.12	F2:20566	4	128	144	N
4	24	P11277|SPTB1_HUMAN	R.GLDAHLEQIFQEAHGMVAR.K	Y	79.62	2121.0425	-1.7	1061.5267	2	82.06	F2:64903	3	688	706	N
4	24	P11277|SPTB1_HUMAN	R.ALEDLAQELEKENYHDQKR.I	Y	79.55	2328.1345	-2.8	1165.0713	2	58.66	F2:37643	9	480	498	N
4	24	P11277|SPTB1_HUMAN	R.PAEETGPQEEEGETAGEAPVSHHAATER.T	Y	78.84	2915.2805	-1.2	972.7663	3	38.66	F2:15195	3	2085	2112	N
4	24	P11277|SPTB1_HUMAN	R.LPLAQSADYGTNLQTVQLFMK.K	Y	78.46	2337.2039	0.9	1169.6102	2	91.85	F2:75695	5	1498	1518	N
4	24	P11277|SPTB1_HUMAN	K.TAGYPHVNVTNFTSSWK.D	Y	78.39	1907.9166	-2.5	954.9632	2	65.84	F2:46120	4	187	203	N
4	24	P11277|SPTB1_HUMAN	R.AQGLLSAGHPEGEQIIR.L	Y	78.15	1774.9325	-3.8	888.4702	2	54.08	F2:32207	4	1647	1663	N
4	24	P11277|SPTB1_HUMAN	R.VHLENM(+15.99)GSHDIVDGNHR.L	N	77.97	1944.8860	-1.5	973.4488	2	39.72	F2:16097	5	128	144	Y
4	24	P11277|SPTB1_HUMAN	K.TLM(+15.99)TQIDGVNLAANSLVESGHPR.S	Y	77.84	2438.2224	-2.3	813.7462	3	70.76	F2:51879	4	899	921	Y
4	24	P11277|SPTB1_HUMAN	L.LQQHAGIKDEIDGHQDSYQR.V	Y	77.69	2337.1096	-1.1	1169.5608	2	42.30	F2:18576	6	1100	1119	N
4	24	P11277|SPTB1_HUMAN	R.ALEDLAQELEKENYHDQK.R	Y	77.65	2172.0334	-4.0	1087.0197	2	63.26	F2:43088	5	480	497	N
4	24	P11277|SPTB1_HUMAN	K.KNLQDAENFFQFQGDADDLK.A	Y	77.20	2342.0815	-3.6	1172.0438	2	73.73	F2:55356	3	737	756	N
4	24	P11277|SPTB1_HUMAN	R.GLDAHLEQIFQEAHGM(+15.99)VAR.K	Y	77.09	2137.0374	-3.2	1069.5226	2	71.54	F2:52796	7	688	706	Y
4	24	P11277|SPTB1_HUMAN	K.KKHEAIETDTAAYEER.V	Y	76.65	1889.9119	-0.7	945.9626	2	39.06	F2:15528	6	462	477	N
4	24	P11277|SPTB1_HUMAN	R.GVM(+15.99)EHLEQQAQGFPEEFR.D	Y	76.41	2146.9741	-2.8	1074.4913	2	61.74	F2:41274	5	797	814	Y
4	24	P11277|SPTB1_HUMAN	R.GVM(+15.99)EHLEQQAQGFPEEFRDSPDVTHR.L	Y	76.34	3054.3889	-3.1	1019.1338	3	57.92	F2:36771	4	797	822	Y
4	24	P11277|SPTB1_HUMAN	K.YSGLASDLLTWIEQTITVLNSR.K	Y	76.31	2479.2959	2.7	1240.6586	2	105.85	F2:89650	2	307	328	N
4	24	P11277|SPTB1_HUMAN	R.GVMEHLEQQAQGFPEEFR.D	Y	76.13	2130.9792	-1.1	1066.4957	2	76.33	F2:58302	4	797	814	N
4	24	P11277|SPTB1_HUMAN	R.ISHLEQC(+57.02)FEELSNMAAGR.K	Y	75.84	2090.9514	-1.0	1046.4819	2	82.08	F2:64921	4	612	629	Y
4	24	P11277|SPTB1_HUMAN	K.WLAEMEMPDTLEDLEVVQHR.F	Y	75.37	2440.1401	-0.1	1221.0773	2	91.98	F2:75839	4	870	889	N
4	24	P11277|SPTB1_HUMAN	K.EKEQIYSSLDYGKDLTSVLILQR.K	Y	75.25	2697.4224	0.7	900.1487	3	83.65	F2:66640	2	655	677	N
4	24	P11277|SPTB1_HUMAN	R.GQQLVEAAEIDC(+57.02)QDLEER.L	Y	74.84	2101.9585	-2.2	1051.9843	2	65.68	F2:45933	4	1541	1558	Y
4	24	P11277|SPTB1_HUMAN	K.HEAIETDTAAYEER.V	Y	74.80	1633.7219	-1.3	817.8672	2	42.24	F2:18511	3	464	477	N
4	24	P11277|SPTB1_HUMAN	R.VHNYC(+57.02)VDC(+57.02)EETSK.W	Y	74.54	1639.6606	-0.2	820.8374	2	36.14	F2:13129	4	956	968	Y
4	24	P11277|SPTB1_HUMAN	K.KHEAIETDTAAYEER.V	Y	73.86	1761.8169	-2.2	881.9138	2	40.27	F2:16594	6	463	477	N
4	24	P11277|SPTB1_HUMAN	K.EVSAQWDQLKDLAAFC(+57.02)K.K	Y	73.28	2007.9724	0.2	1004.9937	2	78.91	F2:61266	3	720	736	Y
4	24	P11277|SPTB1_HUMAN	R.SHTLAQC(+57.02)LGFQEFQK.D	Y	72.90	1792.8566	-1.1	897.4346	2	63.97	F2:43934	7	1161	1175	Y
4	24	P11277|SPTB1_HUMAN	K.QLMDEKPQFTALVSQK.L	Y	72.61	1861.9607	-2.8	931.9850	2	62.74	F2:42473	7	1338	1353	N
4	24	P11277|SPTB1_HUMAN	K.HRELPEDVGLDASTAESFHR.V	Y	72.57	2265.0774	-1.7	756.0318	3	52.56	F2:30406	4	1817	1836	N
4	24	P11277|SPTB1_HUMAN	R.ELPEDVGLDASTAESFHR.V	Y	72.48	1971.9174	-0.7	986.9653	2	62.24	F2:41875	5	1819	1836	N
4	24	P11277|SPTB1_HUMAN	R.ISHLEQC(+57.02)FEELSNM(+15.99)AAGR.K	Y	72.40	2106.9463	-2.2	1054.4781	2	70.67	F2:51772	4	612	629	Y
4	24	P11277|SPTB1_HUMAN	K.NLQDAENFFQFQGDADDLKAWLQDAHR.L	Y	72.30	3191.4697	1.1	1064.8317	3	97.61	F2:81730	2	738	764	N
4	24	P11277|SPTB1_HUMAN	K.DGLNEMWADLLELIDTR.M	Y	72.13	2002.9669	1.4	1002.4921	2	105.46	F2:89318	2	1773	1789	N
4	24	P11277|SPTB1_HUMAN	R.LIDAGHSEAATIAEWK.D	Y	72.00	1710.8577	-2.8	856.4337	2	59.20	F2:38288	4	1757	1772	N
4	24	P11277|SPTB1_HUMAN	R.GVMEHLEQQAQGFPEEFRDSPDVTHR.L	Y	71.91	3038.3940	-1.6	1013.8036	3	69.56	F2:50476	1	797	822	N
4	24	P11277|SPTB1_HUMAN	K.ELVASSPEMGQDFDHVTLLR.D	Y	71.83	2243.0891	-3.2	1122.5482	2	74.85	F2:56656	6	1710	1729	N
4	24	P11277|SPTB1_HUMAN	R.WDAPDDELDNDNSSAR.L	Y	71.80	1818.7292	-3.8	910.3685	2	52.17	F2:29950	1	23	38	N
4	24	P11277|SPTB1_HUMAN	K.FANSLTGVQQQLQAFSTYR.T	Y	71.69	2158.0806	-1.2	1080.0463	2	85.85	F2:69146	4	330	348	N
4	24	P11277|SPTB1_HUMAN	K.NLQDAENFFQFQGDADDLK.A	Y	71.22	2213.9866	-0.6	1107.9999	2	86.33	F2:69682	5	738	756	N
4	24	P11277|SPTB1_HUMAN	R.DASVAEAWLIAQEPYLASGDFGHTVDSVEK.L	Y	71.13	3204.5251	1.4	1069.1838	3	99.06	F2:83227	1	2017	2046	N
4	24	P11277|SPTB1_HUMAN	K.ELVASSPEM(+15.99)GQDFDHVTLLR.D	Y	71.13	2259.0840	-2.3	1130.5466	2	67.59	F2:48170	4	1710	1729	Y
4	24	P11277|SPTB1_HUMAN	R.LVAQDNFGYDLAAVEAAK.K	Y	71.10	1893.9471	-2.4	947.9786	2	77.66	F2:59833	8	444	461	N
4	24	P11277|SPTB1_HUMAN	R.QLGIIPLLDPEDVFTENPDEK.S	Y	70.93	2381.2002	0.9	1191.6084	2	104.98	F2:88873	1	244	264	N
4	24	P11277|SPTB1_HUMAN	K.NQTLQNEILGHTPR.V	Y	70.79	1619.8379	-2.9	810.9239	2	54.18	F2:32328	4	1520	1533	N
4	24	P11277|SPTB1_HUMAN	R.LVAQDNFGYDLAAVEAAKK.K	Y	70.73	2022.0421	-1.4	675.0204	3	67.42	F2:47971	2	444	462	N
4	24	P11277|SPTB1_HUMAN	K.NFSAC(+57.02)LELGESLLQR.Q	Y	69.74	1735.8563	1.4	868.9366	2	88.98	F2:72559	4	1958	1972	Y
4	24	P11277|SPTB1_HUMAN	R.ISHLEQC(+57.02)FEELSNMAAGRK.A	Y	69.57	2219.0464	-2.3	740.6877	3	74.26	F2:55983	3	612	630	Y
4	24	P11277|SPTB1_HUMAN	K.HKLM(+15.99)EADIAIQGDK.V	Y	69.41	1583.7977	-0.8	792.9055	2	43.37	F2:19728	2	570	583	Y
4	24	P11277|SPTB1_HUMAN	K.KNQTLQNEILGHTPR.V	Y	68.87	1747.9329	-2.0	583.6504	3	49.30	F2:26555	2	1519	1533	N
4	24	P11277|SPTB1_HUMAN	M.T(+42.01)SATEFENVGNQPPYSR.I	Y	68.84	1937.8755	-2.4	969.9427	2	65.86	F2:46141	5	2	18	Y
4	24	P11277|SPTB1_HUMAN	K.LM(+15.99)EADIAIQGDKVK.A	Y	68.72	1545.8073	-1.9	773.9094	2	47.53	F2:24482	3	572	585	Y
4	24	P11277|SPTB1_HUMAN	R.HNLEHAFNVAER.Q	Y	68.62	1435.6957	-2.6	718.8533	2	45.06	F2:21640	4	232	243	N
4	24	P11277|SPTB1_HUMAN	L.YVISDEIPKDEEGAIVMLK.R	Y	68.61	2148.1023	0.5	1075.0590	2	75.83	F2:57735	2	1606	1624	N
4	24	P11277|SPTB1_HUMAN	K.LFQDMLHSIDWMDEIK.A	Y	68.55	2019.9434	0.4	1010.9793	2	101.25	F2:85411	3	533	548	N
4	24	P11277|SPTB1_HUMAN	K.GYQPC(+57.02)DPQVIQDR.I	Y	68.46	1574.7147	-2.3	788.3628	2	47.82	F2:24820	2	599	611	Y
4	24	P11277|SPTB1_HUMAN	R.FAALEKPTTLELK.E	Y	68.33	1459.8286	-3.0	730.9194	2	58.98	F2:38028	5	2065	2077	N
4	24	P11277|SPTB1_HUMAN	R.LLSGEDVGQDEGATR.A	Y	68.22	1545.7271	-2.4	773.8690	2	44.76	F2:21299	3	765	779	N
4	24	P11277|SPTB1_HUMAN	K.QLM(+15.99)DEKPQFTALVSQK.L	Y	67.94	1877.9557	-1.1	939.9841	2	55.71	F2:34139	3	1338	1353	Y
4	24	P11277|SPTB1_HUMAN	R.AWESLEEAEYRR.E	Y	67.94	1537.7161	-4.5	769.8619	2	52.39	F2:30205	4	395	406	N
4	24	P11277|SPTB1_HUMAN	K.SIITYVVAFYHYFSK.M	Y	67.70	1836.9451	-0.9	919.4790	2	105.19	F2:89075	2	265	279	N
4	24	P11277|SPTB1_HUMAN	K.HYAGLKDVAEER.K	Y	67.60	1386.6891	-2.1	463.2360	3	42.47	F2:18765	3	1671	1682	N
4	24	P11277|SPTB1_HUMAN	K.YHQGINAEIETR.S	Y	67.51	1429.6949	-3.3	715.8524	2	42.82	F2:19133	7	1944	1955	N
4	24	P11277|SPTB1_HUMAN	R.YFYTGAEILGLIDEK.H	Y	67.32	1730.8766	1.8	866.4471	2	99.87	F2:84069	4	1802	1816	N
4	24	P11277|SPTB1_HUMAN	K.LLEVLSGEMLPKPTK.G	Y	67.00	1653.9375	-1.8	552.3188	3	72.17	F2:53539	4	91	105	N
4	24	P11277|SPTB1_HUMAN	K.WLAEMEM(+15.99)PDTLEDLEVVQHR.F	Y	66.80	2456.1353	-1.0	819.7182	3	81.90	F2:64710	2	870	889	Y
4	24	P11277|SPTB1_HUMAN	R.ELYQQVVAQADLR.Q	Y	66.49	1531.7994	-1.8	766.9056	2	66.40	F2:46771	6	828	840	N
4	24	P11277|SPTB1_HUMAN	K.EKEQIYSSLDYGK.D	Y	66.42	1558.7515	-2.6	780.3810	2	47.93	F2:24954	4	655	667	N
4	24	P11277|SPTB1_HUMAN	R.LWSYLQELLQSR.R	Y	66.40	1534.8143	0.5	768.4148	2	102.49	F2:86587	4	509	520	N
4	24	P11277|SPTB1_HUMAN	K.HLLEVEDLLQK.H	Y	66.13	1335.7397	-2.2	668.8757	2	72.49	F2:53911	5	559	569	N
4	24	P11277|SPTB1_HUMAN	K.LLEVLSGEM(+15.99)LPKPTK.G	Y	66.12	1669.9324	-2.1	835.9717	2	63.21	F2:43022	5	91	105	Y
4	24	P11277|SPTB1_HUMAN	R.TQLVDTADKFR.F	Y	66.11	1292.6725	-2.1	431.8972	3	48.51	F2:25624	4	1897	1907	N
4	24	P11277|SPTB1_HUMAN	R.LVLGLIWTIILRFQIQDIVVQTQEGR.E	Y	65.88	3050.7644	2.1	1017.9308	3	105.54	F2:89393	1	145	170	N
4	24	P11277|SPTB1_HUMAN	R.GLDAHLEQIFQEAH.G	Y	65.75	1606.7739	-2.4	804.3923	2	74.27	F2:55990	3	688	701	N
4	24	P11277|SPTB1_HUMAN	R.IKEVSAQWDQLKDLAAFC(+57.02)K.K	Y	65.57	2249.1514	-0.5	750.7241	3	73.12	F2:54651	2	718	736	Y
4	24	P11277|SPTB1_HUMAN	K.VIQGQTDPEYLLLGQR.L	Y	65.39	1828.9683	-3.9	915.4879	2	74.12	F2:55820	4	1127	1142	N
4	24	P11277|SPTB1_HUMAN	R.FQIQDIVVQTQEGR.E	Y	65.28	1659.8580	-5.6	830.9316	2	73.37	F2:54948	1	157	170	N
4	24	P11277|SPTB1_HUMAN	K.LFQDMLHSIDWM(+15.99)DEIK.A	Y	65.23	2035.9384	0.6	1018.9771	2	91.03	F2:74830	3	533	548	Y
4	24	P11277|SPTB1_HUMAN	K.LMEADIAIQGDKVK.A	Y	65.19	1529.8123	-2.2	765.9117	2	52.57	F2:30412	3	572	585	N
4	24	P11277|SPTB1_HUMAN	R.MQLLAASYDLHR.Y	Y	65.07	1416.7184	-3.9	709.3637	2	60.85	F2:40220	4	1790	1801	N
4	24	P11277|SPTB1_HUMAN	R.ESQQLMDSHPEQK.E	Y	64.92	1555.6936	0.6	778.8546	2	35.17	F2:12362	4	1017	1029	N
4	24	P11277|SPTB1_HUMAN	R.QRLETTLALQK.L	Y	64.87	1299.7510	-1.6	434.2569	3	47.52	F2:24469	2	522	532	N
4	24	P11277|SPTB1_HUMAN	R.ESQQLMDSHPEQKEDIGQR.Q	Y	64.70	2254.0283	-2.0	752.3486	3	40.56	F2:16858	3	1017	1035	N
4	24	P11277|SPTB1_HUMAN	R.M(+15.99)QLLAASYDLHR.Y	Y	64.54	1432.7133	-2.4	717.3622	2	53.15	F2:31105	6	1790	1801	Y
4	24	P11277|SPTB1_HUMAN	K.FFWEMDEAESWIK.E	Y	64.35	1716.7494	-1.1	859.3810	2	101.13	F2:85299	4	642	654	N
4	24	P11277|SPTB1_HUMAN	K.LLTSQDVSYDEAR.N	Y	64.28	1495.7155	-3.3	748.8625	2	50.07	F2:27460	2	1294	1306	N
4	24	P11277|SPTB1_HUMAN	R.SDDPGKDLTSVNR.M	Y	64.18	1402.6688	-1.1	468.5630	3	40.17	F2:16500	3	1404	1416	N
4	24	P11277|SPTB1_HUMAN	R.KLENMYHLFQLK.R	Y	64.15	1562.8279	-1.8	521.9490	3	67.57	F2:48145	4	1685	1696	N
4	24	P11277|SPTB1_HUMAN	R.WQAFQTLVSER.R	Y	63.82	1363.6885	-2.3	682.8500	2	70.99	F2:52150	2	936	946	N
4	24	P11277|SPTB1_HUMAN	L.PEDVGLDASTAESFHR.V	Y	63.79	1729.7906	7.4	577.6084	3	62.53	F2:42221	1	1821	1836	N
4	24	P11277|SPTB1_HUMAN	R.KQFGHPQIEAR.I	Y	63.43	1309.6891	-1.5	437.5696	3	39.10	F2:15570	4	707	717	N
4	24	P11277|SPTB1_HUMAN	R.IKEVSAQWDQLK.D	Y	63.36	1443.7721	-2.0	722.8918	2	51.49	F2:29144	4	718	729	N
4	24	P11277|SPTB1_HUMAN	R.ALEDLAQELEK.E	Y	63.04	1257.6451	-2.2	629.8285	2	70.69	F2:51793	2	480	490	N
4	24	P11277|SPTB1_HUMAN	R.ESQQLM(+15.99)DSHPEQKEDIGQR.Q	Y	62.91	2270.0232	0.4	568.5133	4	35.42	F2:12562	2	1017	1035	Y
4	24	P11277|SPTB1_HUMAN	R.ESQQLM(+15.99)DSHPEQK.E	Y	62.74	1571.6886	0.1	786.8517	2	27.84	F2:6813	7	1017	1029	Y
4	24	P11277|SPTB1_HUMAN	K.DGLAFNALIHK.H	Y	62.51	1197.6505	-2.2	599.8312	2	66.02	F2:46330	5	204	214	N
4	24	P11277|SPTB1_HUMAN	K.RVEDQVNVR.K	Y	62.03	1113.5890	-0.2	557.8016	2	35.67	F2:12762	2	1423	1431	N
4	24	P11277|SPTB1_HUMAN	K.KNLQDAENFFQFQGDADDLKAWLQDAHR.L	Y	61.89	3319.5645	-1.3	830.8973	4	89.08	F2:72666	2	737	764	N
4	24	P11277|SPTB1_HUMAN	K.DLTSVLILQR.K	Y	61.51	1156.6815	0.0	579.3480	2	82.28	F2:65152	3	668	677	N
4	24	P11277|SPTB1_HUMAN	K.QAEAILSNQEYTLAHLEPPDSLEAAEAGIR.K	Y	61.51	3235.5996	-3.6	1079.5366	3	85.02	F2:68204	2	1179	1208	N
4	24	P11277|SPTB1_HUMAN	K.VIDHAIETEK.M	Y	61.44	1153.5979	0.2	577.8063	2	37.22	F2:13992	4	293	302	N
4	24	P11277|SPTB1_HUMAN	K.GNLEVLLFTIQSR.M	Y	61.15	1488.8300	0.0	497.2839	3	96.93	F2:81036	7	360	372	N
4	24	P11277|SPTB1_HUMAN	K.EQEVSAAWQALLDAC(+57.02)AGR.R	Y	61.11	1973.9265	0.8	987.9713	2	89.43	F3:57926	7	1878	1895	Y
4	24	P11277|SPTB1_HUMAN	F.AQVPSMGEEGGDADLSIEK.R	Y	60.89	1931.8782	-3.6	966.9429	2	57.78	F2:36604	1	1440	1458	N
4	24	P11277|SPTB1_HUMAN	R.KFEDFLGSMENNR.D	Y	60.66	1585.7195	-1.8	793.8656	2	65.22	F2:45397	4	1209	1221	N
4	24	P11277|SPTB1_HUMAN	F.AQVPSM(+15.99)GEEGGDADLSIEK.R	Y	59.44	1947.8730	-2.8	974.9411	2	48.95	F2:26142	1	1440	1458	Y
4	24	P11277|SPTB1_HUMAN	R.MLLEVC(+57.02)QFSR.D	Y	59.37	1281.6210	-1.8	641.8166	2	69.49	F2:50385	1	2007	2016	Y
4	24	P11277|SPTB1_HUMAN	R.G(+42.01)LDAHLEQIFQEAHGMVAR.K	Y	59.19	2163.0530	2.2	1082.5361	2	95.70	F2:79752	1	688	706	Y
4	24	P11277|SPTB1_HUMAN	K.LM(+15.99)EADIAIQGDK.V	Y	59.05	1318.6438	-3.3	660.3270	2	48.69	F2:25835	2	572	583	Y
4	24	P11277|SPTB1_HUMAN	K.AHLLSAEFGK.H	Y	59.01	1071.5713	1.8	536.7939	2	50.24	F3:27404	1	549	558	N
4	24	P11277|SPTB1_HUMAN	R.LWDELQATTK.E	Y	58.96	1203.6135	-3.0	602.8123	2	59.08	F2:38142	2	1360	1369	N
4	24	P11277|SPTB1_HUMAN	R.KFEDFLGSM(+15.99)ENNR.D	Y	58.87	1601.7144	-0.3	801.8642	2	53.72	F2:31786	1	1209	1221	Y
4	24	P11277|SPTB1_HUMAN	K.ALADEREVVQK.K	Y	58.62	1256.6724	-2.6	629.3418	2	39.41	F2:15827	2	47	57	N
4	24	P11277|SPTB1_HUMAN	K.LMEADIAIQGDK.V	Y	58.42	1302.6489	-3.3	652.3296	2	55.98	F2:34465	2	572	583	N
4	24	P11277|SPTB1_HUMAN	A.GEAPVSHHAATER.T	Y	58.30	1360.6483	-3.3	681.3292	2	41.47	F2:17726	1	2100	2112	N
4	24	P11277|SPTB1_HUMAN	K.HKDFLEELEESR.G	Y	58.15	1530.7313	-1.0	766.3722	2	63.37	F3:37818	4	785	796	N
4	24	P11277|SPTB1_HUMAN	R.IHC(+57.02)LENVDK.A	N	58.10	1126.5441	-2.1	564.2781	2	38.88	F2:15376	4	110	118	Y
4	24	P11277|SPTB1_HUMAN	R.KLENM(+15.99)YHLFQLK.R	Y	57.89	1578.8228	0.1	527.2816	3	57.53	F2:36292	2	1685	1696	Y
4	24	P11277|SPTB1_HUMAN	R.ETDDLEQWISEK.E	Y	57.37	1491.6729	-3.4	746.8412	2	72.91	F2:54398	2	1698	1709	N
4	24	P11277|SPTB1_HUMAN	K.LENMYHLFQLK.R	Y	57.17	1434.7329	-1.7	718.3725	2	72.97	F2:54475	3	1686	1696	N
4	24	P11277|SPTB1_HUMAN	R.M(+15.99)LLEVC(+57.02)QFSR.D	Y	57.16	1297.6158	-2.6	649.8135	2	62.41	F2:42071	2	2007	2016	Y
4	24	P11277|SPTB1_HUMAN	V.IDHAIETEK.M	Y	57.13	1054.5294	-1.5	528.2712	2	37.29	F2:14054	2	294	302	N
4	24	P11277|SPTB1_HUMAN	K.VYTPHDGK.L	Y	56.89	915.4450	0.0	458.7298	2	28.13	F2:7026	2	380	387	N
4	24	P11277|SPTB1_HUMAN	R.VDNVNAFIER.L	Y	56.85	1175.5935	0.2	588.8041	2	56.23	F3:32176	2	1747	1756	N
4	24	P11277|SPTB1_HUMAN	R.AWESLEEAEYR.R	Y	56.39	1381.6150	1.0	691.8155	2	60.49	F3:35540	2	395	405	N
4	24	P11277|SPTB1_HUMAN	R.QIETQERPR.D	Y	56.26	1155.5996	0.3	386.2073	3	29.46	F2:8007	4	1925	1933	N
4	24	P11277|SPTB1_HUMAN	R.LGHLQSSWDR.L	Y	56.22	1197.5891	-3.5	400.2022	3	46.00	F2:22734	4	1559	1568	N
4	24	P11277|SPTB1_HUMAN	R.DVSSVELLMK.Y	Y	55.66	1119.5846	-1.2	560.7989	2	70.70	F2:51811	2	1934	1943	N
4	24	P11277|SPTB1_HUMAN	K.DALLLWC(+57.02)QM(+15.99)K.T	N	55.62	1292.6257	-2.8	647.3184	2	74.73	F2:56513	2	177	186	Y
4	24	P11277|SPTB1_HUMAN	R.WQAFQTLVSERR.E	Y	55.56	1519.7896	-2.7	507.6024	3	62.10	F2:41698	1	936	947	N
4	24	P11277|SPTB1_HUMAN	F.AQVPSMGEEGGDADLSIEKR.F	Y	55.52	2087.9792	-2.5	696.9986	3	52.14	F2:29913	1	1440	1459	N
4	24	P11277|SPTB1_HUMAN	R.LSSSWESLQPEPSHPY	Y	55.37	1842.8424	-0.3	922.4282	2	67.41	F3:41002	2	2122	2137	N
4	24	P11277|SPTB1_HUMAN	R.KFEDFLGSMENNRDK.V	Y	54.78	1828.8413	-3.4	915.4249	2	58.93	F2:37960	5	1209	1223	N
4	24	P11277|SPTB1_HUMAN	K.VLSPVDSGNK.L	Y	54.69	1014.5345	-2.0	508.2735	2	39.45	F2:15860	3	1224	1233	N
4	24	P11277|SPTB1_HUMAN	R.DLLSWMESIIR.Q	Y	54.66	1361.7013	2.0	681.8593	2	105.43	F2:89296	1	1914	1924	N
4	24	P11277|SPTB1_HUMAN	N.SLTGVQQQLQAFSTYR.T	Y	54.56	1825.9323	0.4	913.9738	2	76.37	F3:47984	2	333	348	N
4	24	P11277|SPTB1_HUMAN	K.DEIDGHQDSYQR.V	Y	54.53	1461.6121	0.3	731.8135	2	30.14	F3:11191	3	1108	1119	N
4	24	P11277|SPTB1_HUMAN	R.TQLVDTADK.F	Y	54.30	989.5029	0.0	495.7588	2	32.75	F3:13303	1	1897	1905	N
4	24	P11277|SPTB1_HUMAN	K.HRPDLIDFDK.L	N	54.17	1254.6356	-3.1	628.3231	2	50.38	F2:27830	3	215	224	N
4	24	P11277|SPTB1_HUMAN	K.EVSAQWDQLK.D	Y	54.12	1202.5931	-0.3	602.3036	2	54.73	F3:30980	2	720	729	N
4	24	P11277|SPTB1_HUMAN	K.DALLLWC(+57.02)QMK.T	N	54.09	1276.6307	0.8	639.3232	2	84.47	F2:67580	2	177	186	Y
4	24	P11277|SPTB1_HUMAN	K.FFWEM(+15.99)DEAESWIK.E	Y	54.08	1732.7443	-0.7	867.3788	2	91.49	F2:75313	4	642	654	Y
4	24	P11277|SPTB1_HUMAN	R.VEDQVNVR.K	Y	53.99	957.4879	-0.3	479.7511	2	35.64	F2:12732	1	1424	1431	N
4	24	P11277|SPTB1_HUMAN	R.DLAGIIAIQR.K	Y	53.59	1068.6292	-2.1	535.3207	2	73.85	F2:55494	2	986	995	N
4	24	P11277|SPTB1_HUMAN	K.LVAEGNLYSDK.I	Y	53.44	1207.6084	2.3	604.8129	2	45.67	F3:23743	2	1234	1244	N
4	24	P11277|SPTB1_HUMAN	F.VAELASHEGWLENIDAEGK.Q	Y	53.24	2066.9907	-1.6	690.0031	3	66.10	F2:46425	1	1319	1337	N
4	24	P11277|SPTB1_HUMAN	R.RTQLVDTADKFR.F	Y	52.76	1448.7736	-1.5	483.9311	3	45.60	F2:22272	1	1896	1907	N
4	24	P11277|SPTB1_HUMAN	K.QYQDHLNTR.W	Y	52.58	1173.5527	-0.2	587.7835	2	27.08	F3:8765	2	927	935	N
4	24	P11277|SPTB1_HUMAN	K.TAGYPHVNVTNF.T	Y	52.33	1318.6306	-3.6	660.3202	2	61.33	F2:40786	2	187	198	N
4	24	P11277|SPTB1_HUMAN	R.QHQASEEIR.E	Y	52.16	1096.5261	0.6	549.2707	2	28.22	F2:7090	2	1973	1981	N
4	24	P11277|SPTB1_HUMAN	R.FDILDQEMK.T	Y	52.04	1137.5376	-0.7	569.7757	2	68.36	F3:41753	2	890	898	N
4	24	P11277|SPTB1_HUMAN	R.DKVLSPVDSGNK.L	Y	52.02	1257.6565	1.2	629.8363	2	33.48	F3:13916	1	1222	1233	N
4	24	P11277|SPTB1_HUMAN	R.LETTLALQK.L	Y	51.66	1015.5913	-3.0	508.8014	2	49.88	F2:27244	2	524	532	N
4	24	P11277|SPTB1_HUMAN	R.FLDLLEPLGR.R	Y	51.60	1171.6600	0.3	586.8375	2	94.98	F2:79009	3	1460	1469	N
4	24	P11277|SPTB1_HUMAN	R.LQTHADLNK.W	Y	51.43	1038.5458	-1.0	520.2797	2	32.79	F2:10507	2	1385	1393	N
4	24	P11277|SPTB1_HUMAN	M.PDTLEDLEVVQHR.F	Y	51.29	1549.7736	1.3	517.5991	3	58.74	F3:34164	1	877	889	N
4	24	P11277|SPTB1_HUMAN	R.QHQASEEIREK.L	Y	51.21	1353.6637	-0.5	452.2283	3	27.61	F2:6648	1	1973	1983	N
4	24	P11277|SPTB1_HUMAN	R.FAALEKPTTLEL.K	Y	51.07	1331.7336	1.0	666.8748	2	74.54	F3:46575	2	2065	2076	N
4	24	P11277|SPTB1_HUMAN	R.DVSSVELLM(+15.99)K.Y	Y	50.83	1135.5795	-0.1	568.7969	2	58.04	F3:33604	2	1934	1943	Y
4	24	P11277|SPTB1_HUMAN	K.WISAM(+15.99)EDQLR.S	Y	50.55	1263.5918	-3.8	632.8008	2	52.01	F2:29768	1	1394	1403	Y
4	24	P11277|SPTB1_HUMAN	K.AFEDELR.G	Y	50.31	878.4133	-3.1	440.2126	2	47.75	F2:24743	1	681	687	N
4	24	P11277|SPTB1_HUMAN	R.ETWLSENQR.L	N	50.29	1161.5414	-0.8	581.7775	2	46.53	F3:24424	2	435	443	N
4	24	P11277|SPTB1_HUMAN	K.DFLEELEESR.G	Y	49.83	1265.5775	-0.7	633.7956	2	83.45	F2:66417	3	787	796	N
4	24	P11277|SPTB1_HUMAN	R.ETGAIGQER.V	Y	49.59	959.4672	-0.2	480.7408	2	24.72	F3:6979	2	1738	1746	N
4	24	P11277|SPTB1_HUMAN	K.LFQDM(+15.99)LHSIDWMDEIK.A	Y	49.31	2035.9384	1.2	679.6542	3	87.45	F2:70884	1	533	548	Y
4	24	P11277|SPTB1_HUMAN	K.HRPDLIDFDKLK.D	N	49.07	1495.8147	0.1	499.6122	3	56.16	F3:32124	4	215	226	N
4	24	P11277|SPTB1_HUMAN	I.DHAIETEK.M	Y	47.66	941.4454	-1.4	471.7293	2	37.29	F2:14057	1	295	302	N
4	24	P11277|SPTB1_HUMAN	K.EQIYSSLDYGK.D	Y	47.42	1301.6139	-3.2	651.8121	2	52.66	F2:30525	2	657	667	N
4	24	P11277|SPTB1_HUMAN	L.AFNALIHK.H	N	47.05	912.5181	-2.0	457.2654	2	66.07	F2:46390	1	207	214	N
4	24	P11277|SPTB1_HUMAN	Y.FYTGAEILGLIDEK.H	Y	46.96	1567.8134	-0.8	784.9133	2	95.44	F2:79499	1	1803	1816	N
4	24	P11277|SPTB1_HUMAN	R.LPLAQSADYGTNLQTVQLF.M	Y	46.78	2078.0684	1.0	1040.0425	2	101.55	F2:85682	3	1498	1516	N
4	24	P11277|SPTB1_HUMAN	R.EAVDSALR.V	Y	46.40	859.4399	-2.3	430.7263	2	39.69	F2:16077	2	948	955	N
4	24	P11277|SPTB1_HUMAN	K.DLAAFC(+57.02)K.K	Y	46.26	823.3898	0.3	412.7023	2	49.17	F3:26552	1	730	736	Y
4	24	P11277|SPTB1_HUMAN	R.DVAAIQAR.V	Y	46.14	842.4610	0.5	422.2380	2	34.27	F3:14573	2	1003	1010	N
4	24	P11277|SPTB1_HUMAN	L.VAQDNFGYDLAAVEAAK.K	Y	45.63	1780.8632	0.9	891.4396	2	71.88	F2:53195	1	445	461	N
4	24	P11277|SPTB1_HUMAN	R.FDILDQEM(+15.99)K.T	Y	45.61	1153.5325	-4.6	577.7709	2	58.41	F2:37348	2	890	898	Y
4	24	P11277|SPTB1_HUMAN	K.AVASEDMPESLPEAEQLLQQHAGIKDEIDGHQDSYQR.V	Y	45.51	4133.9233	-3.3	827.7892	5	74.81	F2:56606	1	1083	1119	N
4	24	P11277|SPTB1_HUMAN	D.PQVIQDR.I	Y	44.03	854.4610	0.2	428.2379	2	34.78	F2:12052	1	605	611	N
4	24	P11277|SPTB1_HUMAN	R.LQEALDLYTVFGETDAC(+57.02)ELWMGEK.E	Y	43.85	2817.2876	1.6	940.1046	3	113.54	F2:95301	1	844	867	Y
4	24	P11277|SPTB1_HUMAN	K.KHKDFLEELEESR.G	Y	43.43	1658.8263	-2.2	553.9482	3	56.42	F2:34974	2	784	796	N
4	24	P11277|SPTB1_HUMAN	H.SIDWMDEIK.A	Y	43.41	1135.5220	-1.1	568.7676	2	74.44	F2:56185	1	540	548	N
4	24	P11277|SPTB1_HUMAN	K.FANSLTGVQQQLQAF.S	Y	43.31	1650.8365	0.5	826.4260	2	89.19	F2:72790	2	330	344	N
4	24	P11277|SPTB1_HUMAN	R.VHTAFER.E	Y	42.02	858.4348	-0.2	430.2246	2	29.09	F3:10340	1	1837	1843	N
4	24	P11277|SPTB1_HUMAN	K.ALADEREVVQKK.T	Y	41.86	1384.7673	0.4	462.5966	3	36.94	F2:13778	1	47	58	N
4	24	P11277|SPTB1_HUMAN	R.REAVDSALR.V	Y	41.33	1015.5410	-0.6	508.7775	2	37.68	F2:14382	2	947	955	N
4	24	P11277|SPTB1_HUMAN	K.LLEVLSGEMLPK.P	Y	41.15	1327.7421	0.4	664.8786	2	81.89	F2:64695	1	91	102	N
4	24	P11277|SPTB1_HUMAN	K.STASWAER.F	Y	40.32	906.4196	-2.2	454.2161	2	39.63	F2:16023	1	2057	2064	N
4	24	P11277|SPTB1_HUMAN	R.DLEDETLWVEER.L	Y	40.25	1532.6995	-0.7	767.3564	2	77.26	F2:59374	2	1486	1497	N
4	24	P11277|SPTB1_HUMAN	K.AITAATLK.F	Y	39.88	787.4803	-1.8	394.7467	2	42.93	F2:19251	1	586	593	N
4	24	P11277|SPTB1_HUMAN	K.DLTSVNR.M	Y	39.72	803.4137	0.2	402.7142	2	32.40	F3:13010	1	1410	1416	N
4	24	P11277|SPTB1_HUMAN	R.VEDVLQR.G	Y	38.53	857.4606	-2.4	429.7366	2	42.37	F2:18653	2	1534	1540	N
4	24	P11277|SPTB1_HUMAN	K.LQQVMSR.R	Y	38.33	860.4538	0.0	431.2342	2	31.77	F3:12502	1	1984	1990	N
4	24	P11277|SPTB1_HUMAN	K.LVSDINR.A	Y	38.27	815.4501	-1.0	408.7319	2	38.00	F2:14641	2	388	394	N
4	24	P11277|SPTB1_HUMAN	R.AVEDYGR.N	Y	37.99	808.3715	-1.7	405.1924	2	32.12	F2:9997	1	1632	1638	N
4	24	P11277|SPTB1_HUMAN	R.QIAERPAEETGPQEEEGETAGEAPVSH.H	Y	37.98	2847.2793	-2.7	950.0978	3	43.71	F2:20109	1	2080	2106	N
4	24	P11277|SPTB1_HUMAN	N.RAWESLEEAEYR.R	Y	36.62	1537.7161	0.7	513.5797	3	53.91	F3:30338	2	394	405	N
4	24	P11277|SPTB1_HUMAN	K.QFGHPQIEAR.I	Y	36.24	1181.5941	0.1	394.8720	3	37.29	F3:17017	1	708	717	N
4	24	P11277|SPTB1_HUMAN	R.KFEDFLGSM(+15.99)ENNRDK.V	Y	35.94	1844.8363	-2.0	615.9515	3	49.27	F2:26520	1	1209	1223	Y
4	24	P11277|SPTB1_HUMAN	F.ENVGNQPPYSR.I	Y	35.63	1259.5895	-3.2	630.8000	2	32.28	F3:12920	1	8	18	N
4	24	P11277|SPTB1_HUMAN	A.ALEKPTTLELK.E	Y	34.87	1241.7230	-2.4	621.8673	2	59.13	F2:38200	1	2067	2077	N
4	24	P11277|SPTB1_HUMAN	R.KFANSLTGVQQQLQA.F	Y	34.77	1631.8630	-3.3	816.9361	2	60.60	F2:39934	3	329	343	N
4	24	P11277|SPTB1_HUMAN	R.LPLAQSADYGTNLQTVQL.F	Y	34.71	1931.0000	1.4	966.5086	2	87.63	F2:71071	3	1498	1515	N
4	24	P11277|SPTB1_HUMAN	K.LQQVM(+15.99)SR.R	Y	33.81	876.4487	-0.3	439.2315	2	23.71	F3:6227	2	1984	1990	Y
4	24	P11277|SPTB1_HUMAN	R.FFSMAR.D	Y	33.05	757.3581	0.5	379.6865	2	52.01	F3:28833	1	1908	1913	N
4	24	P11277|SPTB1_HUMAN	K.AQEASVLLR.D	Y	31.21	985.5556	2.6	493.7864	2	47.41	F3:25132	1	1263	1271	N
4	24	P11277|SPTB1_HUMAN	R.ITDLYK.D	N	30.71	751.4116	-0.8	376.7128	2	42.62	F2:18919	1	75	80	N
4	24	P11277|SPTB1_HUMAN	R.KEELGELFAQVPSMGEEGGDADLSIEK.R	Y	30.43	2877.3589	6.5	960.1331	3	83.85	F2:66872	1	1432	1458	N
4	24	P11277|SPTB1_HUMAN	K.LLEVLSGEM(+15.99)LPK.P	Y	30.31	1343.7371	-2.7	672.8740	2	71.14	F2:52320	1	91	102	Y
4	24	P11277|SPTB1_HUMAN	W.VNSHLAR.V	N	29.73	795.4351	0.1	398.7249	2	22.26	F3:5173	1	64	70	N
4	24	P11277|SPTB1_HUMAN	K.WLAEM(+15.99)EM(+15.99)PDTLEDLEVVQHR.F	Y	29.65	2472.1301	-4.4	825.0471	3	74.15	F2:55854	2	870	889	Y
4	24	P11277|SPTB1_HUMAN	R.FFSM(+15.99)AR.D	Y	29.61	773.3530	0.5	387.6840	2	37.46	F3:17166	2	1908	1913	Y
4	24	P11277|SPTB1_HUMAN	V.RALEDLAQELEKENYHDQK.R	Y	29.14	2328.1345	-3.6	583.0388	4	59.88	F2:39094	1	479	497	N
4	24	P11277|SPTB1_HUMAN	R.KDNILR.L	N	29.12	757.4446	0.9	379.7299	2	35.55	F2:12665	2	503	508	N
4	24	P11277|SPTB1_HUMAN	T.RWQAFQTLVSER.R	Y	28.29	1519.7896	-3.7	760.8992	2	64.15	F2:44144	1	935	946	N
4	24	P11277|SPTB1_HUMAN	Q.LVDTADKFR.F	Y	27.89	1063.5662	-2.9	532.7888	2	48.54	F2:25658	2	1899	1907	N
4	24	P11277|SPTB1_HUMAN	Q.YQDHLNTR.W	Y	27.88	1045.4941	-0.8	523.7539	2	27.15	F3:8820	1	928	935	N
4	24	P11277|SPTB1_HUMAN	R.KLSGLER.D	Y	26.37	801.4708	0.0	401.7427	2	37.40	F2:14148	2	996	1002	N
4	24	P11277|SPTB1_HUMAN	R.LQGQVDK.H	Y	25.26	786.4235	1.1	394.2195	2	26.39	F2:5826	1	1664	1670	N
4	24	P11277|SPTB1_HUMAN	R.LEGLDTGWNALGR.M	Y	24.45	1400.7048	1.0	701.3604	2	76.77	F3:48296	1	1143	1155	N
4	24	P11277|SPTB1_HUMAN	H.P(+42.01)EQKEDIGQR.Q	Y	24.45	1240.6047	-2.9	621.3079	2	57.53	F2:36294	1	1026	1035	Y
4	24	P11277|SPTB1_HUMAN	R.LQGQVDKHYAGLKDVAEER.K	Y	23.93	2155.1021	-1.6	539.7819	4	45.08	F2:21669	1	1664	1682	N
4	24	P11277|SPTB1_HUMAN	K.HKLM(+15.99)EADIAIQGDKVK.A	Y	22.58	1810.9611	-2.1	453.7466	4	43.80	F2:20207	1	570	585	Y
4	24	P11277|SPTB1_HUMAN	K.LFQDMLH.S	Y	22.52	902.4320	-2.9	452.2220	2	64.50	F2:44563	1	533	539	N
4	24	P11277|SPTB1_HUMAN	R.KEELGELF.A	Y	21.90	963.4913	0.5	482.7532	2	68.66	F3:41994	2	1432	1439	N
4	24	P11277|SPTB1_HUMAN	K.STASWAERF.A	Y	21.55	1053.4879	-3.3	527.7495	2	57.67	F2:36466	1	2057	2065	N
4	24	P11277|SPTB1_HUMAN	K.DEEGAIVMLK.R	Y	20.38	1103.5532	0.8	552.7843	2	62.75	F3:37335	1	1615	1624	N
4	24	P11277|SPTB1_HUMAN	K.AVASEDMPESLPEAEQL.L	Y	19.24	1814.8243	-2.2	908.4174	2	76.67	F2:58693	2	1083	1099	N
4	24	P11277|SPTB1_HUMAN	F.AQVPSM(+15.99)GEEGGDADLSIEKR.F	Y	18.75	2103.9741	-0.1	702.3319	3	45.04	F2:21623	1	1440	1459	Y
4	24	P11277|SPTB1_HUMAN	G.V(+42.01)M(+15.99)EHLEQQAQGFPEEFRDSPDVTHR.L	Y	18.11	3039.3779	1.8	760.8531	4	70.10	F2:51103	2	798	822	Y
3	2	Q8I0P6|Q8I0P6_PLAF7	K.NM(+15.99)ITGTSQADVALLVVPAEVGGFEGAFSK.E	Y	97.99	2923.4636	0.5	975.4956	3	103.86	F1:57398	7	101	129	Y
3	2	Q8I0P6|Q8I0P6_PLAF7	K.SGDSALVSLEPK.K	Y	94.69	1201.6190	1.7	601.8178	2	90.83	F1:47149	6	382	393	N
3	2	Q8I0P6|Q8I0P6_PLAF7	K.EVLEEARPGDNIGFNVK.N	Y	84.73	1885.9534	-0.3	943.9836	2	98.40	F1:53173	10	283	299	N
3	2	Q8I0P6|Q8I0P6_PLAF7	K.KPMVVETFTEYPPLGR.F	Y	81.91	1862.9600	0.7	621.9944	3	102.59	F1:56414	9	394	409	N
3	2	Q8I0P6|Q8I0P6_PLAF7	K.VGYQADKVDFIPISGFEGDNLIEK.S	Y	79.94	2653.3274	0.2	1327.6713	2	86.76	F2:70144	9	179	202	N
3	2	Q8I0P6|Q8I0P6_PLAF7	K.SVEMHKEVLEEARPGDNIGFNVK.N	Y	78.46	2597.2908	-1.1	1299.6512	2	55.53	F2:33936	9	277	299	N
3	2	Q8I0P6|Q8I0P6_PLAF7	K.NMITGTSQADVALLVVPAEVGGFEGAFSK.E	Y	78.05	2907.4688	3.0	1454.7460	2	104.78	F2:88702	19	101	129	N
3	2	Q8I0P6|Q8I0P6_PLAF7	R.IPLQGVYKIGGIGTVPVGR.V	Y	77.94	1923.1305	-2.3	962.5703	2	72.64	F2:54093	3	234	252	N
3	2	Q8I0P6|Q8I0P6_PLAF7	R.TLIEALDTMEPPKRPYDKPLR.I	Y	77.63	2482.3252	-0.9	1242.1687	2	64.42	F2:44468	12	213	233	N
3	2	Q8I0P6|Q8I0P6_PLAF7	K.KVGYQADKVDFIPISGFEGDNLIEK.S	Y	77.52	2781.4224	-3.1	1391.7141	2	78.51	F2:60808	7	178	202	N
3	2	Q8I0P6|Q8I0P6_PLAF7	K.EGQTKEHALLAFTLGVKQIVVGVNK.M	Y	77.27	2678.5120	0.8	893.8453	3	81.98	F2:64803	2	130	154	N
3	2	Q8I0P6|Q8I0P6_PLAF7	K.VDFIPISGFEGDNLIEK.S	Y	76.55	1891.9567	-0.9	946.9848	2	103.31	F1:56981	7	186	202	N
3	2	Q8I0P6|Q8I0P6_PLAF7	M.ITGTSQADVALLVVPAEVGGFEGAFSK.E	Y	75.77	2662.3853	2.0	1332.2025	2	103.54	F2:87585	3	103	129	N
3	2	Q8I0P6|Q8I0P6_PLAF7	K.NGYTPVLDC(+57.02)HTSHISC(+57.02)K.F	Y	74.94	1987.8881	-2.1	994.9492	2	44.70	F2:21239	6	341	357	Y
3	2	Q8I0P6|Q8I0P6_PLAF7	K.KPM(+15.99)VVETFTEYPPLGR.F	Y	74.70	1878.9550	-2.0	940.4829	2	63.18	F2:42989	14	394	409	Y
3	2	Q8I0P6|Q8I0P6_PLAF7	K.THINLVVIGHVDSGK.S	Y	74.48	1587.8733	-2.5	794.9420	2	55.03	F2:33334	49	6	20	N
3	2	Q8I0P6|Q8I0P6_PLAF7	R.YFFTVIDAPGHKDFIK.N	Y	72.89	1896.9773	-0.7	949.4952	2	71.10	F2:52280	7	85	100	N
3	2	Q8I0P6|Q8I0P6_PLAF7	K.FTAQVIILNHPGEIK.N	Y	72.80	1678.9406	-2.1	840.4758	2	63.65	F2:43558	12	326	340	N
3	2	Q8I0P6|Q8I0P6_PLAF7	K.EHALLAFTLGVK.Q	Y	71.88	1297.7394	-2.8	649.8751	2	74.24	F2:55948	13	135	146	N
3	2	Q8I0P6|Q8I0P6_PLAF7	R.TLIEALDTM(+15.99)EPPKRPYDKPLR.I	Y	71.08	2498.3203	-2.2	500.6703	5	56.48	F2:35053	16	213	233	Y
3	2	Q8I0P6|Q8I0P6_PLAF7	K.EGQTKEHALLAFTLGVK.Q	Y	70.75	1841.0046	-1.7	921.5080	2	65.58	F2:45822	4	130	146	N
3	2	Q8I0P6|Q8I0P6_PLAF7	L.VVPAEVGGFEGAFSK.E	Y	69.73	1492.7561	-2.8	747.3832	2	68.06	F2:48724	3	115	129	N
3	2	Q8I0P6|Q8I0P6_PLAF7	R.GYVASDTKNEPAK.G	Y	69.60	1378.6729	1.1	690.3445	2	30.87	F2:9055	8	309	321	N
3	2	Q8I0P6|Q8I0P6_PLAF7	R.GYVASDTKNEPAKGC(+57.02)SK.F	Y	69.58	1810.8519	-0.1	604.6245	3	29.47	F2:8014	4	309	325	Y
3	2	Q8I0P6|Q8I0P6_PLAF7	R.TLIEALDTM(+15.99)EPPK.R	Y	68.72	1472.7432	-2.0	737.3774	2	92.90	F1:48832	11	213	225	Y
3	2	Q8I0P6|Q8I0P6_PLAF7	R.YFFTVIDAPGHK.D	Y	68.50	1393.7030	-2.2	697.8572	2	66.23	F2:46582	17	85	96	N
3	2	Q8I0P6|Q8I0P6_PLAF7	K.AGMVLNFAPSAVVSEC(+57.02)K.S	Y	68.25	1778.8695	-1.9	890.4404	2	76.66	F2:58678	12	260	276	Y
3	2	Q8I0P6|Q8I0P6_PLAF7	K.IGGIGTVPVGR.V	Y	68.25	1024.6029	1.4	513.3094	2	90.73	F1:47065	10	242	252	N
3	2	Q8I0P6|Q8I0P6_PLAF7	T.PVLDC(+57.02)HTSHISC(+57.02)K.F	Y	68.07	1552.7126	-4.8	777.3599	2	44.84	F2:21388	2	345	357	Y
3	2	Q8I0P6|Q8I0P6_PLAF7	Y.QADKVDFIPISGFEGDNLIEK.S	Y	67.96	2334.1743	-0.7	1168.0936	2	83.01	F2:65927	4	182	202	N
3	2	Q8I0P6|Q8I0P6_PLAF7	R.TLIEALDTMEPPKRPYDK.P	Y	67.88	2116.0874	-1.7	1059.0492	2	65.07	F2:45227	4	213	230	N
3	2	Q8I0P6|Q8I0P6_PLAF7	A.DKVDFIPISGFEGDNLIEK.S	Y	67.41	2135.0786	0.3	1068.5469	2	85.53	F2:68792	4	184	202	N
3	2	Q8I0P6|Q8I0P6_PLAF7	K.AGM(+15.99)VLNFAPSAVVSEC(+57.02)K.S	Y	67.08	1794.8644	-3.7	898.4362	2	69.35	F2:50215	13	260	276	Y
3	2	Q8I0P6|Q8I0P6_PLAF7	K.A(+42.01)GMVLNFAPSAVVSEC(+57.02)K.S	Y	66.89	1820.8800	-2.2	911.4453	2	71.93	F2:53249	2	260	276	Y
3	2	Q8I0P6|Q8I0P6_PLAF7	K.FTAQVIILNHPGEIKNGYTPVLDC(+57.02)HTSHISC(+57.02)K.F	Y	66.75	3648.8181	-2.2	913.2098	4	62.94	F2:42709	1	326	357	Y
3	2	Q8I0P6|Q8I0P6_PLAF7	R.TLIEALDTMEPPKRPY.D	Y	65.86	1872.9655	-4.2	937.4860	2	74.38	F2:56117	3	213	228	N
3	2	Q8I0P6|Q8I0P6_PLAF7	K.EHALLAFTLGVKQIVVGVNKMDTVK.Y	Y	65.82	2709.5251	0.5	678.3889	4	92.59	F2:76479	1	135	159	N
3	2	Q8I0P6|Q8I0P6_PLAF7	R.PGDNIGFNVK.N	Y	65.33	1059.5349	0.1	530.7748	2	89.82	F1:46342	5	290	299	N
3	2	Q8I0P6|Q8I0P6_PLAF7	R.QTIAVGIIKSVEK.K	Y	65.05	1384.8290	-3.4	693.4194	2	59.72	F2:38900	3	417	429	N
3	2	Q8I0P6|Q8I0P6_PLAF7	R.GITIDIALWKFETPRYFFTVIDAPGHK.D	Y	64.06	3134.6592	0.8	784.6727	4	102.97	F2:87032	2	70	96	N
3	2	Q8I0P6|Q8I0P6_PLAF7	R.VETGILKAGMVLNFAPSAVVSEC(+57.02)K.S	Y	63.66	2519.3127	-0.2	840.7780	3	85.53	F2:68787	2	253	276	Y
3	2	Q8I0P6|Q8I0P6_PLAF7	K.KPMVVETFTEYPPLGRF.A	Y	63.55	2010.0284	1.0	1006.0225	2	81.76	F2:64550	2	394	410	N
3	2	Q8I0P6|Q8I0P6_PLAF7	R.TLIEALDTMEPPK.R	Y	63.13	1456.7483	-2.4	729.3797	2	77.48	F2:59623	6	213	225	N
3	2	Q8I0P6|Q8I0P6_PLAF7	K.S(+42.01)VEM(+15.99)HKEVLEEARPGDNIGFNVK.N	Y	63.10	2655.2961	-2.6	886.1037	3	58.67	F2:37660	2	277	299	Y
3	2	Q8I0P6|Q8I0P6_PLAF7	K.STTTGHIIYKLGGIDR.R	Y	62.79	1730.9315	-1.8	433.7394	4	52.85	F2:30755	2	21	36	N
3	2	Q8I0P6|Q8I0P6_PLAF7	Y.TPVLDC(+57.02)HTSHISC(+57.02)K.F	Y	62.75	1653.7603	0.0	552.2607	3	44.77	F2:21313	1	344	357	Y
3	2	Q8I0P6|Q8I0P6_PLAF7	K.SVEM(+15.99)HKEVLEEARPGDNIGFNVK.N	Y	62.50	2613.2856	-2.7	654.3269	4	51.78	F2:29488	8	277	299	Y
3	2	Q8I0P6|Q8I0P6_PLAF7	V.PAEVGGFEGAFSK.E	Y	62.32	1294.6193	-2.8	648.3151	2	58.42	F2:37357	2	117	129	N
3	2	Q8I0P6|Q8I0P6_PLAF7	R.TIEKFEKESAEMGK.G	Y	61.82	1625.7970	-2.5	542.9382	3	43.07	F2:19398	1	38	51	N
3	2	Q8I0P6|Q8I0P6_PLAF7	K.PLRIPLQGVYK.I	Y	61.78	1282.7761	-2.0	428.5984	3	60.96	F2:40347	1	231	241	N
3	2	Q8I0P6|Q8I0P6_PLAF7	F.APSAVVSEC(+57.02)K.S	Y	61.75	1046.5066	0.4	524.2608	2	35.06	F2:12273	1	267	276	Y
3	2	Q8I0P6|Q8I0P6_PLAF7	K.IGGIGTVPVGRVETGILKAGMVLNFAPSAVVSEC(+57.02)K.S	Y	61.74	3525.9050	0.1	1176.3091	3	96.56	F2:80652	2	242	276	Y
3	2	Q8I0P6|Q8I0P6_PLAF7	V.ASDTKNEPAK.G	Y	61.62	1059.5197	0.1	530.7672	2	30.91	F2:9088	2	312	321	N
3	2	Q8I0P6|Q8I0P6_PLAF7	L.EEARPGDNIGFNVK.N	Y	61.14	1544.7583	-3.2	773.3840	2	58.67	F2:37659	2	286	299	N
3	2	Q8I0P6|Q8I0P6_PLAF7	R.GITIDIALWKFETPR.Y	Y	61.11	1758.9668	-2.8	880.4882	2	90.72	F2:74497	2	70	84	N
3	2	Q8I0P6|Q8I0P6_PLAF7	K.RPYDKPLRIPLQGVYK.I	Y	60.86	1942.1152	-1.3	486.5354	4	55.10	F2:33424	4	226	241	N
3	2	Q8I0P6|Q8I0P6_PLAF7	A.LDTMEPPKRPYDKPLR.I	Y	60.77	1955.0298	-1.1	392.0128	5	44.95	F2:21520	4	218	233	N
3	2	Q8I0P6|Q8I0P6_PLAF7	K.FEKESAEMGK.G	Y	60.50	1154.5277	-0.3	385.8497	3	32.86	F2:10562	4	42	51	N
3	2	Q8I0P6|Q8I0P6_PLAF7	I.EALDTMEPPKRPYDKPLR.I	Y	59.59	2155.1094	-8.7	719.3708	3	64.53	F2:44606	2	216	233	N
3	2	Q8I0P6|Q8I0P6_PLAF7	R.TIEKFEKESAEM(+15.99)GK.G	Y	59.28	1641.7920	-1.4	548.2705	3	37.88	F2:14542	3	38	51	Y
3	2	Q8I0P6|Q8I0P6_PLAF7	K.QIVVGVNKMDTVK.Y	Y	59.26	1429.7963	-1.8	715.9041	2	48.82	F2:25993	2	147	159	N
3	2	Q8I0P6|Q8I0P6_PLAF7	K.QIVVGVNKM(+15.99)DTVK.Y	Y	58.87	1445.7911	-2.6	723.9010	2	43.08	F2:19409	3	147	159	Y
3	2	Q8I0P6|Q8I0P6_PLAF7	K.KPM(+15.99)VVETFTEYPPLGRF.A	Y	58.76	2026.0233	-0.9	1014.0181	2	76.23	F2:58181	3	394	410	Y
3	2	Q8I0P6|Q8I0P6_PLAF7	K.SVEMHKEVLEEAR.P	Y	58.60	1555.7664	-2.8	519.5946	3	42.44	F2:18732	1	277	289	N
3	2	Q8I0P6|Q8I0P6_PLAF7	R.TLIEALDTMEPPKRPYDKPLRIPLQGVYK.I	Y	58.38	3380.8530	-1.6	846.2192	4	77.49	F2:59631	3	213	241	N
3	2	Q8I0P6|Q8I0P6_PLAF7	L.IEALDTMEPPKRPYDKPLR.I	Y	58.35	2268.1936	-2.0	757.0703	3	64.44	F2:44493	2	215	233	N
3	2	Q8I0P6|Q8I0P6_PLAF7	K.FEKESAEM(+15.99)GK.G	Y	57.98	1170.5227	0.5	391.1817	3	26.22	F2:5703	2	42	51	Y
3	2	Q8I0P6|Q8I0P6_PLAF7	T.AQVIILNHPGEIK.N	Y	57.96	1430.8245	-1.0	716.4188	2	63.71	F2:43631	1	328	340	N
3	2	Q8I0P6|Q8I0P6_PLAF7	N.GYTPVLDC(+57.02)HTSHISC(+57.02)K.F	Y	57.40	1873.8451	-2.2	625.6209	3	44.64	F2:21167	2	342	357	Y
3	2	Q8I0P6|Q8I0P6_PLAF7	L.LVVPAEVGGFEGAFSK.E	Y	57.23	1605.8402	0.4	803.9277	2	80.18	F2:62731	4	114	129	N
3	2	Q8I0P6|Q8I0P6_PLAF7	M.VLNFAPSAVVSEC(+57.02)K.S	Y	56.49	1519.7704	-3.2	760.8900	2	65.38	F2:45574	2	263	276	Y
3	2	Q8I0P6|Q8I0P6_PLAF7	K.VVEENPKAIK.S	Y	56.48	1125.6393	0.0	376.2204	3	34.26	F2:11643	2	372	381	N
3	2	Q8I0P6|Q8I0P6_PLAF7	A.LLVVPAEVGGFEGAFSK.E	Y	55.92	1718.9242	1.7	860.4708	2	89.12	F2:72717	2	113	129	N
3	2	Q8I0P6|Q8I0P6_PLAF7	L.NFAPSAVVSEC(+57.02)K.S	Y	55.31	1307.6179	-2.9	654.8143	2	50.38	F2:27829	1	265	276	Y
3	2	Q8I0P6|Q8I0P6_PLAF7	N.FAPSAVVSEC(+57.02)K.S	Y	54.88	1193.5751	-0.8	597.7943	2	46.86	F3:24698	3	266	276	Y
3	2	Q8I0P6|Q8I0P6_PLAF7	F.TAQVIILNHPGEIK.N	Y	54.66	1531.8722	-1.7	766.9421	2	63.81	F2:43738	4	327	340	N
3	2	Q8I0P6|Q8I0P6_PLAF7	R.SGKVVEENPKAIK.S	Y	54.61	1397.7877	0.9	466.9369	3	27.50	F3:9088	1	369	381	N
3	2	Q8I0P6|Q8I0P6_PLAF7	K.RGYVASDTKNEPAK.G	Y	54.61	1534.7739	0.3	512.5988	3	24.12	F3:6530	3	308	321	N
3	2	Q8I0P6|Q8I0P6_PLAF7	K.STTTGHIIYKLGGIDRR.T	Y	54.54	1887.0326	-2.8	630.0164	3	50.04	F2:27426	2	21	37	N
3	2	Q8I0P6|Q8I0P6_PLAF7	K.SVEKKEPGAVTAK.A	Y	54.42	1342.7456	-0.1	448.5891	3	28.76	F2:7486	2	426	438	N
3	2	Q8I0P6|Q8I0P6_PLAF7	K.IGGIGTVPVGRVETGILK.A	Y	54.00	1765.0461	-2.1	589.3547	3	67.44	F2:47993	2	242	259	N
3	2	Q8I0P6|Q8I0P6_PLAF7	K.VGYQADKVDFIPISGFEGDNL.I	Y	53.70	2283.1060	-0.8	1142.5593	2	94.39	F2:78404	4	179	199	N
3	2	Q8I0P6|Q8I0P6_PLAF7	K.STTTGHIIYK.L	Y	53.40	1119.5924	0.1	560.8035	2	92.25	F1:48307	3	21	30	N
3	2	Q8I0P6|Q8I0P6_PLAF7	K.SDKTPWYK.G	Y	53.37	1023.5025	-0.1	512.7585	2	36.78	F3:16576	6	203	210	N
3	2	Q8I0P6|Q8I0P6_PLAF7	K.KVGYQADKVDFIPISGFEGDNL.I	Y	53.09	2411.2007	-0.7	1206.6068	2	84.36	F2:67444	2	178	199	N
3	2	Q8I0P6|Q8I0P6_PLAF7	R.SGKVVEENPK.A	Y	52.77	1085.5717	-0.1	543.7930	2	27.06	F2:6279	1	369	378	N
3	2	Q8I0P6|Q8I0P6_PLAF7	A.GMVLNFAPSAVVSEC(+57.02)K.S	Y	52.71	1707.8324	-2.9	854.9210	2	76.48	F2:58474	1	261	276	Y
3	2	Q8I0P6|Q8I0P6_PLAF7	R.TLIEALDTM(+15.99)EPPKRPY.D	Y	52.68	1888.9604	-1.4	630.6599	3	62.99	F2:42760	2	213	228	Y
3	2	Q8I0P6|Q8I0P6_PLAF7	K.N(+42.01)M(+15.99)ITGTSQADVALLVVPAEVGGFEGAFSK.E	Y	52.32	2965.4741	5.7	1483.7528	2	94.22	F2:78215	1	101	129	Y
3	2	Q8I0P6|Q8I0P6_PLAF7	K.YSEDRYEEIKK.E	Y	51.80	1458.6990	0.3	730.3570	2	36.29	F2:13251	6	160	170	N
3	2	Q8I0P6|Q8I0P6_PLAF7	K.EVLEEARPGDNIGF.N	Y	51.70	1544.7471	1.3	773.3818	2	67.19	F3:40831	2	283	296	N
3	2	Q8I0P6|Q8I0P6_PLAF7	K.IGGIGTVPVGRVETGILKAGM(+15.99)VLNFAPSAVVSEC(+57.02)K.S	Y	50.99	3541.8999	1.5	886.4836	4	93.15	F2:77082	1	242	276	Y
3	2	Q8I0P6|Q8I0P6_PLAF7	R.GITIDIALWK.F	Y	50.32	1128.6543	-0.1	565.3344	2	88.35	F2:71879	5	70	79	N
3	2	Q8I0P6|Q8I0P6_PLAF7	V.VIGHVDSGK.S	N	50.21	910.4872	-2.4	456.2498	2	53.74	F2:31804	3	12	20	N
3	2	Q8I0P6|Q8I0P6_PLAF7	E.ALDTMEPPKRPYDKPLR.I	Y	49.63	2026.0669	-1.5	406.2201	5	46.82	F2:23645	2	217	233	N
3	2	Q8I0P6|Q8I0P6_PLAF7	F.FTVIDAPGHK.D	Y	49.48	1083.5713	-2.3	542.7917	2	66.28	F2:46638	2	87	96	N
3	2	Q8I0P6|Q8I0P6_PLAF7	K.EVLEEARPGDNIGFN.V	Y	49.35	1658.7899	-1.4	830.4011	2	61.78	F2:41322	1	283	297	N
3	2	Q8I0P6|Q8I0P6_PLAF7	L.VVIGHVDSGK.S	Y	49.33	1009.5556	-0.9	505.7846	2	31.07	F3:11941	1	11	20	N
3	2	Q8I0P6|Q8I0P6_PLAF7	G.YTPVLDC(+57.02)HTSHISC(+57.02)K.F	Y	49.27	1816.8236	-0.1	606.6151	3	44.84	F2:21389	1	343	357	Y
3	2	Q8I0P6|Q8I0P6_PLAF7	K.VVEENPK.A	Y	49.09	813.4232	-1.2	407.7184	2	52.33	F1:17898	2	372	378	N
3	2	Q8I0P6|Q8I0P6_PLAF7	K.RPYDKPLR.I	Y	49.00	1043.5875	-0.1	522.8010	2	27.05	F3:8746	2	226	233	N
3	2	Q8I0P6|Q8I0P6_PLAF7	R.TLIEALDTM(+15.99)EPPKRPYDKPLRIPLQGVYK.I	Y	48.19	3396.8479	-2.6	850.2170	4	70.29	F2:51333	4	213	241	Y
3	2	Q8I0P6|Q8I0P6_PLAF7	K.SVEMHKEVLEEARPGDNIGF.N	Y	47.88	2256.0845	-2.9	753.0333	3	59.33	F2:38440	2	277	296	N
3	2	Q8I0P6|Q8I0P6_PLAF7	E.ALDTM(+15.99)EPPKRPYDKPLR.I	Y	47.69	2042.0618	-1.7	409.4189	5	42.35	F2:18635	3	217	233	Y
3	2	Q8I0P6|Q8I0P6_PLAF7	D.VALLVVPAEVGGFEGAFSK.E	Y	47.32	1889.0298	1.6	945.5237	2	98.16	F2:82298	1	111	129	N
3	2	Q8I0P6|Q8I0P6_PLAF7	K.YAWVLDK.L	Y	47.19	893.4647	0.4	447.7398	2	61.82	F3:36593	2	56	62	N
3	2	Q8I0P6|Q8I0P6_PLAF7	Y.SEDRYEEIKK.E	Y	46.90	1295.6357	0.2	432.8859	3	36.35	F2:13297	5	161	170	N
3	2	Q8I0P6|Q8I0P6_PLAF7	K.NGYTPVLDC(+57.02)HTSHISC(+57.02)KF.L	Y	46.86	2134.9565	-2.1	712.6580	3	53.52	F2:31543	1	341	358	Y
3	2	Q8I0P6|Q8I0P6_PLAF7	R.IPLQGVYK.I	Y	46.69	916.5381	-1.5	459.2757	2	50.40	F2:27857	5	234	241	N
3	2	Q8I0P6|Q8I0P6_PLAF7	K.NGYTPVLDC(+57.02)HTSH.I	Y	46.47	1499.6464	0.6	750.8309	2	42.15	F3:20835	2	341	353	Y
3	2	Q8I0P6|Q8I0P6_PLAF7	Y.VASDTKNEPAK.G	Y	46.43	1158.5880	0.0	580.3013	2	30.87	F2:9058	2	311	321	N
3	2	Q8I0P6|Q8I0P6_PLAF7	I.DAPGHKDFIK.N	Y	46.30	1126.5770	-1.4	564.2950	2	71.30	F2:52507	1	91	100	N
3	2	Q8I0P6|Q8I0P6_PLAF7	R.YFFTVIDAPGHKDF.I	Y	45.05	1655.7983	-0.3	828.9062	2	76.70	F2:58727	1	85	98	N
3	2	Q8I0P6|Q8I0P6_PLAF7	N.LVVIGHVDSGK.S	Y	44.55	1122.6396	-2.8	562.3255	2	45.58	F2:22245	2	10	20	N
3	2	Q8I0P6|Q8I0P6_PLAF7	F.TVIDAPGHKDFIK.N	Y	44.36	1439.7772	-2.3	720.8942	2	46.71	F2:23521	2	88	100	N
3	2	Q8I0P6|Q8I0P6_PLAF7	T.TTGHIIYK.L	Y	44.30	931.5127	-2.0	466.7627	2	39.21	F2:15658	2	23	30	N
3	2	Q8I0P6|Q8I0P6_PLAF7	R.QTIAVGIIK.S	Y	44.23	941.5909	-2.3	471.8017	2	55.79	F2:34234	4	417	425	N
3	2	Q8I0P6|Q8I0P6_PLAF7	K.QIVVGVNK.M	Y	43.60	855.5178	1.0	428.7666	2	37.90	F3:17542	12	147	154	N
3	2	Q8I0P6|Q8I0P6_PLAF7	K.FLNIDSKIDKR.S	Y	43.55	1347.7510	-2.2	450.2566	3	48.93	F2:26123	2	358	368	N
3	2	Q8I0P6|Q8I0P6_PLAF7	R.TLIEALDTM(+15.99)EPPKRPYDK.P	Y	43.18	2132.0823	-2.9	711.6993	3	55.26	F2:33605	3	213	230	Y
3	2	Q8I0P6|Q8I0P6_PLAF7	R.VETGILK.A	Y	42.21	758.4538	1.5	380.2347	2	86.03	F1:43454	16	253	259	N
3	2	Q8I0P6|Q8I0P6_PLAF7	I.PLQGVYK.I	Y	42.13	803.4541	-1.6	402.7337	2	75.23	F2:57100	4	235	241	N
3	2	Q8I0P6|Q8I0P6_PLAF7	L.IEALDTM(+15.99)EPPKRPYDKPLR.I	Y	41.63	2284.1885	-0.7	457.8447	5	46.50	F2:23277	2	215	233	Y
3	2	Q8I0P6|Q8I0P6_PLAF7	K.RGYVASDTK.N	Y	39.66	995.5036	0.0	498.7591	2	28.61	F2:7375	1	308	316	N
3	2	Q8I0P6|Q8I0P6_PLAF7	T.FTEYPPLGR.F	Y	39.29	1078.5447	-3.2	540.2779	2	54.06	F2:32190	2	401	409	N
3	2	Q8I0P6|Q8I0P6_PLAF7	K.YSEDRYEEIK.K	Y	39.24	1330.6040	-3.4	666.3070	2	35.21	F3:15349	3	160	169	N
3	2	Q8I0P6|Q8I0P6_PLAF7	K.FLNIDSK.I	Y	38.96	835.4440	2.4	418.7303	2	90.80	F1:47123	4	358	364	N
3	2	Q8I0P6|Q8I0P6_PLAF7	A.LDTM(+15.99)EPPKRPYDKPLR.I	Y	38.80	1971.0247	0.1	658.0156	3	41.52	F2:17776	3	218	233	Y
3	2	Q8I0P6|Q8I0P6_PLAF7	R.GYVASDTK.N	Y	37.63	839.4025	0.0	420.7085	2	23.73	F3:6245	2	309	316	N
3	2	Q8I0P6|Q8I0P6_PLAF7	S.TTTGHIIYK.L	Y	37.59	1032.5604	-2.0	517.2864	2	39.26	F2:15704	2	22	30	N
3	2	Q8I0P6|Q8I0P6_PLAF7	K.AGMVLNFAPSAVVSE.C	Y	37.30	1490.7439	-2.4	746.3774	2	90.29	F3:58576	1	260	274	N
3	2	Q8I0P6|Q8I0P6_PLAF7	M.VVETFTEYPPLGR.F	Y	37.14	1506.7719	-1.0	754.3925	2	68.40	F3:41788	2	397	409	N
3	2	Q8I0P6|Q8I0P6_PLAF7	K.SGDSALVSLEPKKPM(+15.99)VVETFTEYPPLGR.F	Y	36.75	3062.5632	-2.7	1021.8589	3	75.74	F2:57641	1	382	409	Y
3	2	Q8I0P6|Q8I0P6_PLAF7	G.FEGDNLIEK.S	Y	35.73	1063.5186	-0.5	532.7663	2	50.69	F3:27773	1	194	202	N
3	2	Q8I0P6|Q8I0P6_PLAF7	K.LGGIDRR.T	Y	35.13	785.4507	0.7	393.7329	2	33.74	F2:11239	2	31	37	N
3	2	Q8I0P6|Q8I0P6_PLAF7	R.TIEKFEK.E	Y	35.04	893.4858	-0.2	447.7501	2	36.45	F2:13382	3	38	44	N
3	2	Q8I0P6|Q8I0P6_PLAF7	Q.VIILNHPGEIK.N	Y	34.50	1231.7288	-1.2	411.5830	3	50.28	F2:27708	2	330	340	N
3	2	Q8I0P6|Q8I0P6_PLAF7	K.VGYQADKVDFIPISGF.E	Y	34.34	1754.8878	3.9	878.4546	2	92.78	F2:76677	1	179	194	N
3	2	Q8I0P6|Q8I0P6_PLAF7	K.SVEM(+15.99)HKEVLEEAR.P	Y	34.23	1571.7614	-1.7	393.9469	4	38.41	F2:14986	4	277	289	Y
3	2	Q8I0P6|Q8I0P6_PLAF7	K.K(+42.01)PM(+15.99)VVETFTEYPPLGR.F	Y	34.08	1920.9655	7.9	641.3342	3	57.87	F2:36708	1	394	409	Y
3	2	Q8I0P6|Q8I0P6_PLAF7	M.HKEVLEEARPGDNIGFNVK.N	Y	33.53	2151.1072	-4.1	718.0400	3	50.66	F2:28163	1	281	299	N
3	2	Q8I0P6|Q8I0P6_PLAF7	K.NMITGTSQADVAL.L	Y	32.54	1319.6392	-0.6	660.8265	2	72.21	F3:44780	2	101	113	N
3	2	Q8I0P6|Q8I0P6_PLAF7	K.S(+42.01)VEMHKEVLEEARPGDNIGFNVK.N	Y	32.06	2639.3013	-2.3	660.8311	4	61.73	F2:41266	1	277	299	Y
3	2	Q8I0P6|Q8I0P6_PLAF7	K.KPMVVETF.T	Y	32.02	949.4943	0.1	475.7545	2	56.68	F3:32534	2	394	401	N
3	2	Q8I0P6|Q8I0P6_PLAF7	K.EHALLAF.T	Y	29.99	799.4228	-2.5	400.7177	2	68.10	F2:48769	2	135	141	N
3	2	Q8I0P6|Q8I0P6_PLAF7	K.KVGYQADKVDFIPISG.F	Y	29.90	1735.9144	-3.2	868.9617	2	65.12	F2:45289	1	178	193	N
3	2	Q8I0P6|Q8I0P6_PLAF7	K.SVEM(+15.99)HKEVLEEARPGDNIGF.N	Y	29.58	2272.0793	-2.6	758.3651	3	54.98	F2:33281	2	277	296	Y
3	2	Q8I0P6|Q8I0P6_PLAF7	K.VDFIPISGFEGDNL.I	Y	29.54	1521.7351	0.5	761.8752	2	102.84	F3:67934	1	186	199	N
3	2	Q8I0P6|Q8I0P6_PLAF7	K.EVKDYLK.K	Y	29.45	893.4858	-2.5	447.7491	2	41.24	F2:17508	2	171	177	N
3	2	Q8I0P6|Q8I0P6_PLAF7	K.KPM(+15.99)VVET.F	Y	28.75	818.4208	-0.1	410.2176	2	34.23	F2:11622	2	394	400	Y
3	2	Q8I0P6|Q8I0P6_PLAF7	R.Y(+42.01)FFTVIDAPGHKDFIK.N	Y	28.70	1938.9879	-6.2	970.4952	2	91.21	F2:75017	1	85	100	Y
3	2	Q8I0P6|Q8I0P6_PLAF7	F.TVIDAPGHK.D	Y	28.57	936.5029	1.2	469.2593	2	28.22	F3:9657	1	88	96	N
3	2	Q8I0P6|Q8I0P6_PLAF7	V.LNFAPSAVVSEC(+57.02)K.S	Y	28.39	1420.7020	-1.2	711.3574	2	60.80	F2:40170	1	264	276	Y
3	2	Q8I0P6|Q8I0P6_PLAF7	K.THINLVVIGH.V	Y	27.74	1101.6295	-2.1	551.8209	2	56.04	F2:34532	1	6	15	N
3	2	Q8I0P6|Q8I0P6_PLAF7	K.KPM(+15.99)VVETF.T	Y	27.08	965.4892	0.8	483.7523	2	48.05	F3:25658	2	394	401	Y
3	2	Q8I0P6|Q8I0P6_PLAF7	K.EVLEEAR.P	Y	26.81	844.4290	1.6	423.2225	2	37.59	F2:14307	4	283	289	N
3	2	Q8I0P6|Q8I0P6_PLAF7	R.YEEIKK.E	N	26.77	808.4330	-0.7	405.2235	2	22.10	F3:5077	1	165	170	N
3	2	Q8I0P6|Q8I0P6_PLAF7	K.EVKDYLKK.V	Y	26.34	1021.5807	-0.6	511.7974	2	30.59	F3:11550	1	171	178	N
3	2	Q8I0P6|Q8I0P6_PLAF7	V.IGHVDSGK.S	N	26.14	811.4188	-0.5	406.7165	2	31.15	F3:12008	1	13	20	N
3	2	Q8I0P6|Q8I0P6_PLAF7	K.VGYQADKVDFIPI.S	Y	25.69	1463.7660	-1.0	732.8895	2	82.05	F2:64886	1	179	191	N
3	2	Q8I0P6|Q8I0P6_PLAF7	R.ERGITIDIALWK.F	Y	25.64	1413.7980	-3.5	707.9038	2	77.42	F2:59556	1	68	79	N
3	2	Q8I0P6|Q8I0P6_PLAF7	K.NMITGTSQADVALL.V	Y	25.44	1432.7231	0.6	717.3693	2	85.57	F3:55031	2	101	114	N
3	2	Q8I0P6|Q8I0P6_PLAF7	L.DTMEPPKRPYDKPLR.I	Y	24.78	1841.9458	-2.8	614.9875	3	64.53	F2:44601	1	219	233	N
3	2	Q8I0P6|Q8I0P6_PLAF7	A.LDTM(+15.99)EPPK.R	Y	24.19	945.4477	-0.6	473.7308	2	28.32	F3:9738	1	218	225	Y
3	2	Q8I0P6|Q8I0P6_PLAF7	R.T(+42.01)LIEALDTM(+15.99)EPPKRPYDKPLR.I	Y	23.52	2540.3308	6.1	509.0765	5	51.79	F2:29499	1	213	233	Y
3	2	Q8I0P6|Q8I0P6_PLAF7	M.RQTIAVGIIK.S	Y	22.82	1097.6920	-2.4	549.8520	2	49.87	F2:27228	1	416	425	N
3	2	Q8I0P6|Q8I0P6_PLAF7	Y.KIGGIGTVPVGR.V	Y	22.39	1152.6979	-1.3	577.3555	2	47.65	F2:24623	1	241	252	N
3	2	Q8I0P6|Q8I0P6_PLAF7	V.KYSEDRYEEIK.K	Y	21.96	1458.6990	-0.7	487.2399	3	38.57	F2:15116	1	159	169	N
3	2	Q8I0P6|Q8I0P6_PLAF7	G.DSALVSLEPK.K	Y	21.57	1057.5656	3.0	529.7916	2	58.72	F3:34148	1	384	393	N
3	2	Q8I0P6|Q8I0P6_PLAF7	R.TLIEALDTM(+15.99)EPPKR.P	Y	21.15	1628.8444	-0.4	543.9552	3	56.46	F3:32356	1	213	226	Y
3	2	Q8I0P6|Q8I0P6_PLAF7	S.EDRYEEIKK.E	Y	21.11	1208.6036	0.6	605.3094	2	30.38	F3:11385	1	162	170	N
3	2	Q8I0P6|Q8I0P6_PLAF7	V.ALLVVPAEVGGFEGAFSK.E	Y	20.57	1789.9613	0.2	895.9881	2	90.71	F3:58888	1	112	129	N
3	2	Q8I0P6|Q8I0P6_PLAF7	S.K(+42.01)EGQTKEHALLAFTLGVK.Q	Y	20.20	2011.1101	-0.6	671.3769	3	89.29	F2:72906	1	129	146	Y
3	2	Q8I0P6|Q8I0P6_PLAF7	H.KEVLEEARPGDNIGFNVK.N	Y	20.03	2014.0483	-7.2	672.3519	3	53.15	F2:31101	1	282	299	N
3	2	Q8I0P6|Q8I0P6_PLAF7	K.NEPAKGC(+57.02)SKFTAQVIILNHPGEIK.N	Y	18.79	2650.3901	0.8	663.6053	4	56.22	F3:32169	1	317	340	Y
3	2	Q8I0P6|Q8I0P6_PLAF7	K.G(+42.01)SFKYAWVLDK.L	Y	18.12	1354.6921	0.0	452.5713	3	67.15	F3:40799	1	52	62	Y
3	2	Q8I0P6|Q8I0P6_PLAF7	K.KEPGAVTAKAPAK.K	Y	17.89	1266.7295	0.3	423.2506	3	30.14	F2:8506	1	430	442	N
6	11	C0H571|C0H571_PLAF7	K.VHDFLVLTSQSNENLLPNKEK.L	Y	82.90	2424.2649	-3.6	1213.1354	2	64.35	F2:44385	5	170	190	N
6	11	C0H571|C0H571_PLAF7	K.VHDFLVLTSQSNENLLPNK.E	Y	81.90	2167.1272	-3.6	1084.5670	2	72.08	F2:53435	4	170	188	N
6	11	C0H571|C0H571_PLAF7	K.KDFTQTNALTNLPNLDNKK.T	Y	81.80	2174.1331	-0.9	1088.0729	2	56.44	F2:35001	7	476	494	N
6	11	C0H571|C0H571_PLAF7	R.ITEDKHLINADDVSPSYINLYR.S	Y	81.75	2575.2917	-2.2	1288.6503	2	66.28	F2:46637	3	412	433	N
6	11	C0H571|C0H571_PLAF7	K.IRDMEYFSGDISQMNLLDYYSPMVHSESHC(+57.02)QEK.M	Y	79.81	4008.7427	-0.4	1337.2543	3	84.67	F2:67801	2	1081	1113	Y
6	11	C0H571|C0H571_PLAF7	K.NEHLVSEDPNDDC(+57.02)FINYPLATINLDISDPYKEISEDLIK.N	Y	79.53	4548.1528	2.2	1138.0480	4	104.59	F2:88540	1	1332	1370	Y
6	11	C0H571|C0H571_PLAF7	K.LINSYEC(+57.02)HWFTSYENFR.I	Y	78.50	2264.9949	-2.8	1133.5016	2	76.98	F2:59064	4	1028	1044	Y
6	11	C0H571|C0H571_PLAF7	K.KVHDFLVLTSQSNENLLPNK.E	Y	78.48	2295.2222	-1.2	1148.6169	2	66.90	F2:47362	2	169	188	N
6	11	C0H571|C0H571_PLAF7	K.KDFTQTNALTNLPNLDNK.K	Y	78.33	2046.0382	-2.6	1024.0237	2	62.89	F2:42644	4	476	493	N
6	11	C0H571|C0H571_PLAF7	K.STYLTEPILTEEHFNLTHKPVYDFSSVK.H	Y	76.86	3294.6448	-0.1	1099.2220	3	75.85	F2:57765	4	1295	1322	N
6	11	C0H571|C0H571_PLAF7	K.KELETILNNSPFSEEQTMK.L	Y	76.84	2237.0886	0.0	1119.5516	2	68.68	F2:49446	2	1009	1027	N
6	11	C0H571|C0H571_PLAF7	R.KLMVSC(+57.02)VFNGGETIQEK.L	Y	76.74	1938.9543	-4.9	970.4797	2	60.90	F2:40287	4	846	862	Y
6	11	C0H571|C0H571_PLAF7	K.KELETILNNSPFSEEQTM(+15.99)K.L	Y	75.84	2253.0835	-3.6	1127.5449	2	64.87	F2:44994	2	1009	1027	Y
6	11	C0H571|C0H571_PLAF7	K.LLTSYEYIDSIANNYFFLSEYK.N	Y	74.74	2692.2947	0.3	1347.1550	2	104.96	F2:88858	2	644	665	N
6	11	C0H571|C0H571_PLAF7	R.IYDMTINNALVPEIQPYNR.R	Y	74.56	2263.1306	0.0	1132.5726	2	86.31	F2:69661	4	1234	1252	N
6	11	C0H571|C0H571_PLAF7	R.KLM(+15.99)VSC(+57.02)VFNGGETIQEK.L	Y	74.10	1954.9492	-1.8	978.4801	2	56.74	F2:35365	1	846	862	Y
6	11	C0H571|C0H571_PLAF7	K.LMVSC(+57.02)VFNGGETIQEK.L	Y	73.77	1810.8594	-1.8	906.4353	2	67.73	F2:48338	9	847	862	Y
6	11	C0H571|C0H571_PLAF7	K.YLYM(+15.99)DEYLSEGDKATFEK.K	Y	73.58	2216.9824	-1.9	1109.4963	2	61.14	F2:40569	5	52	69	Y
6	11	C0H571|C0H571_PLAF7	K.SLYGNNNNNNAGSESDVTLK.S	Y	72.96	2109.9563	-1.7	1055.9836	2	48.46	F2:25564	6	103	122	N
6	11	C0H571|C0H571_PLAF7	K.NEHLVSEDPNDDC(+57.02)FINYPLATINLDISDPYK.E	Y	72.78	3620.6616	0.8	1207.8955	3	96.49	F2:80574	1	1332	1362	Y
6	11	C0H571|C0H571_PLAF7	K.DFTQTNALTNLPNLDNKK.T	Y	72.65	2046.0382	-2.6	1024.0237	2	66.42	F2:46793	4	477	494	N
6	11	C0H571|C0H571_PLAF7	K.FGWFYIHPNEVINSINK.T	Y	72.06	2077.0420	-1.5	1039.5267	2	88.66	F2:72212	4	555	571	N
6	11	C0H571|C0H571_PLAF7	K.GSQNTEGESEVPSDDEINK.T	Y	71.92	2033.8661	-2.1	1017.9382	2	41.19	F2:17456	3	130	148	N
6	11	C0H571|C0H571_PLAF7	K.YGAEQGVGSADSNTK.L	Y	71.86	1482.6587	-0.2	742.3365	2	33.55	F2:11094	2	30	44	N
6	11	C0H571|C0H571_PLAF7	K.DC(+57.02)NVNQNFTETSK.K	Y	71.85	1555.6572	-0.5	778.8355	2	40.48	F2:16787	3	530	542	Y
6	11	C0H571|C0H571_PLAF7	K.LYFNLPNIYSLAYQLFNELAININVITNVPLKK.Y	Y	71.75	3852.1228	3.9	964.0417	4	105.71	F2:89543	2	677	709	N
6	11	C0H571|C0H571_PLAF7	R.ILWM(+15.99)HASSNLGTGTYLK.N	Y	71.75	1906.9611	-0.4	954.4874	2	63.45	F2:43308	3	1045	1061	Y
6	11	C0H571|C0H571_PLAF7	K.YLYMDEYLSEGDKATFEK.K	Y	71.72	2200.9873	-3.4	1101.4972	2	71.55	F2:52802	2	52	69	N
6	11	C0H571|C0H571_PLAF7	K.DFTQTNALTNLPNLDNK.K	Y	71.64	1917.9432	-1.6	959.9774	2	75.90	F2:57817	5	477	493	N
6	11	C0H571|C0H571_PLAF7	R.IYDM(+15.99)TINNALVPEIQPYNR.R	Y	71.55	2279.1255	-0.8	1140.5691	2	78.17	F2:60426	3	1234	1252	Y
6	11	C0H571|C0H571_PLAF7	K.YNASYAYFTLMNMIGK.N	Y	71.52	1885.8743	1.3	943.9457	2	104.67	F2:88603	4	713	728	N
6	11	C0H571|C0H571_PLAF7	K.NSQNYSLTHTEEM(+15.99)IK.I	Y	71.30	1809.8203	-2.1	905.9155	2	44.29	F2:20760	3	803	817	Y
6	11	C0H571|C0H571_PLAF7	K.QPYYLMSNVPLNNPK.K	Y	71.13	1776.8868	-2.5	889.4485	2	68.18	F2:48850	3	1174	1188	N
6	11	C0H571|C0H571_PLAF7	R.FVYASYILGLVFFIESHIDIAR.L	Y	71.06	2572.3728	2.4	858.4669	3	105.50	F2:89360	1	739	760	N
6	11	C0H571|C0H571_PLAF7	R.ILWMHASSNLGTGTYLK.N	Y	70.89	1890.9662	-1.4	946.4890	2	71.52	F2:52769	4	1045	1061	N
6	11	C0H571|C0H571_PLAF7	K.NSQNYSLTHTEEMIK.I	Y	70.57	1793.8254	-2.1	897.9181	2	50.07	F2:27461	4	803	817	N
6	11	C0H571|C0H571_PLAF7	K.SPDSLDFSIPMNFFNHK.N	Y	70.21	1994.9196	-1.4	998.4656	2	93.05	F2:76975	3	615	631	N
6	11	C0H571|C0H571_PLAF7	K.NTIKEGNEFLMSILHMK.S	Y	70.19	2004.0172	0.4	669.0133	3	85.69	F2:68968	3	86	102	N
6	11	C0H571|C0H571_PLAF7	K.IRDMEYFSGDISQMNLLDYYSPM(+15.99)VHSESHC(+57.02)QEK.M	Y	70.12	4024.7375	1.3	1007.1930	4	79.76	F2:62239	1	1081	1113	Y
6	11	C0H571|C0H571_PLAF7	R.KYMTIYINEAYIK.N	Y	70.09	1648.8534	-2.9	825.4316	2	64.84	F2:44959	1	1254	1266	N
6	11	C0H571|C0H571_PLAF7	K.ELETILNNSPFSEEQTMK.L	Y	70.06	2108.9937	-1.0	1055.5031	2	78.98	F2:61356	6	1010	1027	N
6	11	C0H571|C0H571_PLAF7	K.DC(+57.02)NVNQNFTETSKK.L	Y	69.85	1683.7522	-0.3	842.8831	2	36.88	F2:13727	3	530	543	Y
6	11	C0H571|C0H571_PLAF7	Q.RIYDMTINNALVPEIQPYNR.R	Y	69.64	2419.2317	-0.5	1210.6226	2	78.96	F2:61330	1	1233	1252	N
6	11	C0H571|C0H571_PLAF7	K.LM(+15.99)VSC(+57.02)VFNGGETIQEK.L	Y	69.13	1826.8542	-2.7	914.4319	2	63.13	F2:42933	2	847	862	Y
6	11	C0H571|C0H571_PLAF7	K.EYENFVENFQPDLHDIMK.L	Y	68.73	2267.0205	-0.4	1134.5171	2	86.00	F2:69309	5	502	519	N
6	11	C0H571|C0H571_PLAF7	K.SVYYDDDVSLYR.K	Y	68.63	1493.6674	-2.2	747.8393	2	61.70	F2:41230	3	834	845	N
6	11	C0H571|C0H571_PLAF7	R.KYM(+15.99)TIYINEAYIK.N	Y	68.44	1664.8484	-2.7	833.4293	2	57.75	F2:36567	3	1254	1266	Y
6	11	C0H571|C0H571_PLAF7	R.VTDAIDVYDFFYIKK.V	Y	68.27	1835.9344	-0.2	918.9743	2	88.67	F2:72224	8	972	986	N
6	11	C0H571|C0H571_PLAF7	K.QAAELLESIILKK.K	Y	68.11	1454.8707	-0.4	728.4424	2	79.12	F2:61515	5	953	965	N
6	11	C0H571|C0H571_PLAF7	K.KSVYYDDDVSLYR.K	Y	68.05	1621.7623	-3.1	811.8859	2	53.12	F2:31063	3	833	845	N
6	11	C0H571|C0H571_PLAF7	K.KVHDFLVLTSQSNENLLPNKEK.L	Y	67.94	2552.3599	-2.7	851.7916	3	60.91	F2:40293	2	169	190	N
6	11	C0H571|C0H571_PLAF7	K.ELETILNNSPFSEEQTM(+15.99)K.L	Y	67.88	2124.9885	-1.2	1063.5002	2	74.64	F2:56412	5	1010	1027	Y
6	11	C0H571|C0H571_PLAF7	K.EYENFVENFQPDLHDIM(+15.99)K.L	Y	67.77	2283.0154	-1.5	1142.5133	2	76.32	F2:58293	4	502	519	Y
6	11	C0H571|C0H571_PLAF7	R.VTDAIDVYDFFYIK.K	Y	67.42	1707.8395	0.1	854.9271	2	103.33	F2:87385	4	972	985	N
6	11	C0H571|C0H571_PLAF7	K.NLKDMIDINLSIHK.W	Y	67.38	1652.8920	-1.1	551.9706	3	70.18	F2:51198	3	882	895	N
6	11	C0H571|C0H571_PLAF7	R.DM(+15.99)EYFSGDISQMNLLDYYSPMVHSESHC(+57.02)QEK.M	Y	67.24	3755.5525	0.1	1252.8583	3	87.16	F2:70583	2	1083	1113	Y
6	11	C0H571|C0H571_PLAF7	K.KSVYYDDDVSLYRK.L	Y	66.95	1749.8573	-3.5	584.2910	3	47.54	F2:24495	1	833	846	N
6	11	C0H571|C0H571_PLAF7	K.EGNEFLMSILHMK.S	Y	66.70	1547.7476	0.1	774.8811	2	89.61	F2:73262	4	90	102	N
6	11	C0H571|C0H571_PLAF7	K.IDDINNLNIYEHK.E	Y	66.03	1599.7893	-2.5	800.8999	2	55.45	F2:33845	7	323	335	N
6	11	C0H571|C0H571_PLAF7	K.SC(+57.02)DISQYGIK.S	Y	65.93	1169.5387	-2.8	585.7750	2	48.42	F2:25520	3	870	879	Y
6	11	C0H571|C0H571_PLAF7	K.NIVSDALTSEEIKR.H	Y	65.91	1573.8311	-2.7	525.6162	3	59.77	F2:38960	4	1267	1280	N
6	11	C0H571|C0H571_PLAF7	R.LFVTEGTLEYLLLDK.I	Y	65.55	1752.9550	0.8	877.4854	2	104.84	F2:88750	16	1193	1207	N
6	11	C0H571|C0H571_PLAF7	K.NNDQLTFLETQVAK.I	Y	65.44	1619.8154	-3.0	810.9125	2	70.33	F2:51384	6	588	601	N
6	11	C0H571|C0H571_PLAF7	L.KYLYMDEYLSEGDKATFEK.K	Y	65.43	2329.0823	-3.4	777.3654	3	64.17	F2:44172	1	51	69	N
6	11	C0H571|C0H571_PLAF7	K.NFFSELWQNIR.F	Y	65.39	1452.7150	0.7	727.3653	2	104.89	F2:88792	2	1062	1072	N
6	11	C0H571|C0H571_PLAF7	M.KQSLPIIDHVYHK.D	Y	65.35	1576.8726	0.0	395.2254	4	48.80	F2:25964	3	770	782	N
6	11	C0H571|C0H571_PLAF7	K.KLWFDLLYAYDK.F	Y	65.19	1573.8180	1.3	787.9173	2	95.99	F2:80057	2	543	554	N
6	11	C0H571|C0H571_PLAF7	K.SPDSLDFSIPM(+15.99)NFFNHK.N	Y	64.63	2010.9146	-0.4	1006.4641	2	83.83	F2:66850	3	615	631	Y
6	11	C0H571|C0H571_PLAF7	K.LYFNLPNIYSLAYQLFNELAININVITNVPLK.K	Y	64.62	3724.0278	0.2	1242.3501	3	106.12	F2:89866	1	677	708	N
6	11	C0H571|C0H571_PLAF7	K.QPYYLM(+15.99)SNVPLNNPK.K	Y	64.29	1792.8818	-2.0	897.4464	2	58.17	F2:37067	3	1174	1188	Y
6	11	C0H571|C0H571_PLAF7	G.A(+42.01)EQGVGSADSNTK.L	Y	64.08	1304.5845	-0.2	653.2994	2	33.59	F2:11122	2	32	44	Y
6	11	C0H571|C0H571_PLAF7	K.HLINADDVSPSYINLYR.S	Y	63.59	1988.9956	-0.6	995.5045	2	70.93	F3:43777	3	417	433	N
6	11	C0H571|C0H571_PLAF7	K.YIISDDLYYVNMK.V	Y	63.49	1635.7854	0.3	818.9002	2	78.98	F2:61351	3	296	308	N
6	11	C0H571|C0H571_PLAF7	K.YNASYAYFTLMNM(+15.99)IGK.N	Y	63.45	1901.8691	-2.1	951.9398	2	90.76	F2:74540	4	713	728	Y
6	11	C0H571|C0H571_PLAF7	K.SVYYDDDVSLYRK.L	Y	63.21	1621.7623	-2.1	811.8867	2	52.43	F2:30252	4	834	846	N
6	11	C0H571|C0H571_PLAF7	K.KC(+57.02)HNVIGNIR.N	Y	63.07	1209.6400	-2.2	404.2197	3	40.82	F2:17122	4	70	79	Y
6	11	C0H571|C0H571_PLAF7	K.YLYM(+15.99)DEYLSEGDK.A	Y	62.53	1640.6915	-2.4	821.3511	2	58.80	F2:37812	1	52	64	Y
6	11	C0H571|C0H571_PLAF7	R.FDKYIISDDLYYVNMK.V	Y	62.52	2025.9757	-0.8	1013.9943	2	77.66	F2:59829	4	293	308	N
6	11	C0H571|C0H571_PLAF7	K.NC(+57.02)TLLTDFMK.I	Y	62.49	1241.5785	-2.0	621.7953	2	76.94	F2:59017	3	790	799	Y
6	11	C0H571|C0H571_PLAF7	K.DMIDINLSIHK.W	Y	62.19	1297.6700	-1.0	649.8417	2	67.00	F2:47480	4	885	895	N
6	11	C0H571|C0H571_PLAF7	K.QSLPIIDHVYHK.D	Y	62.09	1448.7776	-1.6	483.9323	3	53.35	F2:31336	6	771	782	N
6	11	C0H571|C0H571_PLAF7	K.YMTIYINEAYIK.N	Y	61.91	1520.7584	-3.0	761.3842	2	75.16	F2:57020	2	1255	1266	N
6	11	C0H571|C0H571_PLAF7	K.VFNGIPAFLDK.N	Y	61.88	1219.6600	-0.2	610.8372	2	80.15	F2:62691	2	256	266	N
6	11	C0H571|C0H571_PLAF7	K.NTIKEGNEFLM(+15.99)SILHMK.S	Y	61.76	2020.0122	-1.7	674.3435	3	80.36	F2:62935	2	86	102	Y
6	11	C0H571|C0H571_PLAF7	K.YNASYAYFTLM(+15.99)NMIGK.N	Y	61.48	1901.8691	-0.1	951.9417	2	92.94	F2:76853	4	713	728	Y
6	11	C0H571|C0H571_PLAF7	R.DMEYFSGDISQMNLLDYYSPM(+15.99)VHSESHC(+57.02)QEK.M	Y	61.41	3755.5525	0.1	939.8954	4	85.96	F2:69262	1	1083	1113	Y
6	11	C0H571|C0H571_PLAF7	K.IDDINNLNIYEHKETMHLSAK.N	Y	61.08	2497.2271	-1.0	500.4522	5	55.68	F2:34109	2	323	343	N
6	11	C0H571|C0H571_PLAF7	K.NHHSDFIHR.I	Y	61.06	1161.5427	0.0	388.1882	3	36.29	F2:13250	4	1150	1158	N
6	11	C0H571|C0H571_PLAF7	K.NGYHVMNDDKLK.L	Y	60.93	1432.6769	-3.0	478.5648	3	41.39	F2:17650	2	632	643	N
6	11	C0H571|C0H571_PLAF7	R.SNNIVALYILK.T	Y	60.76	1246.7285	0.0	624.3715	2	80.78	F2:63425	2	434	444	N
6	11	C0H571|C0H571_PLAF7	K.NLKDM(+15.99)IDINLSIHK.W	Y	60.60	1668.8868	-2.6	557.3015	3	58.87	F2:37895	5	882	895	Y
6	11	C0H571|C0H571_PLAF7	K.NGYHVM(+15.99)NDDKLK.L	Y	60.54	1448.6718	2.6	725.3450	2	35.36	F2:12516	2	632	643	Y
6	11	C0H571|C0H571_PLAF7	K.C(+57.02)HNVIGNIR.N	Y	60.49	1081.5450	-0.9	541.7793	2	42.48	F2:18775	3	71	79	Y
6	11	C0H571|C0H571_PLAF7	K.EGNEFLM(+15.99)SILHMK.S	Y	60.35	1563.7426	1.2	782.8795	2	83.41	F2:66365	6	90	102	Y
6	11	C0H571|C0H571_PLAF7	K.NIVSDALTSEEIK.R	Y	59.98	1417.7300	-2.9	709.8702	2	68.18	F2:48860	2	1267	1279	N
6	11	C0H571|C0H571_PLAF7	K.TQYEENKLSEYR.A	Y	59.89	1558.7263	3.7	780.3734	2	42.25	F2:18528	3	445	456	N
6	11	C0H571|C0H571_PLAF7	K.LMYKPMNVEK.L	Y	59.86	1251.6355	-2.1	626.8237	2	46.14	F2:22885	3	917	926	N
6	11	C0H571|C0H571_PLAF7	K.LAYSFVLSC(+57.02)K.M	Y	59.62	1186.6056	-1.5	594.3092	2	67.86	F2:48495	4	904	913	Y
6	11	C0H571|C0H571_PLAF7	K.ADSDITYFVK.Q	Y	59.51	1157.5604	-1.9	579.7864	2	60.31	F2:39598	2	378	387	N
6	11	C0H571|C0H571_PLAF7	K.LDYYKNHHSDFIHR.I	Y	59.36	1843.8754	-3.4	461.9745	4	44.36	F2:20855	1	1145	1158	N
6	11	C0H571|C0H571_PLAF7	K.KVFNGIPAFLDK.N	Y	58.89	1347.7550	-1.7	674.8836	2	70.40	F2:51454	3	255	266	N
6	11	C0H571|C0H571_PLAF7	R.VSNITNDM(+15.99)IKK.D	Y	58.43	1277.6649	-0.9	639.8392	2	35.56	F2:12675	4	466	476	Y
6	11	C0H571|C0H571_PLAF7	F.TQTNALTNLPNLDNKK.T	Y	58.25	1783.9429	-3.0	892.9760	2	52.47	F2:30304	2	479	494	N
6	11	C0H571|C0H571_PLAF7	K.YNFLDIYKQPVC(+57.02)SAYLHLC(+57.02)SR.Y	Y	58.23	2646.2722	1.2	662.5761	4	82.36	F2:65234	1	222	242	Y
6	11	C0H571|C0H571_PLAF7	K.KNC(+57.02)TLLTDFMK.I	Y	58.02	1369.6733	-2.3	457.5640	3	64.19	F2:44193	2	789	799	Y
6	11	C0H571|C0H571_PLAF7	K.YFDEYFFASGGK.I	Y	58.00	1429.6190	-0.6	715.8163	2	77.80	F3:49102	2	201	212	N
6	11	C0H571|C0H571_PLAF7	K.IVEIINLSLEVDKSPDSLDFSIPM(+15.99)NFFNHK.N	Y	57.63	3476.7537	0.2	1159.9254	3	102.59	F2:86673	3	602	631	Y
6	11	C0H571|C0H571_PLAF7	K.EKLFEQIVDQIK.Y	Y	57.54	1488.8187	-1.2	497.2796	3	78.16	F2:60409	3	189	200	N
6	11	C0H571|C0H571_PLAF7	R.VSNITNDM(+15.99)IK.K	Y	56.78	1149.5699	-0.4	575.7920	2	40.44	F2:16745	3	466	475	Y
6	11	C0H571|C0H571_PLAF7	R.FRVTDAIDVYDFFYIKK.V	Y	56.59	2139.1040	-0.9	714.0413	3	94.32	F2:78326	2	970	986	N
6	11	C0H571|C0H571_PLAF7	K.YM(+15.99)TIYINEAYIK.N	Y	56.55	1536.7534	-2.1	769.3824	2	66.57	F2:46978	3	1255	1266	Y
6	11	C0H571|C0H571_PLAF7	F.LVLTSQSNENLLPNK.E	Y	56.45	1668.9047	-3.3	835.4568	2	60.01	F2:39242	2	174	188	N
6	11	C0H571|C0H571_PLAF7	K.QAAELLESIILK.K	Y	56.09	1326.7759	-0.3	664.3950	2	91.82	F2:75667	5	953	964	N
6	11	C0H571|C0H571_PLAF7	K.EYNEFLQDKR.A	Y	56.01	1340.6360	-5.5	671.3216	2	45.94	F2:22671	5	995	1004	N
6	11	C0H571|C0H571_PLAF7	K.LM(+15.99)YKPMNVEK.L	Y	55.93	1267.6305	-2.4	634.8210	2	43.34	F2:19697	4	917	926	Y
6	11	C0H571|C0H571_PLAF7	K.YLYMDEYLSEGDKATFEKK.C	Y	55.73	2329.0823	-2.2	583.2766	4	64.23	F2:44235	1	52	70	N
6	11	C0H571|C0H571_PLAF7	R.IYDMTINNALVPEIQPYNRR.K	Y	55.62	2419.2317	-0.4	807.4175	3	77.61	F2:59772	2	1234	1253	N
6	11	C0H571|C0H571_PLAF7	K.EGNEFLMSILHM(+15.99)K.S	Y	55.46	1563.7426	-2.3	522.2536	3	78.83	F2:61183	3	90	102	Y
6	11	C0H571|C0H571_PLAF7	K.YIISDDLYYVNM(+15.99)K.V	Y	55.37	1651.7803	-1.3	826.8964	2	71.60	F2:52864	1	296	308	Y
6	11	C0H571|C0H571_PLAF7	K.MQVLFITLR.D	Y	55.37	1119.6475	-0.3	560.8308	2	89.68	F2:73340	2	1114	1122	N
6	11	C0H571|C0H571_PLAF7	K.LQLFFTMAFK.D	Y	55.03	1244.6627	0.2	623.3387	2	100.30	F2:84487	1	520	529	N
6	11	C0H571|C0H571_PLAF7	K.YLYMDEYLSEGDK.A	Y	55.02	1624.6967	-1.1	813.3547	2	71.61	F2:52879	2	52	64	N
6	11	C0H571|C0H571_PLAF7	R.VSNITNDMIKK.D	Y	54.79	1261.6700	-2.2	421.5630	3	43.52	F2:19897	1	466	476	N
6	11	C0H571|C0H571_PLAF7	I.VSDALTSEEIKR.H	Y	54.71	1346.7041	-4.7	674.3561	2	59.81	F2:39004	2	1269	1280	N
6	11	C0H571|C0H571_PLAF7	L.FVTEGTLEYLLLDK.I	Y	54.63	1639.8708	-0.1	820.9426	2	97.15	F2:81260	2	1194	1207	N
6	11	C0H571|C0H571_PLAF7	K.NTIKEGNEFLMSILHM(+15.99)K.S	Y	54.40	2020.0122	-1.7	674.3435	3	76.24	F2:58196	1	86	102	Y
6	11	C0H571|C0H571_PLAF7	K.LFEQIVDQIK.Y	Y	54.32	1231.6812	-1.8	616.8467	2	78.45	F2:60736	2	191	200	N
6	11	C0H571|C0H571_PLAF7	I.DDINNLNIYEHK.E	Y	54.13	1486.7052	-1.1	744.3591	2	55.63	F2:34047	2	324	335	N
6	11	C0H571|C0H571_PLAF7	K.LMYKPM(+15.99)NVEK.L	Y	54.06	1267.6305	-1.3	634.8217	2	41.50	F2:17757	3	917	926	Y
6	11	C0H571|C0H571_PLAF7	K.KEYNEFLQDKR.A	Y	53.92	1468.7310	-2.2	490.5832	3	43.03	F2:19354	1	994	1004	N
6	11	C0H571|C0H571_PLAF7	R.IHPNDFLNNK.V	Y	53.53	1210.6095	-2.7	606.3104	2	47.72	F2:24702	5	1159	1168	N
6	11	C0H571|C0H571_PLAF7	K.QLDDEEIER.F	Y	53.50	1145.5200	-2.4	573.7659	2	41.97	F2:18233	3	388	396	N
6	11	C0H571|C0H571_PLAF7	K.INIPEC(+57.02)FGPC(+57.02)TK.L	Y	53.28	1434.6636	-2.5	718.3373	2	62.54	F2:42235	2	1208	1219	Y
6	11	C0H571|C0H571_PLAF7	L.TSQSNENLLPNKEK.L	Y	52.97	1600.8057	-1.7	534.6083	3	38.56	F2:15107	1	177	190	N
6	11	C0H571|C0H571_PLAF7	K.IRDMEYFSGDISQM(+15.99)NLLDYYSPMVHSESHC(+57.02)QEK.M	Y	52.51	4024.7375	-1.5	805.9536	5	77.86	F2:60067	1	1081	1113	Y
6	11	C0H571|C0H571_PLAF7	R.VSNITNDMIK.K	Y	52.34	1133.5751	0.5	567.7951	2	49.00	F3:26413	1	466	475	N
6	11	C0H571|C0H571_PLAF7	L.MSNVPLNNPK.K	Y	52.23	1112.5648	-0.2	557.2896	2	41.63	F2:17879	3	1179	1188	N
6	11	C0H571|C0H571_PLAF7	L.M(+15.99)SNVPLNNPK.K	Y	52.19	1128.5597	-0.2	565.2870	2	37.03	F2:13845	2	1179	1188	Y
6	11	C0H571|C0H571_PLAF7	S.PSYINLYR.S	Y	52.02	1024.5342	-1.2	513.2737	2	70.64	F2:51742	1	426	433	N
6	11	C0H571|C0H571_PLAF7	K.YLLDNSNDIKK.V	Y	51.76	1321.6877	-2.5	661.8495	2	45.33	F2:21968	3	159	169	N
6	11	C0H571|C0H571_PLAF7	K.ILGLLTVTLWAK.E	Y	51.21	1326.8275	0.5	664.4214	2	105.02	F2:88908	2	818	829	N
6	11	C0H571|C0H571_PLAF7	K.I(+42.01)DDINNLNIYEHK.E	Y	51.02	1641.7998	-4.2	821.9037	2	74.31	F2:56033	1	323	335	Y
6	11	C0H571|C0H571_PLAF7	K.YLKYNASYAYFTLMNMIGKNHDIYSK.G	Y	50.57	3147.5198	-4.5	787.8837	4	90.63	F2:74398	1	710	735	N
6	11	C0H571|C0H571_PLAF7	K.EGNEFLMSILH.M	Y	50.49	1288.6122	0.9	645.3140	2	90.33	F2:74062	2	90	100	N
6	11	C0H571|C0H571_PLAF7	V.YYDDDVSLYRK.L	Y	50.40	1435.6619	-3.5	718.8357	2	52.50	F2:30338	1	836	846	N
6	11	C0H571|C0H571_PLAF7	K.DM(+15.99)IDINLSIHK.W	Y	50.37	1313.6649	-2.7	657.8380	2	57.34	F2:36075	2	885	895	Y
6	11	C0H571|C0H571_PLAF7	K.LQLFFTM(+15.99)AFK.D	Y	50.33	1260.6576	0.4	631.3363	2	89.08	F2:72664	2	520	529	Y
6	11	C0H571|C0H571_PLAF7	K.HNHIVER.F	Y	50.00	903.4675	0.1	452.7411	2	30.68	F2:8909	2	286	292	N
6	11	C0H571|C0H571_PLAF7	N.ALTNLPNLDNK.K	Y	49.90	1211.6510	1.9	606.8339	2	57.04	F3:32824	1	483	493	N
6	11	C0H571|C0H571_PLAF7	K.DFFFMK.Q	Y	49.81	833.3782	-0.4	417.6962	2	81.63	F3:52055	2	765	770	N
6	11	C0H571|C0H571_PLAF7	K.TIMNFVK.F	Y	49.74	851.4575	-1.7	426.7353	2	57.26	F2:35978	1	149	155	N
6	11	C0H571|C0H571_PLAF7	K.STYLTEPILTEEHFNLTHK.P	Y	49.65	2272.1375	-0.3	758.3862	3	67.69	F2:48285	1	1295	1313	N
6	11	C0H571|C0H571_PLAF7	K.NVDKIQVSK.I	Y	49.31	1029.5818	0.4	515.7984	2	35.48	F2:12608	2	314	322	N
6	11	C0H571|C0H571_PLAF7	K.KNC(+57.02)TLLTDFM(+15.99)K.I	Y	49.12	1385.6683	-1.3	462.8961	3	52.98	F2:30905	1	789	799	Y
6	11	C0H571|C0H571_PLAF7	R.DSKEENRSEIAQK.V	Y	48.98	1532.7430	0.0	511.9216	3	26.09	F2:5608	1	1123	1135	N
6	11	C0H571|C0H571_PLAF7	K.YVTTLTK.A	Y	48.72	824.4644	-2.0	413.2386	2	40.97	F2:17256	3	371	377	N
6	11	C0H571|C0H571_PLAF7	K.M(+15.99)QVLFITLR.D	Y	48.67	1135.6423	0.1	568.8285	2	77.59	F3:48942	4	1114	1122	Y
6	11	C0H571|C0H571_PLAF7	K.TTEYYLK.E	Y	48.64	916.4542	-4.3	459.2324	2	44.27	F2:20740	3	495	501	N
6	11	C0H571|C0H571_PLAF7	F.LVLTSQSNENLLPNKEK.L	Y	48.58	1926.0421	-4.1	643.0187	3	52.89	F2:30805	1	174	190	N
6	11	C0H571|C0H571_PLAF7	K.NC(+57.02)TLLTDFM(+15.99)K.I	Y	47.91	1257.5734	0.9	629.7945	2	63.68	F3:38062	3	790	799	Y
6	11	C0H571|C0H571_PLAF7	K.STYLTEPILTEEHF.N	Y	47.91	1678.8090	0.2	840.4119	2	80.36	F3:51082	3	1295	1308	N
6	11	C0H571|C0H571_PLAF7	Y.YLMSNVPLNNPK.K	Y	47.80	1388.7122	-2.0	695.3619	2	57.35	F2:36086	1	1177	1188	N
6	11	C0H571|C0H571_PLAF7	K.QLMSAIR.K	Y	47.30	817.4480	-0.9	409.7309	2	47.65	F2:24621	1	363	369	N
6	11	C0H571|C0H571_PLAF7	K.EYNEFLQDK.R	Y	46.87	1184.5349	0.3	593.2749	2	51.96	F3:28796	2	995	1003	N
6	11	C0H571|C0H571_PLAF7	G.KQAAELLESIILK.K	Y	46.56	1454.8707	0.7	728.4431	2	80.77	F2:63415	2	952	964	N
6	11	C0H571|C0H571_PLAF7	K.YNFLDIYK.Q	Y	46.53	1074.5386	-1.3	538.2759	2	76.26	F2:58223	2	222	229	N
6	11	C0H571|C0H571_PLAF7	K.NGYHVM(+15.99)NDDK.L	Y	46.38	1207.4928	-0.6	604.7533	2	28.16	F2:7045	2	632	641	Y
6	11	C0H571|C0H571_PLAF7	K.WNPAEIEK.L	Y	45.65	985.4869	-2.5	493.7495	2	50.63	F2:28124	1	896	903	N
6	11	C0H571|C0H571_PLAF7	K.LSLAPDMVK.T	Y	45.58	972.5314	0.4	487.2731	2	59.45	F3:34723	4	935	943	N
6	11	C0H571|C0H571_PLAF7	K.ETM(+15.99)HLSAK.N	Y	45.55	931.4433	-0.2	466.7289	2	26.05	F2:5578	1	336	343	Y
6	11	C0H571|C0H571_PLAF7	K.LM(+15.99)YKPM(+15.99)NVEK.L	Y	45.36	1283.6254	0.4	642.8202	2	32.45	F3:13056	4	917	926	Y
6	11	C0H571|C0H571_PLAF7	R.FDKYIISDDLYYVNM(+15.99)K.V	Y	45.17	2041.9706	-1.0	1021.9915	2	71.45	F2:52678	1	293	308	Y
6	11	C0H571|C0H571_PLAF7	K.IVEIINLSLEVDK.S	Y	45.09	1483.8497	1.5	742.9332	2	87.70	F2:71149	1	602	614	N
6	11	C0H571|C0H571_PLAF7	R.KYVTTLTK.A	Y	44.44	952.5593	0.0	477.2870	2	32.64	F3:13216	3	370	377	N
6	11	C0H571|C0H571_PLAF7	K.TIM(+15.99)NFVK.F	Y	43.79	867.4524	-2.6	434.7324	2	45.60	F2:22280	2	149	155	Y
6	11	C0H571|C0H571_PLAF7	Y.YLM(+15.99)SNVPLNNPK.K	Y	43.41	1404.7072	-1.5	703.3598	2	48.05	F2:25087	1	1177	1188	Y
6	11	C0H571|C0H571_PLAF7	K.QLM(+15.99)SAIR.K	Y	43.18	833.4429	-0.4	417.7286	2	38.66	F2:15198	1	363	369	Y
6	11	C0H571|C0H571_PLAF7	K.LMDMELK.H	Y	42.92	878.4241	0.7	440.2197	2	56.29	F3:32226	2	279	285	N
6	11	C0H571|C0H571_PLAF7	R.YYESVSIYIR.L	Y	42.65	1291.6448	-1.9	646.8284	2	65.74	F2:46003	2	243	252	N
6	11	C0H571|C0H571_PLAF7	L.TSQSNENLLPNK.E	Y	42.05	1343.6681	0.3	672.8416	2	38.68	F3:18125	1	177	188	N
6	11	C0H571|C0H571_PLAF7	K.LPLEDYYK.L	Y	41.35	1039.5226	-2.5	520.7673	2	57.67	F2:36474	2	927	934	N
6	11	C0H571|C0H571_PLAF7	I.IDHVYHK.D	Y	41.33	910.4661	-1.0	456.2398	2	53.13	F2:31078	1	776	782	N
6	11	C0H571|C0H571_PLAF7	K.YLLDNSNDIK.K	Y	40.11	1193.5928	-2.1	597.8024	2	52.53	F2:30374	2	159	168	N
6	11	C0H571|C0H571_PLAF7	K.LMDM(+15.99)ELK.H	Y	39.99	894.4191	-3.1	448.2154	2	44.05	F2:20482	1	279	285	Y
6	11	C0H571|C0H571_PLAF7	K.SAYYQC(+57.02)K.L	Y	38.13	918.3906	-0.3	460.2024	2	27.11	F3:8794	1	1138	1144	Y
6	11	C0H571|C0H571_PLAF7	K.DFFFM(+15.99)K.Q	Y	38.10	849.3731	-2.2	425.6929	2	68.87	F2:49664	3	765	770	Y
6	11	C0H571|C0H571_PLAF7	K.LANNIEK.S	Y	37.68	800.4392	0.3	401.2270	2	32.65	F2:10402	2	863	869	N
6	11	C0H571|C0H571_PLAF7	F.YIHPNEVINSINK.T	Y	36.29	1539.8046	-1.2	514.2748	3	53.85	F2:31942	1	559	571	N
6	11	C0H571|C0H571_PLAF7	R.DMEYFSGDISQM(+15.99)NLLDYYSPMVHSESHC(+57.02)QEK.M	Y	36.19	3755.5525	1.0	1252.8594	3	83.93	F2:66961	1	1083	1113	Y
6	11	C0H571|C0H571_PLAF7	L.PLEDYYK.L	Y	35.87	926.4385	-2.5	464.2254	2	57.93	F2:36781	1	928	934	N
6	11	C0H571|C0H571_PLAF7	K.LC(+57.02)SDILK.Y	N	35.77	847.4473	1.7	424.7317	2	45.85	F3:23890	2	45	51	Y
6	11	C0H571|C0H571_PLAF7	R.DMEYFSGDISQMNLLDYYSPMVHSESHC(+57.02)QEK.M	Y	33.09	3739.5574	-0.3	935.8964	4	91.69	F2:75529	1	1083	1113	Y
6	11	C0H571|C0H571_PLAF7	K.LM(+15.99)DM(+15.99)ELK.H	Y	33.05	910.4140	-0.2	456.2142	2	36.59	F2:13486	2	279	285	Y
6	11	C0H571|C0H571_PLAF7	K.PVYDFSSVK.H	Y	32.74	1040.5178	0.3	521.2664	2	54.79	F3:31032	1	1314	1322	N
6	11	C0H571|C0H571_PLAF7	R.IYDMTINNALVPEIQPY.N	Y	31.98	1992.9866	-0.4	997.5002	2	100.56	F3:66246	3	1234	1250	N
6	11	C0H571|C0H571_PLAF7	K.RVSNITNDM(+15.99)IK.K	Y	31.89	1305.6710	-2.3	653.8413	2	39.63	F2:16015	1	465	475	Y
6	11	C0H571|C0H571_PLAF7	K.KTTEYYLK.E	Y	31.66	1044.5491	-2.7	523.2804	2	40.69	F2:16985	2	494	501	N
6	11	C0H571|C0H571_PLAF7	R.LFVTEGTLEYLLLDKINIPEC(+57.02)FGPC(+57.02)TK.L	Y	30.09	3169.6079	-1.9	1057.5413	3	104.84	F2:88748	1	1193	1219	Y
6	11	C0H571|C0H571_PLAF7	K.KLM(+15.99)DM(+15.99)ELK.H	Y	29.98	1038.5089	0.6	520.2620	2	35.54	F2:12661	1	278	285	Y
6	11	C0H571|C0H571_PLAF7	K.SLYLSLK.G	Y	29.97	822.4851	-3.0	412.2486	2	59.42	F2:38539	2	123	129	N
6	11	C0H571|C0H571_PLAF7	K.QPYYLMSNVPLNNPKK.V	Y	29.69	1904.9818	-0.4	636.0010	3	59.58	F2:38736	1	1174	1189	N
6	11	C0H571|C0H571_PLAF7	K.NLYILK.S	N	29.43	762.4639	-1.4	382.2387	2	55.78	F2:34226	2	1371	1376	N
6	11	C0H571|C0H571_PLAF7	K.EISEDLIK.N	Y	29.16	945.5018	0.5	473.7584	2	51.55	F3:28460	1	1363	1370	N
6	11	C0H571|C0H571_PLAF7	W.NPAEIEK.L	Y	28.79	799.4075	0.0	400.7110	2	25.24	F3:7361	1	897	903	N
6	11	C0H571|C0H571_PLAF7	M.KVFDLK.N	N	28.66	748.4483	9.7	375.2350	2	68.66	F2:49421	1	308	313	N
6	11	C0H571|C0H571_PLAF7	E.A(+42.01)YIKNIVSDALTSEEIKR.H	Y	28.24	2091.1211	-2.1	523.7864	4	59.90	F2:39110	1	1263	1280	Y
6	11	C0H571|C0H571_PLAF7	R.IYDM(+15.99)TINNALVPEIQPY.N	Y	27.84	2008.9816	-1.5	1005.4965	2	92.15	F3:59964	2	1234	1250	Y
6	11	C0H571|C0H571_PLAF7	R.FLIDLNFFLYNGFLR.I	Y	26.35	1891.0032	1.6	946.5104	2	105.36	F2:89223	1	397	411	N
6	11	C0H571|C0H571_PLAF7	K.EGNEFLM(+15.99)SILHM(+15.99)K.S	Y	25.57	1579.7374	-2.4	527.5851	3	72.01	F2:53347	1	90	102	Y
6	11	C0H571|C0H571_PLAF7	K.QLM(+15.99)SAIRK.Y	Y	22.12	961.5378	-0.2	481.7761	2	33.77	F2:11270	1	363	370	Y
6	11	C0H571|C0H571_PLAF7	F.NLTHKPVYDFSSVK.H	Y	21.43	1633.8463	-1.5	545.6219	3	48.83	F2:25995	1	1309	1322	N
6	11	C0H571|C0H571_PLAF7	K.ETMHLSAK.N	Y	20.14	915.4484	-0.3	458.7313	2	28.53	F3:9909	1	336	343	N
6	11	C0H571|C0H571_PLAF7	K.VKGEEFKK.L	Y	19.24	963.5389	-0.2	482.7766	2	28.59	F2:7365	1	271	278	N
6	11	C0H571|C0H571_PLAF7	R.IHPNDFLNNKVYVLK.Q	Y	18.56	1812.9886	1.2	605.3375	3	64.49	F3:38695	1	1159	1173	N
6	11	C0H571|C0H571_PLAF7	R.YIDIKK.E	N	18.25	778.4589	0.8	390.2370	2	30.23	F3:11263	1	348	353	N
6	11	C0H571|C0H571_PLAF7	K.S(+42.01)AYYQC(+57.02)K.L	Y	17.69	960.4011	-2.3	481.2068	2	65.04	F1:27392	12	1138	1144	Y
6	11	C0H571|C0H571_PLAF7	E.FLMSILHMK.S	Y	17.62	1118.5980	-0.8	560.3058	2	89.67	F2:73326	1	94	102	N
10	58	P16157|ANK1_HUMAN	K.TGFTPLHIAAHYENLNVAQLLLNR.G	Y	87.16	2704.4448	-0.7	1353.2288	2	93.29	F2:77229	6	205	228	N
10	58	P16157|ANK1_HUMAN	K.FLLENGANQNVATEDGFTPLAVALQQGHENVVAHLINYGTK.G	Y	82.65	4392.2139	0.2	1099.0609	4	101.11	F2:85285	3	129	169	N
10	58	P16157|ANK1_HUMAN	R.GGSPHSPAWNGYTPLHIAAK.Q	Y	80.98	2060.0227	-2.4	1031.0161	2	55.33	F2:33693	6	592	611	N
10	58	P16157|ANK1_HUMAN	K.VLVSVSEHTWTEQPEAESSQADR.D	Y	80.58	2584.2041	-4.3	1293.1038	2	56.34	F2:34887	4	1753	1775	N
10	58	P16157|ANK1_HUMAN	R.VENPNSLLEQSVALLNLWVIR.E	Y	80.44	2406.3271	2.7	1204.1741	2	105.32	F2:89192	1	1437	1457	N
10	58	P16157|ANK1_HUMAN	K.SGLTPLHLVAQEGHVPVADVLIK.H	Y	80.40	2392.3477	-0.5	1197.1805	2	80.46	F2:63050	8	667	689	N
10	58	P16157|ANK1_HUMAN	R.QDDATGAGQDSENEVSLVSGHQR.G	Y	79.81	2399.0586	-2.5	1200.5336	2	46.04	F2:22786	4	1656	1678	N
10	58	P16157|ANK1_HUMAN	K.NGLTPLHVAVHHNNLDIVK.L	Y	79.65	2090.1384	-2.6	1046.0737	2	55.34	F2:33711	7	568	586	N
10	58	P16157|ANK1_HUMAN	K.LLLENNANPNLATTAGHTPLHIAAR.E	Y	79.55	2621.4038	-4.2	1311.7037	2	62.84	F2:42586	8	488	512	N
10	58	P16157|ANK1_HUMAN	K.RQDDATGAGQDSENEVSLVSGHQR.G	Y	78.38	2555.1597	-2.1	852.7253	3	43.18	F2:19517	6	1655	1678	N
10	58	P16157|ANK1_HUMAN	K.KGNTALHIAALAGQDEVVR.E	Y	78.25	1962.0646	-2.1	982.0375	2	55.40	F2:33785	5	77	95	N
10	58	P16157|ANK1_HUMAN	R.IIALGPTGAQFLSPVIVEIPHFASHGR.G	Y	78.13	2826.5544	1.0	707.6466	4	97.25	F2:81358	5	975	1001	N
10	58	P16157|ANK1_HUMAN	K.MAVISEHLGLSWAELAR.E	Y	77.99	1881.9771	0.9	941.9966	2	84.50	F2:67604	4	1407	1423	N
10	58	P16157|ANK1_HUMAN	K.LGYSPLHQAAQQGHTDIVTLLLK.N	Y	75.91	2502.3594	-0.1	835.1270	3	80.32	F2:62891	5	733	755	N
10	58	P16157|ANK1_HUMAN	K.NGLSPIHMAAQGDHLDC(+57.02)VR.L	Y	75.49	2089.9785	-1.1	1045.9954	2	53.90	F2:31997	5	304	322	Y
10	58	P16157|ANK1_HUMAN	K.TGASIDAVTESGLTPLHVASFMGHLPIVK.N	Y	75.11	2947.5476	0.4	983.5236	3	94.39	F2:78397	3	393	421	N
10	58	P16157|ANK1_HUMAN	K.GNTALHIAALAGQDEVVR.E	Y	75.07	1833.9697	-1.5	917.9907	2	61.99	F2:41567	4	78	95	N
10	58	P16157|ANK1_HUMAN	R.M(+15.99)GYTPLHVASHYGNIK.L	Y	74.77	1802.8773	-2.5	902.4437	2	49.42	F2:26698	6	700	715	Y
10	58	P16157|ANK1_HUMAN	R.SRDIEVLEGMSLFAELSGNLVPVKK.A	Y	74.72	2730.4624	1.2	911.1625	3	104.71	F2:88633	2	1282	1306	N
10	58	P16157|ANK1_HUMAN	R.NGVDINTC(+57.02)NQNGLNGLHLASK.E	Y	74.58	2238.0811	-2.5	1120.0450	2	56.88	F2:35518	3	34	54	Y
10	58	P16157|ANK1_HUMAN	K.NGLSPIHM(+15.99)AAQGDHLDC(+57.02)VR.L	Y	74.25	2105.9734	-2.3	1053.9916	2	48.16	F2:25213	2	304	322	Y
10	58	P16157|ANK1_HUMAN	R.EGQNANMENLYTALQSIDR.G	Y	73.75	2166.0012	0.6	1084.0085	2	88.46	F2:71993	5	1458	1476	N
10	58	P16157|ANK1_HUMAN	K.NTFTQVVQGNEFQNIPGEQVTEEQFTDEQGNIVTKK.I	Y	73.63	4095.9661	0.2	1366.3296	3	79.47	F2:61913	1	1791	1826	N
10	58	P16157|ANK1_HUMAN	R.MGYTPLHVASHYGNIK.L	Y	73.58	1786.8824	-3.2	894.4457	2	52.14	F2:29910	4	700	715	N
10	58	P16157|ANK1_HUMAN	K.NGASPNEVSSDGTTPLAIAK.R	Y	73.03	1927.9486	-2.6	964.9791	2	53.75	F2:31820	2	756	775	N
10	58	P16157|ANK1_HUMAN	K.LVPLVQATFPENAVTK.R	Y	72.53	1725.9664	-1.6	863.9891	2	76.75	F2:58785	5	1087	1102	N
10	58	P16157|ANK1_HUMAN	K.TLEQHENFVEVAR.S	Y	72.02	1570.7739	-2.7	786.3921	2	49.17	F2:26403	4	1269	1281	N
10	58	P16157|ANK1_HUMAN	R.ISEILLDHGAPIQAK.T	Y	71.79	1603.8933	-2.5	802.9520	2	57.77	F2:36586	4	287	301	N
10	58	P16157|ANK1_HUMAN	K.LVYANEC(+57.02)ANFTTNVSAR.F	Y	71.41	1928.9050	-1.8	965.4580	2	58.84	F2:37853	5	1194	1210	Y
10	58	P16157|ANK1_HUMAN	R.TAAVLLQNDPNPDVLSK.T	Y	71.32	1793.9523	-2.9	897.9808	2	64.76	F2:44863	4	188	204	N
10	58	P16157|ANK1_HUMAN	R.LLC(+57.02)SVIGGTDQAQWEDITGTTK.L	Y	71.22	2392.1580	-0.6	1197.0856	2	80.63	F2:63248	5	1172	1193	Y
10	58	P16157|ANK1_HUMAN	R.QQGQEEQVQEAK.N	Y	70.89	1400.6532	0.3	701.3341	2	27.42	F2:6509	3	1779	1790	N
10	58	P16157|ANK1_HUMAN	K.YEDTQHILC(+57.02)HLNITMPPC(+57.02)AK.G	Y	70.88	2440.1338	-5.3	814.3809	3	68.87	F2:49662	5	1349	1368	Y
10	58	P16157|ANK1_HUMAN	R.YSILSESTPGSLSGTEQAEMK.M	Y	70.81	2214.0361	-2.5	1108.0226	2	66.19	F2:46529	3	1386	1406	N
10	58	P16157|ANK1_HUMAN	K.VLVSVSEHTWTEQPEAESSQADRDR.R	Y	70.74	2855.3320	-2.4	714.8386	4	52.60	F2:30455	4	1753	1777	N
10	58	P16157|ANK1_HUMAN	K.GFTPLYM(+15.99)AAQENHLEVVK.F	Y	70.41	2062.0193	-2.2	1032.0146	2	65.90	F2:46183	2	111	128	Y
10	58	P16157|ANK1_HUMAN	K.GFTPLYMAAQENHLEVVK.F	Y	70.11	2046.0244	-1.5	683.0144	3	72.42	F2:53827	1	111	128	N
10	58	P16157|ANK1_HUMAN	L.HIAAHYENLNVAQLLLNR.G	Y	69.97	2088.1228	-4.1	697.0453	3	74.14	F2:55836	1	211	228	N
10	58	P16157|ANK1_HUMAN	K.VRLPALHIAAR.N	Y	69.88	1215.7563	-2.0	406.2586	3	53.21	F2:31178	3	172	182	N
10	58	P16157|ANK1_HUMAN	V.PLVQATFPENAVTKR.V	Y	69.69	1669.9152	-1.8	557.6447	3	68.35	F2:49057	1	1089	1103	N
10	58	P16157|ANK1_HUMAN	K.TKDELTPLHC(+57.02)AAR.N	Y	69.42	1510.7562	-3.7	756.3826	2	41.82	F2:18081	8	269	281	Y
10	58	P16157|ANK1_HUMAN	K.VVTDETSFVLVSDK.H	Y	69.22	1537.7875	-3.2	769.8986	2	66.45	F2:46835	4	788	801	N
10	58	P16157|ANK1_HUMAN	K.LLGNQATFSPIVTVEPR.R	Y	69.19	1841.0046	-2.2	614.6741	3	77.52	F2:59672	6	1121	1137	N
10	58	P16157|ANK1_HUMAN	K.LVPLVQATFPENAVTKR.V	Y	69.15	1882.0676	-2.9	942.0383	2	68.29	F2:48995	3	1087	1103	N
10	58	P16157|ANK1_HUMAN	T.PLYMAAQENHLEVVK.F	Y	68.90	1740.8868	-6.4	871.4451	2	72.67	F2:54123	1	114	128	N
10	58	P16157|ANK1_HUMAN	L.LENNANPNLATTAGHTPLHIAAR.E	Y	68.82	2395.2356	-2.2	599.8149	4	51.18	F2:28778	3	490	512	N
10	58	P16157|ANK1_HUMAN	K.AKDDQTPLHC(+57.02)AAR.I	Y	68.73	1481.7045	-0.3	741.8593	2	33.14	F2:10774	3	467	479	Y
10	58	P16157|ANK1_HUMAN	R.LLLQYDAEIDDITLDHLTPLHVAAHC(+57.02)GHHR.V	Y	68.70	3472.7310	-0.7	695.5530	5	76.74	F2:58783	4	323	352	Y
10	58	P16157|ANK1_HUMAN	K.KGFTPLHVAAK.Y	Y	68.66	1167.6764	-1.0	584.8449	2	44.65	F2:21176	3	535	545	N
10	58	P16157|ANK1_HUMAN	R.IITTDFPLYFVIMSR.L	Y	68.58	1814.9640	0.9	908.4901	2	105.10	F2:88981	1	1054	1068	N
10	58	P16157|ANK1_HUMAN	R.LC(+57.02)QDYDTIGPEGGSLK.S	Y	68.43	1751.8036	-1.5	876.9078	2	54.68	F2:32930	2	1069	1084	Y
10	58	P16157|ANK1_HUMAN	R.GASVNFTPQNGITPLHIASR.R	Y	68.36	2079.0862	-2.1	1040.5482	2	65.40	F2:45605	4	229	248	N
10	58	P16157|ANK1_HUMAN	R.SLLQYGGSANAESVQGVTPLHL.A	Y	68.35	2240.1436	-0.8	1121.0781	2	84.72	F2:67864	1	620	641	N
10	58	P16157|ANK1_HUMAN	R.YSILSESTPGSLSGTEQAEM(+15.99)K.M	Y	68.31	2230.0310	-1.7	1116.0209	2	61.72	F2:41257	5	1386	1406	Y
10	58	P16157|ANK1_HUMAN	R.TAEAVNFATLLYK.E	Y	67.96	1439.7660	0.6	720.8907	2	102.74	F1:56532	4	1219	1231	N
10	58	P16157|ANK1_HUMAN	F.LSPVIVEIPHFASHGR.G	Y	67.80	1757.9576	-2.4	440.4956	4	66.07	F2:46385	4	986	1001	N
10	58	P16157|ANK1_HUMAN	K.FLLQHQADVNAK.T	Y	67.75	1382.7306	-1.3	692.3717	2	47.40	F2:24322	5	719	730	N
10	58	P16157|ANK1_HUMAN	K.AEDSDATGHEWK.L	Y	67.72	1344.5582	0.2	673.2865	2	34.93	F2:12169	5	1590	1601	N
10	58	P16157|ANK1_HUMAN	R.RQQGQEEQVQEAK.N	Y	67.48	1556.7543	0.3	519.9255	3	26.33	F2:5782	3	1778	1790	N
10	58	P16157|ANK1_HUMAN	R.EGHVETVLALLEK.E	Y	67.39	1436.7875	-2.5	719.3992	2	77.34	F2:59472	5	513	525	N
10	58	P16157|ANK1_HUMAN	R.ITHSPTVSQVTER.S	Y	67.01	1453.7524	-2.4	727.8818	2	40.00	F2:16352	4	1683	1695	N
10	58	P16157|ANK1_HUMAN	I.SEILLDHGAPIQAK.T	Y	66.99	1490.8092	-0.6	746.4114	2	57.88	F2:36718	2	288	301	N
10	58	P16157|ANK1_HUMAN	K.M(+15.99)AVISEHLGLSWAELAR.E	Y	66.95	1897.9719	-1.1	633.6639	3	78.49	F2:60795	2	1407	1423	Y
10	58	P16157|ANK1_HUMAN	K.RLGYISVTDVLK.V	Y	66.84	1362.7871	-1.8	455.2688	3	69.61	F2:50536	2	776	787	N
10	58	P16157|ANK1_HUMAN	R.DVDEEKELLDFVPK.L	Y	66.50	1674.8352	0.2	838.4250	2	80.89	F2:63550	5	836	849	N
10	58	P16157|ANK1_HUMAN	R.IPC(+57.02)AMPETVVIR.S	Y	66.40	1384.7207	-2.0	693.3662	2	63.87	F2:43813	2	862	873	Y
10	58	P16157|ANK1_HUMAN	R.EGQNANMENLYTALQSIDRGEIVNMLEGSGR.Q	Y	65.89	3408.6038	0.4	1137.2090	3	104.70	F2:88626	1	1458	1488	N
10	58	P16157|ANK1_HUMAN	R.ELVNYGANVNAQSQK.G	Y	65.71	1633.8059	-2.8	545.6077	3	46.33	F2:23087	3	96	110	N
10	58	P16157|ANK1_HUMAN	R.IPC(+57.02)AM(+15.99)PETVVIR.S	Y	65.19	1400.7156	-2.2	701.3635	2	54.94	F2:33226	5	862	873	Y
10	58	P16157|ANK1_HUMAN	K.HGVMVDATTR.M	Y	64.71	1085.5288	-1.5	543.7709	2	38.84	F2:15348	3	690	699	N
10	58	P16157|ANK1_HUMAN	R.DSSREPGGSLSFLR.K	Y	64.61	1506.7427	-2.6	503.2535	3	58.36	F2:37293	3	1331	1344	N
10	58	P16157|ANK1_HUMAN	K.TGASIDAVTESGLTPLHVASF.M	Y	64.20	2072.0425	0.8	1037.0293	2	87.78	F2:71240	3	393	413	N
10	58	P16157|ANK1_HUMAN	R.IPLPPSWTDNPR.D	Y	63.69	1391.7197	-1.6	696.8660	2	67.36	F2:47905	6	1149	1160	N
10	58	P16157|ANK1_HUMAN	R.DSGEGDTTSLR.L	Y	63.04	1136.4945	0.1	569.2546	2	33.29	F2:10883	3	1161	1171	N
10	58	P16157|ANK1_HUMAN	R.SLLQYGGSANAESVQGVTPLHLAAQEGHAEMVALLLSK.Q	Y	62.92	3889.0044	-0.8	973.2576	4	98.19	F2:82326	2	620	657	N
10	58	P16157|ANK1_HUMAN	L.LLENNANPNLATTAGHTPLHIAAR.E	Y	62.91	2508.3196	-2.4	628.0857	4	56.32	F2:34865	2	489	512	N
10	58	P16157|ANK1_HUMAN	K.LSTPPPLAEEEGLASR.I	Y	62.10	1665.8573	-2.4	833.9340	2	61.89	F2:41452	5	959	974	N
10	58	P16157|ANK1_HUMAN	R.C(+57.02)YC(+57.02)MTDDKVDK.T	Y	61.02	1433.5625	-1.0	478.8610	3	38.30	F2:14901	3	1258	1268	Y
10	58	P16157|ANK1_HUMAN	R.EGQNANMENLYTALQSIDRGEIVNM(+15.99)LEGSGR.Q	Y	60.87	3424.5986	-1.6	1142.5383	3	96.82	F2:80927	1	1458	1488	Y
10	58	P16157|ANK1_HUMAN	L.VAQEGHVPVADVLIK.H	Y	60.80	1573.8827	-1.7	787.9473	2	57.49	F2:36256	4	675	689	N
10	58	P16157|ANK1_HUMAN	K.HGVM(+15.99)VDATTR.M	Y	60.51	1101.5237	0.6	551.7695	2	33.10	F2:10740	5	690	699	Y
10	58	P16157|ANK1_HUMAN	S.PVIVEIPHFASHGR.G	Y	60.26	1557.8416	-1.3	390.4672	4	66.15	F2:46482	2	988	1001	N
10	58	P16157|ANK1_HUMAN	K.NTFTQVVQGNEFQNIPGEQVTEEQFTDEQGNIVTK.K	Y	60.17	3967.8711	2.1	1323.6338	3	84.99	F3:54586	1	1791	1825	N
10	58	P16157|ANK1_HUMAN	R.EPGGSLSFLR.K	Y	59.50	1061.5505	-1.6	531.7817	2	63.27	F2:43096	1	1335	1344	N
10	58	P16157|ANK1_HUMAN	R.LPALHIAAR.N	Y	58.59	960.5869	-2.6	481.2994	2	50.52	F2:28002	1	174	182	N
10	58	P16157|ANK1_HUMAN	R.ELQFSVEDINR.I	Y	58.50	1348.6622	-2.2	675.3369	2	66.02	F2:46331	3	1424	1434	N
10	58	P16157|ANK1_HUMAN	K.YEDTQHILC(+57.02)HLNITM(+15.99)PPC(+57.02)AK.G	Y	58.18	2456.1287	-2.1	819.7151	3	61.67	F2:41197	2	1349	1368	Y
10	58	P16157|ANK1_HUMAN	K.LALQAQPVPDELVTK.L	Y	58.14	1620.9086	-0.1	811.4615	2	67.26	F3:40878	2	1106	1120	N
10	58	P16157|ANK1_HUMAN	N.LATTAGHTPLHIAAR.E	Y	57.98	1528.8474	-1.8	383.2184	4	44.95	F2:21522	1	498	512	N
10	58	P16157|ANK1_HUMAN	K.LGYSPLHQAAQQGHTDIVTL.L	Y	57.65	2148.0964	-3.1	1075.0521	2	66.17	F2:46511	1	733	752	N
10	58	P16157|ANK1_HUMAN	N.TALHIAALAGQDEVVR.E	Y	57.64	1662.9053	-0.8	555.3086	3	60.67	F2:40015	2	80	95	N
10	58	P16157|ANK1_HUMAN	L.LQHQADVNAK.T	Y	57.51	1122.5781	2.4	562.2977	2	47.43	F2:24364	1	721	730	N
10	58	P16157|ANK1_HUMAN	R.GEIVNMLEGSGR.Q	Y	57.49	1260.6132	-3.0	631.3120	2	64.72	F2:44819	2	1477	1488	N
10	58	P16157|ANK1_HUMAN	K.LDQVVESPAIPR.I	Y	56.28	1322.7194	-2.9	662.3651	2	55.14	F2:33462	2	850	861	N
10	58	P16157|ANK1_HUMAN	R.GASPNVSNVK.V	Y	56.23	971.5036	-0.7	486.7588	2	32.49	F2:10276	2	427	436	N
10	58	P16157|ANK1_HUMAN	L.NGFTPLHIAC(+57.02)K.K	Y	56.13	1256.6335	-2.7	629.3223	2	60.76	F2:40119	1	370	380	Y
10	58	P16157|ANK1_HUMAN	K.LEGALSEEPR.G	Y	55.87	1099.5509	-2.6	550.7813	2	43.32	F2:19675	3	1602	1611	N
10	58	P16157|ANK1_HUMAN	L.YMAAQENHLEVVK.F	Y	55.79	1530.7500	-3.1	511.2557	3	46.32	F2:23084	1	116	128	N
10	58	P16157|ANK1_HUMAN	K.SKLVPLVQATFPENAVTK.R	Y	55.35	1941.0935	-3.2	648.0364	3	69.39	F2:50268	1	1085	1102	N
10	58	P16157|ANK1_HUMAN	K.LGYSPLHQAAQQGHTDIVTLL.L	Y	55.17	2261.1804	-3.2	1131.5939	2	78.00	F2:60223	2	733	753	N
10	58	P16157|ANK1_HUMAN	R.SFHFQSFR.E	Y	54.95	1054.4984	-2.3	528.2552	2	53.00	F2:30928	2	1312	1319	N
10	58	P16157|ANK1_HUMAN	R.GEIVNM(+15.99)LEGSGR.Q	Y	54.77	1276.6082	-2.6	639.3097	2	50.16	F2:27562	2	1477	1488	Y
10	58	P16157|ANK1_HUMAN	N.QATFSPIVTVEPR.R	Y	54.67	1443.7721	-2.6	722.8915	2	64.98	F2:45116	1	1125	1137	N
10	58	P16157|ANK1_HUMAN	R.C(+57.02)YC(+57.02)M(+15.99)TDDKVDK.T	Y	54.60	1449.5575	0.0	725.7860	2	24.93	F3:7136	4	1258	1268	Y
10	58	P16157|ANK1_HUMAN	K.DDQTPLHC(+57.02)AAR.I	Y	54.49	1282.5724	-0.4	428.5312	3	36.10	F2:13101	4	469	479	Y
10	58	P16157|ANK1_HUMAN	R.EADAATSFLR.A	Y	54.35	1079.5247	0.8	540.7700	2	55.20	F3:31360	2	9	18	N
10	58	P16157|ANK1_HUMAN	R.FWLSDC(+57.02)PR.T	Y	53.68	1079.4858	-1.7	540.7493	2	62.55	F2:42252	2	1211	1218	Y
10	58	P16157|ANK1_HUMAN	K.VETPLHMAAR.A	Y	53.65	1123.5808	-2.2	375.5334	3	45.46	F2:22115	2	437	446	N
10	58	P16157|ANK1_HUMAN	R.EGQNANM(+15.99)ENLYTALQSIDRGEIVNMLEGSGR.Q	Y	53.09	3424.5986	-1.2	1142.5388	3	100.19	F2:84383	1	1458	1488	Y
10	58	P16157|ANK1_HUMAN	R.TPTPLALR.Y	Y	52.62	867.5178	-3.3	434.7647	2	50.49	F2:27964	3	1378	1385	N
10	58	P16157|ANK1_HUMAN	K.GFTPLHVAAK.Y	Y	51.84	1039.5814	1.2	520.7986	2	44.92	F3:23149	2	536	545	N
10	58	P16157|ANK1_HUMAN	K.QNQVEVAR.S	Y	51.43	942.4883	-0.2	472.2513	2	31.66	F2:9655	1	612	619	N
10	58	P16157|ANK1_HUMAN	L.PALHIAAR.N	Y	50.61	847.5028	0.2	424.7588	2	50.37	F3:27504	2	175	182	N
10	58	P16157|ANK1_HUMAN	R.M(+42.01)GYTPLHVASHYGNIK.L	Y	50.61	1828.8931	-7.6	610.6337	3	54.76	F2:33017	1	700	715	Y
10	58	P16157|ANK1_HUMAN	F.LLQHQADVNAK.T	Y	50.52	1235.6622	-0.2	412.8946	3	35.67	F2:12755	2	720	730	N
10	58	P16157|ANK1_HUMAN	K.M(+15.99)VVELLHK.E	Y	50.39	983.5474	-2.4	492.7798	2	46.31	F2:23065	2	60	67	Y
10	58	P16157|ANK1_HUMAN	R.LGYISVTDVLK.V	Y	49.46	1206.6859	-0.5	604.3499	2	78.25	F3:49450	2	777	787	N
10	58	P16157|ANK1_HUMAN	K.VVTDETSFVLVSDKHR.M	Y	49.39	1830.9475	-4.4	611.3204	3	52.35	F2:30158	2	788	803	N
10	58	P16157|ANK1_HUMAN	R.RTPTPLALR.Y	Y	48.85	1023.6189	-1.5	512.8160	2	46.00	F2:22738	1	1377	1385	N
10	58	P16157|ANK1_HUMAN	R.ALNGFTPLHIAC(+57.02)K.K	Y	48.59	1440.7548	0.9	481.2593	3	62.26	F3:36944	1	368	380	Y
10	58	P16157|ANK1_HUMAN	K.TKNGLSPIHMAAQGDHLDC(+57.02)VR.L	Y	48.38	2319.1211	-3.7	580.7854	4	50.01	F2:27396	1	302	322	Y
10	58	P16157|ANK1_HUMAN	L.YM(+15.99)AAQENHLEVVK.F	Y	48.04	1546.7450	-2.4	516.5877	3	43.19	F2:19523	1	116	128	Y
10	58	P16157|ANK1_HUMAN	R.SENGSVWKEHR.S	Y	47.63	1327.6268	0.5	443.5498	3	27.70	F3:9253	1	1011	1021	N
10	58	P16157|ANK1_HUMAN	K.VETPLHM(+15.99)AAR.A	Y	46.68	1139.5757	-1.3	380.8654	3	38.78	F2:15292	3	437	446	Y
10	58	P16157|ANK1_HUMAN	K.ELTAVPYM(+15.99)AK.F	Y	46.55	1137.5740	-1.0	569.7937	2	47.82	F3:25471	1	1232	1241	Y
10	58	P16157|ANK1_HUMAN	M.GYTPLHVASHYGNIK.L	Y	45.67	1655.8419	-1.4	552.9538	3	52.25	F2:30035	1	701	715	N
10	58	P16157|ANK1_HUMAN	K.ELTAVPYMAK.F	Y	45.22	1121.5791	-0.3	561.7966	2	58.26	F3:33778	1	1232	1241	N
10	58	P16157|ANK1_HUMAN	S.ESTPGSLSGTEQAEM(+15.99)K.M	Y	45.16	1666.7356	0.0	834.3751	2	38.59	F2:15138	1	1391	1406	Y
10	58	P16157|ANK1_HUMAN	R.GDRELVVLR.S	Y	45.07	1055.6086	-2.3	528.8104	2	48.44	F2:25545	2	1002	1010	N
10	58	P16157|ANK1_HUMAN	G.FTPLHIAAHYENLNVAQLLLNR.G	Y	44.83	2546.3757	1.6	637.6022	4	89.97	F2:73658	1	207	228	N
10	58	P16157|ANK1_HUMAN	R.KFHRPIGLR.I	Y	43.95	1122.6774	-2.3	375.2322	3	43.98	F2:20412	2	1140	1148	N
10	58	P16157|ANK1_HUMAN	L.LQNDPNPDVLSK.T	Y	43.39	1338.6779	-3.8	670.3436	2	44.48	F3:22777	1	193	204	N
10	58	P16157|ANK1_HUMAN	K.EIILETTTKK.G	Y	43.29	1174.6809	-1.9	392.5668	3	43.83	F2:20232	2	68	77	N
10	58	P16157|ANK1_HUMAN	R.VMELLLK.T	N	42.95	844.5092	-1.3	423.2613	2	65.67	F2:45925	2	386	392	N
10	58	P16157|ANK1_HUMAN	K.FHRPIGLR.I	Y	42.94	994.5824	-2.7	498.2971	2	44.21	F2:20672	1	1141	1148	N
10	58	P16157|ANK1_HUMAN	K.MVVELLHK.E	Y	42.43	967.5525	-2.9	484.7821	2	52.41	F2:30229	2	60	67	N
10	58	P16157|ANK1_HUMAN	K.ELLDFVPK.L	Y	41.20	959.5327	-2.3	480.7726	2	74.65	F2:56421	3	842	849	N
10	58	P16157|ANK1_HUMAN	K.EIILETTTK.K	Y	40.01	1046.5859	-1.8	524.2993	2	49.12	F2:26341	1	68	76	N
10	58	P16157|ANK1_HUMAN	R.VAELLLER.D	Y	39.41	941.5546	-2.9	471.7832	2	58.62	F2:37595	2	551	558	N
10	58	P16157|ANK1_HUMAN	K.SGLTPLHL.V	Y	38.50	836.4756	-2.7	419.2440	2	64.25	F2:44266	2	667	674	N
10	58	P16157|ANK1_HUMAN	R.IGHTNM(+15.99)VK.L	Y	35.07	914.4644	0.1	458.2395	2	26.11	F2:5619	1	480	487	Y
10	58	P16157|ANK1_HUMAN	R.LLLQYDAEIDDITLDHLTPLHVAAHC(+57.02)GH.H	Y	35.01	3179.5710	-2.2	636.9201	5	87.02	F2:70422	1	323	350	Y
10	58	P16157|ANK1_HUMAN	R.IPLPPSWTDNPRDSGEGDTTSLR.L	Y	34.66	2510.2036	-0.3	837.7416	3	66.51	F2:46911	2	1149	1171	N
10	58	P16157|ANK1_HUMAN	R.GNVIM(+15.99)VR.L	Y	34.42	803.4324	0.3	402.7236	2	37.00	F3:16760	2	250	256	Y
10	58	P16157|ANK1_HUMAN	R.DSRDVDEEKELLDFVPK.L	Y	34.25	2032.9952	-2.6	678.6706	3	73.85	F2:55505	2	833	849	N
10	58	P16157|ANK1_HUMAN	R.IIALGPTGAQF.L	Y	32.58	1086.6073	-0.9	544.3104	2	83.21	F3:53252	2	975	985	N
10	58	P16157|ANK1_HUMAN	R.VM(+15.99)ELLLK.T	N	31.71	860.5041	-3.1	431.2580	2	52.85	F2:30749	2	386	392	Y
10	58	P16157|ANK1_HUMAN	R.IITTDFPLYFVIM(+15.99)SR.L	Y	31.40	1830.9590	1.3	916.4879	2	104.91	F2:88809	1	1054	1068	Y
10	58	P16157|ANK1_HUMAN	K.YLLQNK.A	N	30.42	777.4385	0.6	389.7267	2	37.96	F3:17609	1	455	460	N
10	58	P16157|ANK1_HUMAN	R.SENGSVWK.E	Y	30.25	905.4243	0.2	453.7195	2	33.64	F3:14047	1	1011	1018	N
10	58	P16157|ANK1_HUMAN	R.ALNGFTPLHIAC(+57.02)KK.N	Y	30.10	1568.8497	-3.2	523.9555	3	53.68	F2:31736	1	368	381	Y
10	58	P16157|ANK1_HUMAN	K.TGASIDAVTESGLTPLHVASFM(+15.99)GHLPIVK.N	Y	29.66	2963.5425	-3.1	741.8906	4	81.61	F2:64372	3	393	421	Y
10	58	P16157|ANK1_HUMAN	R.SLLQYGGSANAESVQGVTPLHLAAQEGHAEM(+15.99)VALLLSK.Q	Y	29.15	3904.9993	-2.0	977.2552	4	88.31	F2:71826	1	620	657	Y
10	58	P16157|ANK1_HUMAN	R.RGNVIM(+15.99)VR.L	Y	26.41	959.5334	-2.9	480.7726	2	39.23	F2:15672	2	249	256	Y
10	58	P16157|ANK1_HUMAN	W.SAGLTPSLVTAEDSSLEC(+57.02)SK.A	Y	26.14	2050.9729	-2.9	1026.4907	2	65.55	F2:45777	1	1570	1589	Y
10	58	P16157|ANK1_HUMAN	L.LQYGGSANAESVQGVTPLHLAAQEGHAEMVALLLSK.Q	Y	25.33	3688.8882	1.2	923.2304	4	92.41	F2:76288	1	622	657	N
10	58	P16157|ANK1_HUMAN	R.DIEVLEGMSLFAELSGNLVPVKK.A	Y	25.30	2487.3293	0.7	830.1176	3	105.09	F2:88974	3	1284	1306	N
10	58	P16157|ANK1_HUMAN	R.LLLQYDAEIDDITLDHLTPLHVAAH.C	Y	23.77	2825.4600	-1.0	707.3716	4	93.54	F2:77490	2	323	347	N
10	58	P16157|ANK1_HUMAN	R.VAELLLERDAHPNAAGK.N	Y	23.65	1802.9639	-0.2	601.9951	3	48.65	F2:25785	1	551	567	N
10	58	P16157|ANK1_HUMAN	R.SRDIEVLEGMSLF.A	Y	23.44	1494.7388	-0.2	748.3765	2	95.53	F2:79583	1	1282	1294	N
10	58	P16157|ANK1_HUMAN	R.SLLQYGGSANAESVQGVTPLHLAAQEGHAEMVALL.L	Y	23.03	3560.7932	-0.3	1187.9380	3	97.85	F2:81971	1	620	654	N
10	58	P16157|ANK1_HUMAN	S.PASLGC(+57.02)ALSSPLR.A	Y	20.23	1327.6918	7.2	443.5744	3	66.88	F3:40588	1	1524	1536	Y
10	58	P16157|ANK1_HUMAN	T.PLHC(+57.02)AAR.N	Y	19.81	823.4123	0.4	412.7136	2	36.76	F3:16556	1	275	281	Y
10	58	P16157|ANK1_HUMAN	R.ALNGFTPLHIA.C	Y	19.40	1152.6292	0.6	577.3222	2	73.38	F2:54958	1	368	378	N
10	58	P16157|ANK1_HUMAN	K.G(+42.01)NTALHIAALAGQDEVVR.E	Y	18.75	1875.9802	-6.9	626.3297	3	74.83	F2:56636	1	78	95	Y
13	20	Q8IEK1|Q8IEK1_PLAF7	R.GFSAPVYIEDNLTDEER.I	Y	88.88	1953.8955	-4.9	977.9502	2	97.97	F1:52841	5	735	751	N
13	20	Q8IEK1|Q8IEK1_PLAF7	K.ESDTFVFNNIAVKPIPSLFR.G	Y	83.53	2293.2107	0.9	1147.6136	2	93.52	F2:77471	8	715	734	N
13	20	Q8IEK1|Q8IEK1_PLAF7	K.KPLFIPISVGLINPENGK.E	Y	80.29	1935.1193	-1.3	968.5657	2	84.96	F2:68135	5	685	702	N
13	20	Q8IEK1|Q8IEK1_PLAF7	K.KQYSIHVNQYTKPDENQK.E	Y	79.39	2219.0972	-0.9	1110.5548	2	41.46	F2:17711	5	665	682	N
13	20	Q8IEK1|Q8IEK1_PLAF7	K.KNDGNTATC(+57.02)EDFNYAMEQAYK.M	Y	79.38	2469.0212	-2.2	1235.5151	2	58.16	F2:37052	3	609	629	Y
13	20	Q8IEK1|Q8IEK1_PLAF7	K.NEKLESFNLTPVNAQFIDAIK.Y	Y	79.26	2390.2480	0.0	1196.1313	2	84.45	F2:67548	2	788	808	N
13	20	Q8IEK1|Q8IEK1_PLAF7	R.QELMLNEMNTMLQEPNISNNLK.E	Y	78.69	2603.2393	-0.4	1302.6263	2	88.57	F2:72120	2	1054	1075	N
13	20	Q8IEK1|Q8IEK1_PLAF7	K.ADDLTYFNDESHVDFDQMNMR.T	Y	78.55	2562.0427	-2.8	1282.0250	2	75.11	F2:56958	3	875	895	N
13	20	Q8IEK1|Q8IEK1_PLAF7	K.YPVLLSNGDKVNEFEIPGGR.H	Y	78.35	2203.1272	-2.8	1102.5677	2	72.52	F2:53949	7	350	369	N
13	20	Q8IEK1|Q8IEK1_PLAF7	K.RQELMLNEMNTMLQEPNISNNLK.E	Y	78.05	2759.3403	-0.2	1380.6771	2	80.13	F2:62673	3	1053	1075	N
13	20	Q8IEK1|Q8IEK1_PLAF7	R.FNDPHLKPC(+57.02)YLFAVVAGDLK.H	Y	77.72	2303.1772	-2.1	1152.5935	2	90.03	F2:73732	3	374	393	Y
13	20	Q8IEK1|Q8IEK1_PLAF7	K.QYSIHVNQYTKPDENQK.E	Y	76.77	2091.0022	-1.7	1046.5066	2	43.45	F2:19810	5	666	682	N
13	20	Q8IEK1|Q8IEK1_PLAF7	K.KLVEGEEYTYDNEFLTIFSK.F	Y	76.75	2424.1736	1.6	1213.0959	2	88.19	F2:71693	2	262	281	N
13	20	Q8IEK1|Q8IEK1_PLAF7	R.ILTVVGHEYFHNYTGNR.V	Y	76.36	2018.9962	-4.7	1010.5007	2	57.28	F2:36006	8	490	506	N
13	20	Q8IEK1|Q8IEK1_PLAF7	K.SPYPSNWLTSLSVSAYFDK.Y	Y	76.19	2161.0366	-0.3	1081.5253	2	101.99	F2:86113	4	923	941	N
13	20	Q8IEK1|Q8IEK1_PLAF7	K.FAFSSEVIIHPETNYALTGLYK.S	Y	75.94	2499.2686	0.1	1250.6417	2	87.21	F2:70632	3	288	309	N
13	20	Q8IEK1|Q8IEK1_PLAF7	K.ADNSANLNQYLLWFSQSGTPHVSFK.Y	Y	74.65	2823.3616	-0.1	1412.6879	2	95.42	F2:79478	5	633	657	N
13	20	Q8IEK1|Q8IEK1_PLAF7	K.KADNSANLNQYLLWFSQSGTPHVSFK.Y	Y	74.09	2951.4565	2.0	984.8281	3	87.61	F2:71057	4	632	657	N
13	20	Q8IEK1|Q8IEK1_PLAF7	K.HNVGEDLVFDGVGLK.I	Y	73.13	1597.8099	-2.2	799.9105	2	70.04	F2:51034	6	238	252	N
13	20	Q8IEK1|Q8IEK1_PLAF7	K.NDGNTATC(+57.02)EDFNYAMEQAYK.M	Y	72.69	2340.9263	-2.1	1171.4679	2	65.82	F2:46092	4	610	629	Y
13	20	Q8IEK1|Q8IEK1_PLAF7	K.TDKFNPMVATQLC(+57.02)EPFK.L	Y	71.63	2024.9700	-1.7	1013.4905	2	70.89	F2:52038	3	1028	1044	Y
13	20	Q8IEK1|Q8IEK1_PLAF7	F.SSEVIIHPETNYALTGLYK.S	Y	71.56	2134.0945	-2.5	1068.0519	2	68.30	F2:49002	2	291	309	N
13	20	Q8IEK1|Q8IEK1_PLAF7	K.LESFNLTPVNAQFIDAIK.Y	Y	71.35	2019.0676	0.3	1010.5414	2	93.76	F2:77730	7	791	808	N
13	20	Q8IEK1|Q8IEK1_PLAF7	K.KPLFIPISVGLINPENGKEM(+15.99)ISQTTLELTK.E	Y	71.35	3325.8206	-1.5	1109.6124	3	88.75	F2:72315	1	685	714	Y
13	20	Q8IEK1|Q8IEK1_PLAF7	R.SVLDMDISKHNVGEDLVFDGVGLK.I	Y	70.74	2586.2998	-2.6	863.1050	3	84.43	F2:67523	2	229	252	N
13	20	Q8IEK1|Q8IEK1_PLAF7	K.TDKFNPM(+15.99)VATQLC(+57.02)EPFK.L	Y	70.58	2040.9648	-2.8	1021.4868	2	63.48	F2:43355	2	1028	1044	Y
13	20	Q8IEK1|Q8IEK1_PLAF7	K.LVEGEEYTYDNEFLTIFSK.F	Y	70.52	2296.0786	0.6	1149.0472	2	98.73	F2:82891	7	263	281	N
13	20	Q8IEK1|Q8IEK1_PLAF7	K.LSKDDELLLQEWLK.T	Y	70.17	1728.9297	-0.3	865.4719	2	86.20	F2:69536	4	952	965	N
13	20	Q8IEK1|Q8IEK1_PLAF7	K.KNDGNTATC(+57.02)EDFNYAM(+15.99)EQAYK.M	Y	70.00	2485.0161	-5.1	1243.5090	2	48.83	F2:25996	2	609	629	Y
13	20	Q8IEK1|Q8IEK1_PLAF7	R.LNLVAVSDFNVGAMENK.G	Y	69.84	1819.9138	0.4	910.9645	2	83.87	F2:66889	5	449	465	N
13	20	Q8IEK1|Q8IEK1_PLAF7	K.AQYPNILNEIIEHSK.S	Y	69.68	1767.9155	0.2	884.9652	2	82.87	F2:65776	6	908	922	N
13	20	Q8IEK1|Q8IEK1_PLAF7	K.DYKPSGFIINNVTLNINIHDNETIVR.S	Y	69.22	2998.5513	-1.2	1000.5231	3	83.19	F2:66121	2	203	228	N
13	20	Q8IEK1|Q8IEK1_PLAF7	K.EKKPLFIPISVGLINPENGK.E	Y	69.18	2192.2568	-2.0	731.7581	3	76.77	F2:58819	2	683	702	N
13	20	Q8IEK1|Q8IEK1_PLAF7	K.RQELMLNEMNTM(+15.99)LQEPNISNNLK.E	Y	69.18	2775.3354	-4.9	926.1146	3	69.92	F2:50896	1	1053	1075	Y
13	20	Q8IEK1|Q8IEK1_PLAF7	R.YIINFVSNLDTDVLADTK.E	Y	69.11	2040.0415	0.2	1021.0282	2	99.22	F2:83395	14	832	849	N
13	20	Q8IEK1|Q8IEK1_PLAF7	K.SM(+15.99)AFDEDYFGLEYDLSR.L	Y	68.55	2072.8672	0.6	1037.4415	2	89.18	F2:72787	3	432	448	Y
13	20	Q8IEK1|Q8IEK1_PLAF7	L.LSNGDKVNEFEIPGGR.H	Y	68.53	1730.8586	-2.2	866.4347	2	52.50	F2:30340	3	354	369	N
13	20	Q8IEK1|Q8IEK1_PLAF7	K.SMAFDEDYFGLEYDLSR.L	Y	68.19	2056.8723	1.1	1029.4446	2	95.81	F2:79867	4	432	448	N
13	20	Q8IEK1|Q8IEK1_PLAF7	R.MKPFEEGHGITQVDK.M	Y	67.75	1714.8348	-2.9	858.4222	2	45.98	F2:22716	3	145	159	N
13	20	Q8IEK1|Q8IEK1_PLAF7	R.SVQFLEDSSPLSHPIRPESYVSMENFYTTTVYDK.G	Y	67.03	3965.8669	1.9	992.4759	4	88.22	F2:71719	2	549	582	N
13	20	Q8IEK1|Q8IEK1_PLAF7	R.M(+15.99)KPFEEGHGITQVDK.M	Y	66.63	1730.8297	0.5	866.4225	2	42.58	F2:18880	5	145	159	Y
13	20	Q8IEK1|Q8IEK1_PLAF7	K.KQYSIHVNQYTKPDENQKEK.K	Y	66.36	2476.2346	-1.0	826.4180	3	40.33	F2:16650	3	665	684	N
13	20	Q8IEK1|Q8IEK1_PLAF7	K.KKVELYVFSEEK.Y	Y	66.14	1497.8079	-2.4	749.9094	2	51.09	F2:28666	3	406	417	N
13	20	Q8IEK1|Q8IEK1_PLAF7	L.NSNNVENNNNNNSVVVK.K	Y	66.04	1871.8722	0.3	936.9437	2	35.88	F2:12922	3	176	192	N
13	20	Q8IEK1|Q8IEK1_PLAF7	K.ADNSANLNQYLLWFSQSGTPH.V	Y	65.99	2362.0979	-0.3	1182.0559	2	98.76	F2:82928	3	633	653	N
13	20	Q8IEK1|Q8IEK1_PLAF7	R.FNDPHLKPC(+57.02)YLFAVVAGDLKHLSATYITK.Y	Y	65.76	3317.7271	2.4	830.4410	4	104.07	F2:88069	3	374	402	Y
13	20	Q8IEK1|Q8IEK1_PLAF7	K.RQELM(+15.99)LNEMNTMLQEPNISNNLK.E	Y	65.59	2775.3354	0.2	926.1193	3	73.18	F2:54720	1	1053	1075	Y
13	20	Q8IEK1|Q8IEK1_PLAF7	R.ITFFIDRPDMMAK.Y	Y	65.19	1583.7839	-1.1	792.8984	2	73.19	F2:54739	4	326	338	N
13	20	Q8IEK1|Q8IEK1_PLAF7	G.SVVNNEENTC(+57.02)SDKR.M	Y	65.08	1650.7268	-0.4	826.3704	2	29.41	F2:7966	4	131	144	Y
13	20	Q8IEK1|Q8IEK1_PLAF7	K.SKNIIVSQC(+57.02)EATGFR.R	Y	64.43	1708.8566	-1.9	570.6251	3	49.16	F2:26385	2	310	324	Y
13	20	Q8IEK1|Q8IEK1_PLAF7	K.YDVTVTADKEKYPVLLSNGDK.V	Y	64.40	2354.2004	-1.8	785.7394	3	57.88	F2:36722	1	339	359	N
13	20	Q8IEK1|Q8IEK1_PLAF7	R.LGSVVNNEENTC(+57.02)SDKR.M	Y	64.15	1820.8323	-0.1	911.4233	2	36.70	F2:13573	4	129	144	Y
13	20	Q8IEK1|Q8IEK1_PLAF7	K.FNPM(+15.99)VATQLC(+57.02)EPFK.L	Y	64.05	1696.7953	-1.3	849.4038	2	69.50	F2:50394	1	1031	1044	Y
13	20	Q8IEK1|Q8IEK1_PLAF7	K.DDELLLQEWLK.T	Y	64.05	1400.7188	-0.4	701.3664	2	99.80	F2:84005	2	955	965	N
13	20	Q8IEK1|Q8IEK1_PLAF7	R.KDYKPSGFIINNVTLNINIHDNETIVR.S	Y	63.80	3126.6462	0.1	782.6689	4	73.83	F2:55472	2	202	228	N
13	20	Q8IEK1|Q8IEK1_PLAF7	K.YDVTVTADKEK.Y	Y	63.55	1267.6295	-1.3	423.5499	3	38.80	F2:15307	4	339	349	N
13	20	Q8IEK1|Q8IEK1_PLAF7	I.LTVVGHEYFHNYTGNR.V	Y	62.89	1905.9121	-3.1	636.3093	3	57.37	F2:36113	1	491	506	N
13	20	Q8IEK1|Q8IEK1_PLAF7	R.MYLTILGEEYYKK.G	Y	62.84	1649.8374	-1.6	825.9246	2	71.98	F2:53313	1	589	601	N
13	20	Q8IEK1|Q8IEK1_PLAF7	K.EMISQTTLELTK.E	Y	62.53	1392.7170	-3.0	697.3637	2	61.47	F2:40961	3	703	714	N
13	20	Q8IEK1|Q8IEK1_PLAF7	K.EM(+15.99)ISQTTLELTK.E	Y	62.28	1408.7119	-3.1	705.3610	2	53.92	F2:32014	3	703	714	Y
13	20	Q8IEK1|Q8IEK1_PLAF7	K.YLLEDPHADAGFK.S	Y	62.12	1474.7092	0.2	738.3621	2	55.94	F2:34413	4	809	821	N
13	20	Q8IEK1|Q8IEK1_PLAF7	R.VTLRDWFQLTLK.E	Y	62.02	1518.8558	-0.2	507.2924	3	93.29	F2:77223	3	507	518	N
13	20	Q8IEK1|Q8IEK1_PLAF7	K.EGLTVHRENLFSEEMTK.T	Y	61.90	2018.9731	-3.7	673.9958	3	55.54	F2:33944	1	519	535	N
13	20	Q8IEK1|Q8IEK1_PLAF7	K.RQELM(+15.99)LNEMNTM(+15.99)LQEPNISNNLK.E	Y	61.72	2791.3303	0.0	931.4507	3	65.44	F2:45656	1	1053	1075	Y
13	20	Q8IEK1|Q8IEK1_PLAF7	R.MYLTILGEEYYK.K	Y	61.04	1521.7424	3.4	761.8810	2	84.19	F2:67253	2	589	600	N
13	20	Q8IEK1|Q8IEK1_PLAF7	K.QIGDKLNDVYYK.M	Y	60.74	1454.7405	-2.5	728.3757	2	50.20	F2:27619	5	855	866	N
13	20	Q8IEK1|Q8IEK1_PLAF7	G.FSAPVYIEDNLTDEER.I	Y	60.27	1896.8740	-1.9	949.4425	2	74.37	F2:56102	1	736	751	N
13	20	Q8IEK1|Q8IEK1_PLAF7	L.TVVGHEYFHNYTGNR.V	Y	59.43	1792.8281	-2.4	598.6152	3	57.32	F2:36050	1	492	506	N
13	20	Q8IEK1|Q8IEK1_PLAF7	R.LNLVAVSDFNVGAM(+15.99)ENK.G	Y	59.38	1835.9087	-1.5	918.9603	2	75.74	F2:57645	3	449	465	Y
13	20	Q8IEK1|Q8IEK1_PLAF7	R.ITFFIDRPDM(+15.99)MAK.Y	Y	59.06	1599.7789	-3.6	800.8939	2	66.73	F2:47153	4	326	338	Y
13	20	Q8IEK1|Q8IEK1_PLAF7	K.KLENEVLKDSK.N	Y	59.01	1301.7190	-2.0	434.9128	3	39.98	F2:16332	2	981	991	N
13	20	Q8IEK1|Q8IEK1_PLAF7	K.NIIVSQC(+57.02)EATGFR.R	Y	58.87	1493.7296	-2.6	747.8701	2	56.18	F2:34696	3	312	324	Y
13	20	Q8IEK1|Q8IEK1_PLAF7	K.QILMNYNEFLK.A	Y	58.57	1411.7169	-2.5	706.8640	2	78.72	F2:61051	2	775	785	N
13	20	Q8IEK1|Q8IEK1_PLAF7	K.ESDTFVFNNIAVK.P	Y	58.25	1482.7355	-2.4	742.3732	2	71.84	F2:53139	1	715	727	N
13	20	Q8IEK1|Q8IEK1_PLAF7	R.SVQFLEDSSPLSHPIRPESYVSM(+15.99)ENFYTTTVYDK.G	Y	57.58	3981.8618	-0.4	996.4724	4	81.30	F2:64012	1	549	582	Y
13	20	Q8IEK1|Q8IEK1_PLAF7	K.EKYPVLLSNGDKVNEFEIPGGR.H	Y	56.83	2460.2649	-1.6	821.0943	3	66.74	F2:47173	2	348	369	N
13	20	Q8IEK1|Q8IEK1_PLAF7	K.FNPMVATQLC(+57.02)EPFK.L	Y	56.67	1680.8004	-0.3	841.4072	2	78.57	F3:49699	1	1031	1044	Y
13	20	Q8IEK1|Q8IEK1_PLAF7	K.YDVTVTADK.E	Y	56.61	1010.4920	-2.1	506.2522	2	42.01	F2:18275	2	339	347	N
13	20	Q8IEK1|Q8IEK1_PLAF7	K.LQWALEC(+57.02)LKK.S	Y	56.53	1287.7009	-3.1	644.8557	2	60.78	F2:40138	3	422	431	Y
13	20	Q8IEK1|Q8IEK1_PLAF7	K.QILM(+15.99)NYNEFLK.A	Y	56.48	1427.7119	0.3	714.8635	2	69.92	F2:50889	3	775	785	Y
13	20	Q8IEK1|Q8IEK1_PLAF7	R.M(+15.99)YLTILGEEYYK.K	Y	56.47	1537.7374	0.7	769.8765	2	76.62	F3:48181	2	589	600	Y
13	20	Q8IEK1|Q8IEK1_PLAF7	R.YNSC(+57.02)TNIYMK.Q	Y	56.33	1292.5530	-2.7	647.2820	2	45.39	F2:22033	2	765	774	Y
13	20	Q8IEK1|Q8IEK1_PLAF7	N.SNNVENNNNNNSVVVK.K	Y	55.97	1757.8292	-0.8	879.9211	2	31.21	F3:12054	1	177	192	N
13	20	Q8IEK1|Q8IEK1_PLAF7	G.SVVNNEENTC(+57.02)SDK.R	Y	55.50	1494.6256	0.9	748.3207	2	25.67	F3:7689	1	131	143	Y
13	20	Q8IEK1|Q8IEK1_PLAF7	K.SYIVSLPQDR.Y	Y	55.38	1176.6139	-0.3	589.3140	2	58.65	F3:34087	2	822	831	N
13	20	Q8IEK1|Q8IEK1_PLAF7	R.LSHVDLLR.S	Y	54.92	951.5502	-2.0	476.7814	2	48.97	F2:26167	2	541	548	N
13	20	Q8IEK1|Q8IEK1_PLAF7	F.SAPVYIEDNLTDEER.I	Y	54.88	1749.8057	-1.4	875.9089	2	60.05	F2:39293	2	737	751	N
13	20	Q8IEK1|Q8IEK1_PLAF7	R.SVLDMDISK.H	Y	54.61	1006.5005	-2.8	504.2561	2	58.83	F2:37846	3	229	237	N
13	20	Q8IEK1|Q8IEK1_PLAF7	S.FNLTPVNAQFIDAIK.Y	Y	54.39	1689.9089	0.6	845.9623	2	88.79	F2:72353	2	794	808	N
13	20	Q8IEK1|Q8IEK1_PLAF7	K.LQWALEC(+57.02)LK.K	Y	54.28	1159.6060	-3.4	580.8083	2	73.00	F2:54504	2	422	430	Y
13	20	Q8IEK1|Q8IEK1_PLAF7	F.RGFSAPVYIEDNLTDEER.I	Y	53.57	2109.9966	-1.3	1056.0042	2	67.20	F2:47711	2	734	751	N
13	20	Q8IEK1|Q8IEK1_PLAF7	K.GLNIFNANSLLASK.K	Y	53.51	1460.7987	-1.2	731.4058	2	83.67	F2:66658	2	466	479	N
13	20	Q8IEK1|Q8IEK1_PLAF7	K.KPLFIPISV.G	Y	53.50	1012.6321	0.1	507.3234	2	83.36	F2:66320	1	685	693	N
13	20	Q8IEK1|Q8IEK1_PLAF7	K.VNEFEIPGGR.H	Y	53.30	1116.5563	-0.1	559.2853	2	56.02	F3:32013	3	360	369	N
13	20	Q8IEK1|Q8IEK1_PLAF7	K.HLSATYITK.Y	Y	53.26	1032.5604	-0.7	517.2871	2	97.18	F1:52212	2	394	402	N
13	20	Q8IEK1|Q8IEK1_PLAF7	F.VSNLDTDVLADTK.E	Y	53.07	1389.6987	-0.5	695.8563	2	56.82	F3:32647	1	837	849	N
13	20	Q8IEK1|Q8IEK1_PLAF7	T.FFIDRPDMMAK.Y	Y	52.96	1369.6522	-2.2	685.8318	2	73.31	F2:54870	1	328	338	N
13	20	Q8IEK1|Q8IEK1_PLAF7	K.VELYVFSEEK.Y	Y	51.67	1241.6179	-2.7	621.8146	2	67.10	F2:47599	2	408	417	N
13	20	Q8IEK1|Q8IEK1_PLAF7	K.ADDLTYFNDESHVDFDQMNM(+15.99)R.T	Y	51.48	2578.0376	-0.6	860.3527	3	70.42	F3:43365	3	875	895	Y
13	20	Q8IEK1|Q8IEK1_PLAF7	K.KVELYVFSEEK.Y	Y	51.45	1369.7129	0.5	685.8641	2	59.86	F3:35043	4	407	417	N
13	20	Q8IEK1|Q8IEK1_PLAF7	K.ESDTFVFNNIAVKPIPSLF.R	Y	51.17	2137.1094	-1.6	1069.5603	2	103.35	F3:68313	1	715	733	N
13	20	Q8IEK1|Q8IEK1_PLAF7	R.DWFQLTLK.E	Y	51.03	1049.5546	0.4	525.7848	2	87.86	F2:71337	2	511	518	N
13	20	Q8IEK1|Q8IEK1_PLAF7	K.YPVLLSNGDK.V	Y	49.38	1104.5815	-3.9	553.2959	2	53.18	F2:31140	2	350	359	N
13	20	Q8IEK1|Q8IEK1_PLAF7	K.NIIVSQC(+57.02)EATGFRR.I	Y	49.30	1649.8307	-1.5	550.9500	3	49.71	F2:27033	2	312	325	Y
13	20	Q8IEK1|Q8IEK1_PLAF7	R.SVLDM(+15.99)DISK.H	Y	48.88	1022.4954	-6.7	512.2516	2	46.49	F2:23265	3	229	237	Y
13	20	Q8IEK1|Q8IEK1_PLAF7	R.ENLFSEEMTK.T	Y	48.78	1226.5488	0.4	614.2819	2	59.42	F3:34700	3	526	535	N
13	20	Q8IEK1|Q8IEK1_PLAF7	L.SHVDLLR.S	Y	48.17	838.4661	-3.6	420.2388	2	49.00	F2:26193	2	542	548	N
13	20	Q8IEK1|Q8IEK1_PLAF7	R.ITFFIDRPDMM(+15.99)AK.Y	Y	48.12	1599.7789	-1.7	534.2660	3	67.15	F2:47653	1	326	338	Y
13	20	Q8IEK1|Q8IEK1_PLAF7	D.PHADAGFK.S	Y	47.65	841.4082	-2.4	421.7104	2	56.08	F2:34586	3	814	821	N
13	20	Q8IEK1|Q8IEK1_PLAF7	K.QYSIHVNQYTKPDENQKEK.K	Y	47.14	2348.1396	-2.1	588.0410	4	41.81	F2:18068	3	666	684	N
13	20	Q8IEK1|Q8IEK1_PLAF7	K.EGLTVHR.E	Y	47.07	810.4348	-0.6	406.2245	2	34.30	F2:11681	2	519	525	N
13	20	Q8IEK1|Q8IEK1_PLAF7	R.NTLLSLLSK.A	Y	46.82	987.5964	0.7	494.8058	2	79.16	F3:50156	2	899	907	N
13	20	Q8IEK1|Q8IEK1_PLAF7	N.LTPVNAQFIDAIK.Y	Y	45.93	1428.7976	-2.5	715.4043	2	74.08	F2:55760	1	796	808	N
13	20	Q8IEK1|Q8IEK1_PLAF7	K.YDSDAFVR.Y	Y	45.71	971.4348	-2.2	486.7236	2	45.92	F2:22647	4	757	764	N
13	20	Q8IEK1|Q8IEK1_PLAF7	R.AVYLPFTNNLR.R	Y	45.50	1306.7034	-2.7	654.3572	2	75.21	F2:57082	4	998	1008	N
13	20	Q8IEK1|Q8IEK1_PLAF7	R.ITFFIDRPDM(+15.99)M(+15.99)AK.Y	Y	45.38	1615.7738	-3.1	539.5969	3	60.83	F2:40204	4	326	338	Y
13	20	Q8IEK1|Q8IEK1_PLAF7	K.NSIDFSYAR.I	Y	45.15	1071.4985	-1.6	536.7557	2	51.72	F2:29413	2	481	489	N
13	20	Q8IEK1|Q8IEK1_PLAF7	R.RITFFIDRPDMMAK.Y	Y	44.88	1739.8851	-0.8	580.9685	3	67.46	F2:48025	1	325	338	N
13	20	Q8IEK1|Q8IEK1_PLAF7	N.ILNEIIEHSK.S	Y	44.33	1194.6608	-1.7	399.2269	3	50.43	F2:27895	3	913	922	N
13	20	Q8IEK1|Q8IEK1_PLAF7	R.YNSC(+57.02)TNIYM(+15.99)K.Q	Y	44.32	1308.5479	-3.8	655.2787	2	40.06	F2:16408	3	765	774	Y
13	20	Q8IEK1|Q8IEK1_PLAF7	Y.DVTVTADKEK.Y	Y	43.67	1104.5663	-2.2	553.2892	2	38.88	F2:15381	1	340	349	N
13	20	Q8IEK1|Q8IEK1_PLAF7	R.FHDISGK.G	Y	43.09	802.3973	0.0	402.2059	2	33.15	F2:10781	1	1010	1016	N
13	20	Q8IEK1|Q8IEK1_PLAF7	K.KNSIDFSYAR.I	Y	42.53	1199.5935	-1.5	600.8031	2	46.46	F2:23232	2	480	489	N
13	20	Q8IEK1|Q8IEK1_PLAF7	R.ENLFSEEM(+15.99)TK.T	Y	42.31	1242.5438	-0.7	622.2787	2	48.78	F2:25944	2	526	535	Y
13	20	Q8IEK1|Q8IEK1_PLAF7	K.INEISINNKK.L	Y	42.28	1171.6560	-2.9	586.8336	2	39.35	F2:15778	3	253	262	N
13	20	Q8IEK1|Q8IEK1_PLAF7	K.LNDVYYK.M	Y	41.50	913.4545	-1.5	457.7339	2	42.94	F2:19254	5	860	866	N
13	20	Q8IEK1|Q8IEK1_PLAF7	K.KGFDIYIK.K	Y	41.14	982.5487	-1.1	492.2811	2	53.67	F2:31717	3	601	608	N
13	20	Q8IEK1|Q8IEK1_PLAF7	K.KLENEVLK.D	Y	41.05	971.5651	-0.9	486.7894	2	41.74	F2:17994	3	981	988	N
13	20	Q8IEK1|Q8IEK1_PLAF7	K.YFELYDK.T	Y	40.79	976.4542	-2.1	489.2333	2	57.29	F2:36009	2	942	948	N
13	20	Q8IEK1|Q8IEK1_PLAF7	K.SKNIIVSQC(+57.02)EATGFRR.I	Y	39.24	1864.9578	-2.9	622.6581	3	45.44	F2:22090	2	310	325	Y
13	20	Q8IEK1|Q8IEK1_PLAF7	R.AVYLPFTNNLRR.F	Y	39.16	1462.8044	-2.7	732.4075	2	64.29	F2:44315	4	998	1009	N
13	20	Q8IEK1|Q8IEK1_PLAF7	K.ADDLTYFNDESHVDFDQM(+15.99)NM(+15.99)R.T	Y	38.40	2594.0325	0.5	865.6852	3	64.79	F3:38933	2	875	895	Y
13	20	Q8IEK1|Q8IEK1_PLAF7	K.YNYDAEKK.Q	Y	38.11	1029.4767	-1.2	515.7450	2	29.22	F2:7824	1	658	665	N
13	20	Q8IEK1|Q8IEK1_PLAF7	K.YNYDAEK.K	Y	37.72	901.3817	-0.1	451.6981	2	32.98	F2:10653	5	658	664	N
13	20	Q8IEK1|Q8IEK1_PLAF7	D.VTVTADKEK.Y	Y	37.01	989.5393	-3.0	495.7754	2	38.91	F2:15406	1	341	349	N
13	20	Q8IEK1|Q8IEK1_PLAF7	R.KDIYEILK.K	Y	36.73	1020.5855	-2.9	511.2986	2	54.42	F2:32614	1	973	980	N
13	20	Q8IEK1|Q8IEK1_PLAF7	K.RQELMLNEMNTMLQEPNISNNLKEYLLR.L	Y	36.58	3433.7156	-0.9	859.4354	4	94.36	F2:78361	1	1053	1080	N
13	20	Q8IEK1|Q8IEK1_PLAF7	K.DIYEILK.K	N	34.62	892.4905	-3.0	447.2512	2	70.33	F2:51378	2	974	980	N
13	20	Q8IEK1|Q8IEK1_PLAF7	K.INEISINNK.K	Y	33.91	1043.5612	-2.2	522.7867	2	43.49	F2:19855	1	253	261	N
13	20	Q8IEK1|Q8IEK1_PLAF7	K.PIPSLFR.G	Y	33.54	828.4857	-1.3	415.2496	2	65.49	F2:45705	2	728	734	N
13	20	Q8IEK1|Q8IEK1_PLAF7	K.ESDTFVFNNIAVKPIPSL.F	Y	33.53	1990.0411	-1.9	996.0259	2	95.32	F2:79374	1	715	732	N
13	20	Q8IEK1|Q8IEK1_PLAF7	F.NLTPVNAQFIDAIK.Y	Y	33.24	1542.8406	-0.6	772.4271	2	76.50	F2:58500	1	795	808	N
13	20	Q8IEK1|Q8IEK1_PLAF7	F.NDESHVDFDQM(+15.99)NM(+15.99)R.T	Y	31.66	1768.6781	-1.1	590.5660	3	38.53	F2:15087	1	882	895	Y
13	20	Q8IEK1|Q8IEK1_PLAF7	K.LIAEVITK.T	Y	31.65	885.5535	0.9	443.7844	2	52.19	F3:28979	2	1020	1027	N
13	20	Q8IEK1|Q8IEK1_PLAF7	K.DIYEILKK.L	Y	31.41	1020.5855	-2.5	511.2988	2	58.69	F2:37681	2	974	981	N
13	20	Q8IEK1|Q8IEK1_PLAF7	L.LEDPHADAGFK.S	Y	31.17	1198.5618	-3.9	600.2858	2	56.03	F2:34519	1	811	821	N
13	20	Q8IEK1|Q8IEK1_PLAF7	K.GFDIYIK.K	Y	30.89	854.4537	-0.2	428.2341	2	64.72	F3:38875	1	602	608	N
13	20	Q8IEK1|Q8IEK1_PLAF7	K.DYKPSGFIINNVTLN.I	Y	30.39	1693.8676	4.2	847.9446	2	81.34	F2:64059	1	203	217	N
13	20	Q8IEK1|Q8IEK1_PLAF7	F.NDESHVDFDQM(+15.99)NMR.T	Y	28.94	1752.6832	-3.7	585.2328	3	43.24	F2:19586	1	882	895	Y
13	20	Q8IEK1|Q8IEK1_PLAF7	K.ADDLTYFNDESHVDFDQM(+15.99)NMR.T	Y	27.25	2578.0376	-1.1	860.3522	3	67.86	F2:48493	1	875	895	Y
13	20	Q8IEK1|Q8IEK1_PLAF7	K.LENEVLK.D	Y	26.59	843.4702	0.7	422.7426	2	76.12	F1:35788	2	982	988	N
13	20	Q8IEK1|Q8IEK1_PLAF7	K.KPLFIPISVGLINPENGKEMISQTTLELTK.E	Y	26.29	3309.8257	0.0	828.4637	4	97.71	F2:81827	1	685	714	N
13	20	Q8IEK1|Q8IEK1_PLAF7	F.IINNVTLNINIHDNETIVR.S	Y	25.40	2204.1914	-1.7	735.7365	3	68.35	F2:49050	1	210	228	N
13	20	Q8IEK1|Q8IEK1_PLAF7	R.SVQFLEDSSPLSHPIRPESY.V	Y	23.70	2287.1121	1.0	763.3787	3	72.65	F3:45120	1	549	568	N
13	20	Q8IEK1|Q8IEK1_PLAF7	D.IYEILK.K	N	22.86	777.4636	0.0	389.7391	2	53.46	F3:29984	1	975	980	N
13	20	Q8IEK1|Q8IEK1_PLAF7	R.SDRKDIYEILK.K	Y	21.94	1378.7456	0.0	460.5891	3	51.64	F3:28537	1	970	980	N
13	20	Q8IEK1|Q8IEK1_PLAF7	C.YLFAVVAGDLK.H	Y	21.92	1194.6648	-2.7	598.3381	2	82.58	F2:65477	1	383	393	N
13	20	Q8IEK1|Q8IEK1_PLAF7	D.KYFELYDK.T	Y	21.11	1104.5491	-2.1	553.2806	2	47.47	F2:24406	1	941	948	N
13	20	Q8IEK1|Q8IEK1_PLAF7	K.GLNIFNANSLLASKK.N	Y	20.32	1588.8937	-0.9	530.6380	3	72.69	F3:45151	1	466	480	N
13	20	Q8IEK1|Q8IEK1_PLAF7	K.R(+42.01)LMSEK.G	Y	19.34	804.4164	-6.6	403.2128	2	50.38	F2:27831	1	104	109	Y
2	260	Q8IKK7|Q8IKK7_PLAF7	R.FGIVEGLMTTVHASTANQLVVDGPSK.G	Y	89.38	2670.3687	0.9	1336.1927	2	93.56	F2:77510	90	169	194	N
2	260	Q8IKK7|Q8IKK7_PLAF7	R.VPIGTVSVVDLVC(+57.02)R.L	Y	85.08	1512.8334	0.5	505.2853	3	101.24	F1:55383	14	238	251	Y
2	260	Q8IKK7|Q8IKK7_PLAF7	K.KVIMSAPPKDDTPIYVMGINHHQYDTK.Q	Y	84.66	3097.5364	-2.0	1033.5173	3	56.43	F2:34991	7	118	144	N
2	260	Q8IKK7|Q8IKK7_PLAF7	R.FGIVEGLM(+15.99)TTVHASTANQLVVDGPSK.G	Y	84.36	2686.3635	-1.6	1344.1869	2	77.51	F2:59659	34	169	194	Y
2	260	Q8IKK7|Q8IKK7_PLAF7	K.YDSVHGQFPC(+57.02)EVTHADGFLLIGEK.K	Y	81.28	2718.2747	-2.3	907.0967	3	74.38	F2:56116	23	49	72	Y
2	260	Q8IKK7|Q8IKK7_PLAF7	K.KVIM(+15.99)SAPPKDDTPIYVMGINHHQYDTK.Q	Y	81.13	3113.5315	-2.9	779.3879	4	52.08	F2:29845	5	118	144	Y
2	260	Q8IKK7|Q8IKK7_PLAF7	K.VIMSAPPKDDTPIYVMGINHHQYDTK.Q	Y	78.38	2969.4414	-2.4	990.8187	3	60.36	F2:39652	12	119	144	N
2	260	Q8IKK7|Q8IKK7_PLAF7	K.KVSVFAEKDPSQIPWGK.C	Y	78.16	1915.0203	-2.0	958.5155	2	57.82	F2:36650	7	73	89	N
2	260	Q8IKK7|Q8IKK7_PLAF7	R.KDIEVVAINDPFMDLNHLC(+57.02)YLLK.Y	Y	77.92	2759.4026	1.1	920.8091	3	99.18	F2:83356	3	26	48	Y
2	260	Q8IKK7|Q8IKK7_PLAF7	R.C(+57.02)ALSNIIPASTGAAK.A	Y	77.81	1472.7656	0.0	737.3901	2	91.16	F1:47418	10	204	218	Y
2	260	Q8IKK7|Q8IKK7_PLAF7	K.DDTPIYVMGINHHQYDTK.Q	Y	77.78	2145.9790	-1.3	1073.9954	2	56.63	F2:35232	6	127	144	N
2	260	Q8IKK7|Q8IKK7_PLAF7	M.TTVHASTANQLVVDGPSK.G	Y	77.74	1823.9377	-2.6	912.9738	2	44.32	F2:20804	3	177	194	N
2	260	Q8IKK7|Q8IKK7_PLAF7	K.VIM(+15.99)SAPPKDDTPIYVMGINHHQYDTK.Q	Y	77.32	2985.4365	-2.8	996.1500	3	54.87	F2:33142	10	119	144	Y
2	260	Q8IKK7|Q8IKK7_PLAF7	L.M(+15.99)TTVHASTANQLVVDGPSK.G	Y	77.15	1970.9731	-2.3	986.4916	2	44.75	F2:21282	3	176	194	Y
2	260	Q8IKK7|Q8IKK7_PLAF7	K.LTGVAFRVPIGTVSVVDLVC(+57.02)R.L	Y	77.15	2257.2617	-0.1	1129.6381	2	94.22	F2:78217	2	231	251	Y
2	260	Q8IKK7|Q8IKK7_PLAF7	K.GILGYTEDEVVSQDFVHDNR.S	Y	76.49	2292.0659	-2.2	1147.0377	2	75.49	F2:57377	17	275	294	N
2	260	Q8IKK7|Q8IKK7_PLAF7	R.SSIFDMKAGLALNDNFFK.L	Y	76.44	2016.9978	-1.7	1009.5045	2	91.77	F2:75612	3	295	312	N
2	260	Q8IKK7|Q8IKK7_PLAF7	K.DDTPIYVM(+15.99)GINHHQYDTK.Q	Y	76.44	2161.9739	-1.5	1081.9926	2	49.22	F2:26462	6	127	144	Y
2	260	Q8IKK7|Q8IKK7_PLAF7	K.YDSVHGQFPC(+57.02)EVTHADGFLLIGEKK.V	Y	75.90	2846.3696	-1.0	712.5989	4	67.49	F2:48054	4	49	73	Y
2	260	Q8IKK7|Q8IKK7_PLAF7	K.KVIM(+15.99)SAPPKDDTPIYVM(+15.99)GINHHQYDTK.Q	Y	75.87	3129.5264	-3.0	1044.1796	3	47.96	F2:24984	5	118	144	Y
2	260	Q8IKK7|Q8IKK7_PLAF7	K.KVIMSAPPKDDTPIYVM(+15.99)GINHHQYDTK.Q	Y	75.72	3113.5315	-1.9	1038.8491	3	51.02	F2:28586	4	118	144	Y
2	260	Q8IKK7|Q8IKK7_PLAF7	T.VHASTANQLVVDGPSK.G	Y	74.72	1621.8424	-3.3	811.9258	2	43.11	F2:19440	2	179	194	N
2	260	Q8IKK7|Q8IKK7_PLAF7	T.TVHASTANQLVVDGPSK.G	Y	74.34	1722.8900	-1.4	862.4510	2	42.99	F2:19313	6	178	194	N
2	260	Q8IKK7|Q8IKK7_PLAF7	K.VIMSAPPKDDTPIYVM(+15.99)GINHHQYDTK.Q	Y	74.19	2985.4365	-1.6	996.1512	3	53.58	F2:31609	10	119	144	Y
2	260	Q8IKK7|Q8IKK7_PLAF7	K.VSVFAEKDPSQIPWGK.C	Y	74.08	1786.9253	-2.3	894.4678	2	65.03	F2:45176	8	74	89	N
2	260	Q8IKK7|Q8IKK7_PLAF7	L.MTTVHASTANQLVVDGPSK.G	Y	73.38	1954.9783	-1.8	978.4946	2	47.95	F2:24979	3	176	194	N
2	260	Q8IKK7|Q8IKK7_PLAF7	K.AAEGPLKGILGYTEDEVVSQDFVHDNR.S	Y	73.13	2958.4358	1.2	987.1537	3	84.28	F2:67353	2	268	294	N
2	260	Q8IKK7|Q8IKK7_PLAF7	K.VIM(+15.99)SAPPKDDTPIYVM(+15.99)GINHHQYDTK.Q	Y	72.94	3001.4314	-2.8	1001.4816	3	49.33	F2:26597	8	119	144	Y
2	260	Q8IKK7|Q8IKK7_PLAF7	K.C(+57.02)QVDVVC(+57.02)ESTGVFLTK.E	Y	72.67	1840.8699	-3.3	921.4391	2	70.27	F2:51307	30	90	105	Y
2	260	Q8IKK7|Q8IKK7_PLAF7	V.HASTANQLVVDGPSK.G	Y	72.47	1522.7739	-0.6	762.3938	2	41.39	F2:17651	2	180	194	N
2	260	Q8IKK7|Q8IKK7_PLAF7	K.LVSWYDNEWGYSNR.V	Y	72.40	1787.7903	-1.9	894.9008	2	75.61	F2:57502	29	313	326	N
2	260	Q8IKK7|Q8IKK7_PLAF7	K.YDSVHGQFPC(+57.02)EVTHADGF.L	Y	71.28	2064.8635	-3.1	1033.4358	2	60.80	F2:40160	3	49	66	Y
2	260	Q8IKK7|Q8IKK7_PLAF7	K.VLPELNGKLTGVAFRVPIGTVSVVDLVC(+57.02)R.L	Y	71.26	3107.7529	0.7	1036.9257	3	97.71	F2:81825	1	223	251	Y
2	260	Q8IKK7|Q8IKK7_PLAF7	L.GYTEDEVVSQDFVHDNR.S	Y	71.11	2008.8762	-2.1	1005.4432	2	75.12	F2:56974	2	278	294	N
2	260	Q8IKK7|Q8IKK7_PLAF7	R.LQKPAKYEEVALEIKK.A	Y	71.00	1886.0876	-1.6	944.0496	2	48.50	F2:25613	6	252	267	N
2	260	Q8IKK7|Q8IKK7_PLAF7	K.QLIVSNASC(+57.02)TTNC(+57.02)LAPLAK.V	Y	70.80	2060.0396	-2.8	1031.0242	2	65.25	F2:45427	5	145	163	Y
2	260	Q8IKK7|Q8IKK7_PLAF7	R.KDIEVVAINDPFM(+15.99)DLNHLC(+57.02)YLLK.Y	Y	70.62	2775.3975	0.3	926.1401	3	95.80	F2:79853	4	26	48	Y
2	260	Q8IKK7|Q8IKK7_PLAF7	K.VINDRFGIVEGLMTTVHASTANQLVVDGPSK.G	Y	70.51	3267.6921	-0.6	1090.2373	3	89.84	F2:73518	2	164	194	N
2	260	Q8IKK7|Q8IKK7_PLAF7	K.YDSVHGQFPC(+57.02)EVTHADGFLL.I	Y	70.39	2291.0317	-0.2	1146.5229	2	79.74	F2:62223	3	49	68	Y
2	260	Q8IKK7|Q8IKK7_PLAF7	K.DIEVVAINDPFM(+15.99)DLNHLC(+57.02)YLLK.Y	Y	69.83	2647.3025	2.1	1324.6613	2	104.78	F2:88696	3	27	48	Y
2	260	Q8IKK7|Q8IKK7_PLAF7	M.SAPPKDDTPIYVMGINHHQYDTK.Q	Y	69.18	2626.2485	-2.5	876.4213	3	50.90	F2:28442	4	122	144	N
2	260	Q8IKK7|Q8IKK7_PLAF7	G.YTEDEVVSQDFVHDNR.S	Y	69.15	1951.8547	-2.0	976.9327	2	53.18	F2:31143	4	279	294	N
2	260	Q8IKK7|Q8IKK7_PLAF7	K.DIEVVAINDPFMDLNHLC(+57.02)YLLK.Y	Y	68.88	2631.3076	0.6	1316.6619	2	104.89	F2:88796	12	27	48	Y
2	260	Q8IKK7|Q8IKK7_PLAF7	I.MSAPPKDDTPIYVMGINHHQYDTK.Q	Y	68.12	2757.2891	-2.9	690.3276	4	59.79	F2:38989	2	121	144	N
2	260	Q8IKK7|Q8IKK7_PLAF7	F.KLVSWYDNEWGYSNR.V	Y	67.00	1915.8853	-3.5	958.9466	2	67.64	F2:48232	1	312	326	N
2	260	Q8IKK7|Q8IKK7_PLAF7	M.SAPPKDDTPIYVM(+15.99)GINHHQYDTK.Q	Y	66.19	2642.2434	-2.9	881.7526	3	46.23	F2:22980	4	122	144	Y
2	260	Q8IKK7|Q8IKK7_PLAF7	R.VLDLAVHITNN	Y	66.18	1207.6561	-2.0	604.8341	2	66.78	F2:47212	14	327	337	N
2	260	Q8IKK7|Q8IKK7_PLAF7	V.PIGTVSVVDLVC(+57.02)R.L	Y	66.11	1413.7650	-1.4	707.8888	2	103.63	F2:87668	3	239	251	Y
2	260	Q8IKK7|Q8IKK7_PLAF7	L.IVSNASC(+57.02)TTNC(+57.02)LAPLAK.V	Y	66.07	1818.8969	-2.1	910.4538	2	53.41	F2:31409	1	147	163	Y
2	260	Q8IKK7|Q8IKK7_PLAF7	R.LQKPAKYEEVALEIK.K	Y	65.44	1757.9927	-2.2	880.0016	2	51.94	F2:29685	6	252	266	N
2	260	Q8IKK7|Q8IKK7_PLAF7	I.LGYTEDEVVSQDFVHDNR.S	Y	65.39	2121.9602	-3.0	708.3253	3	75.72	F2:57620	2	277	294	N
2	260	Q8IKK7|Q8IKK7_PLAF7	K.DPSQIPWGK.C	Y	65.31	1026.5134	-4.1	514.2619	2	54.83	F2:33104	3	81	89	N
2	260	Q8IKK7|Q8IKK7_PLAF7	K.C(+57.02)QVDVVC(+57.02)ESTGVFLTKELASSHLK.G	Y	65.03	2706.3357	-0.6	677.5908	4	76.04	F2:57970	3	90	113	Y
2	260	Q8IKK7|Q8IKK7_PLAF7	D.SVHGQFPC(+57.02)EVTHADGFLLIGEK.K	Y	64.74	2440.1846	-3.6	814.3992	3	70.23	F2:51258	2	51	72	Y
2	260	Q8IKK7|Q8IKK7_PLAF7	K.VLPELNGKLTGVAFR.V	Y	63.74	1612.9301	-2.4	538.6494	3	69.13	F2:49963	3	223	237	N
2	260	Q8IKK7|Q8IKK7_PLAF7	K.AGLALNDNFFK.L	Y	63.50	1208.6189	-2.7	605.3151	2	74.15	F2:55843	6	302	312	N
2	260	Q8IKK7|Q8IKK7_PLAF7	F.RVPIGTVSVVDLVC(+57.02)R.L	Y	63.46	1668.9344	-3.9	557.3166	3	72.08	F2:53429	1	237	251	Y
2	260	Q8IKK7|Q8IKK7_PLAF7	K.DDTPIYVMGINHHQYDTKQLIVSNASC(+57.02)TTNC(+57.02)LAPLAK.V	Y	63.28	4188.0078	-1.7	1048.0074	4	75.69	F2:57587	2	127	163	Y
2	260	Q8IKK7|Q8IKK7_PLAF7	H.ASTANQLVVDGPSK.G	Y	63.16	1385.7151	-2.2	693.8633	2	44.10	F2:20542	2	181	194	N
2	260	Q8IKK7|Q8IKK7_PLAF7	S.VFAEKDPSQIPWGK.C	Y	63.13	1600.8248	-2.2	801.4179	2	64.61	F2:44695	1	76	89	N
2	260	Q8IKK7|Q8IKK7_PLAF7	L.LKYDSVHGQFPC(+57.02)EVTHADGFLLIGEK.K	Y	61.78	2959.4539	-4.7	987.4872	3	71.51	F2:52750	3	47	72	Y
2	260	Q8IKK7|Q8IKK7_PLAF7	K.DPSQIPWGKC(+57.02)QVDVVC(+57.02)ESTGVFLTKELASSHLK.G	Y	61.22	3714.8386	1.0	743.9758	5	87.70	F2:71153	1	81	113	Y
2	260	Q8IKK7|Q8IKK7_PLAF7	V.FAEKDPSQIPWGK.C	Y	60.70	1501.7565	-2.4	751.8837	2	64.67	F2:44761	1	77	89	N
2	260	Q8IKK7|Q8IKK7_PLAF7	D.PFMDLNHLC(+57.02)YLLK.Y	Y	59.13	1662.8262	0.6	832.4209	2	89.87	F2:73548	3	36	48	Y
2	260	Q8IKK7|Q8IKK7_PLAF7	K.YEEVALEIKK.A	Y	59.11	1220.6652	-2.2	611.3385	2	47.81	F2:24805	6	258	267	N
2	260	Q8IKK7|Q8IKK7_PLAF7	R.FGIVEGLMTTVHASTANQL.V	Y	58.32	1988.0037	-1.0	995.0081	2	98.01	F2:82135	3	169	187	N
2	260	Q8IKK7|Q8IKK7_PLAF7	K.V(+42.01)IMSAPPKDDTPIYVMGINHHQYDTK.Q	Y	58.23	3011.4521	-1.1	753.8695	4	72.62	F2:54065	1	119	144	Y
2	260	Q8IKK7|Q8IKK7_PLAF7	K.LTGVAFRVPIGTVSVVDLVC(+57.02)RLQKPAK.Y	Y	58.05	2922.6841	0.3	585.5443	5	90.95	F2:74739	1	231	257	Y
2	260	Q8IKK7|Q8IKK7_PLAF7	M.AVTKLGINGFGR.I	Y	57.43	1231.7036	-2.4	411.5742	3	52.02	F2:29775	3	2	13	N
2	260	Q8IKK7|Q8IKK7_PLAF7	L.KGILGYTEDEVVSQDFVHDNR.S	Y	57.12	2420.1606	-1.6	807.7262	3	67.91	F2:48547	1	274	294	N
2	260	Q8IKK7|Q8IKK7_PLAF7	F.AEKDPSQIPWGK.C	Y	56.59	1354.6881	1.2	678.3521	2	64.87	F2:44996	2	78	89	N
2	260	Q8IKK7|Q8IKK7_PLAF7	K.PAKYEEVALEIKK.A	Y	55.27	1516.8500	-2.5	506.6227	3	47.90	F2:24916	2	255	267	N
2	260	Q8IKK7|Q8IKK7_PLAF7	N.DPFMDLNHLC(+57.02)YLLK.Y	Y	54.99	1777.8531	0.7	593.6254	3	96.20	F2:80276	1	35	48	Y
2	260	Q8IKK7|Q8IKK7_PLAF7	K.YEEVALEIK.K	Y	54.89	1092.5702	-2.1	547.2912	2	57.16	F2:35851	4	258	266	N
2	260	Q8IKK7|Q8IKK7_PLAF7	K.LVSWYDNEWGYSNRVLDLAVHITNN	Y	54.22	2977.4358	-2.7	993.4832	3	101.41	F2:85559	2	313	337	N
2	260	Q8IKK7|Q8IKK7_PLAF7	M.KAGLALNDNFFK.L	Y	52.49	1336.7139	-2.9	669.3622	2	62.12	F2:41724	1	301	312	N
2	260	Q8IKK7|Q8IKK7_PLAF7	D.PSQIPWGK.C	Y	52.08	911.4865	-1.9	456.7496	2	49.32	F2:26586	2	82	89	N
2	260	Q8IKK7|Q8IKK7_PLAF7	D.TPIYVM(+15.99)GINHHQYDTK.Q	Y	52.05	1931.9199	-1.2	644.9798	3	45.81	F2:22518	1	129	144	Y
2	260	Q8IKK7|Q8IKK7_PLAF7	K.ELASSHLKGGAK.K	Y	52.02	1196.6512	0.4	399.8912	3	25.12	F3:7275	3	106	117	N
2	260	Q8IKK7|Q8IKK7_PLAF7	H.ADGFLLIGEK.K	Y	51.95	1061.5757	-1.9	531.7941	2	70.68	F2:51784	2	63	72	N
2	260	Q8IKK7|Q8IKK7_PLAF7	K.VIMSAPPK.D	Y	51.74	841.4731	0.2	421.7439	2	37.01	F3:16765	4	119	126	N
2	260	Q8IKK7|Q8IKK7_PLAF7	S.TANQLVVDGPSK.G	Y	51.53	1227.6459	0.4	614.8304	2	40.78	F3:19713	1	183	194	N
2	260	Q8IKK7|Q8IKK7_PLAF7	K.PAKYEEVALEIK.K	Y	50.90	1388.7551	-1.0	695.3842	2	53.59	F2:31628	2	255	266	N
2	260	Q8IKK7|Q8IKK7_PLAF7	R.FGIVEGLMTTVH.A	Y	50.69	1302.6642	0.1	652.3394	2	84.76	F3:54418	1	169	180	N
2	260	Q8IKK7|Q8IKK7_PLAF7	G.ILGYTEDEVVSQDFVHDNR.S	Y	50.42	2235.0444	-4.2	746.0189	3	68.20	F2:48887	1	276	294	N
2	260	Q8IKK7|Q8IKK7_PLAF7	R.KDIEVVAINDPFMDLNHLC(+57.02)Y.L	Y	50.23	2405.1394	0.1	802.7205	3	93.44	F2:77383	1	26	45	Y
2	260	Q8IKK7|Q8IKK7_PLAF7	D.PFM(+15.99)DLNHLC(+57.02)YLLK.Y	Y	49.25	1678.8210	-4.7	560.6116	3	77.32	F2:59453	1	36	48	Y
2	260	Q8IKK7|Q8IKK7_PLAF7	K.KAAEGPLKGILGYTEDEVVSQDFVHDNR.S	Y	48.97	3086.5308	-0.2	772.6398	4	77.60	F2:59758	1	267	294	N
2	260	Q8IKK7|Q8IKK7_PLAF7	K.KAAEGPLK.G	Y	48.80	812.4756	0.3	407.2452	2	29.95	F2:8369	2	267	274	N
2	260	Q8IKK7|Q8IKK7_PLAF7	R.VPIGTVSVVDLV.C	Y	47.66	1196.7017	-0.3	599.3579	2	96.01	F3:62840	2	238	249	N
2	260	Q8IKK7|Q8IKK7_PLAF7	R.SSIFDMK.A	Y	46.92	826.3895	0.5	414.2022	2	57.71	F3:33352	2	295	301	N
2	260	Q8IKK7|Q8IKK7_PLAF7	N.QLVVDGPSK.G	Y	46.84	941.5182	0.0	471.7664	2	37.11	F3:16854	1	186	194	N
2	260	Q8IKK7|Q8IKK7_PLAF7	M.A(+42.01)VTKLGINGFGR.I	Y	46.23	1273.7142	-2.0	637.8631	2	68.09	F2:48756	1	2	13	Y
2	260	Q8IKK7|Q8IKK7_PLAF7	K.VIM(+15.99)SAPPK.D	Y	46.03	857.4681	0.1	429.7414	2	32.65	F2:10400	7	119	126	Y
2	260	Q8IKK7|Q8IKK7_PLAF7	N.ASC(+57.02)TTNC(+57.02)LAPLAK.V	Y	45.78	1405.6693	-1.7	703.8408	2	47.20	F3:24973	1	151	163	Y
2	260	Q8IKK7|Q8IKK7_PLAF7	V.VAINDPFMDLNHLC(+57.02)YLLK.Y	Y	45.74	2175.0857	1.7	726.0370	3	99.91	F2:84120	1	31	48	Y
2	260	Q8IKK7|Q8IKK7_PLAF7	K.ELASSHLK.G	Y	44.54	883.4763	0.0	442.7455	2	33.71	F2:11220	3	106	113	N
2	260	Q8IKK7|Q8IKK7_PLAF7	I.MSAPPKDDTPIYVM(+15.99)GINHHQYDTK.Q	Y	43.64	2773.2839	-3.1	694.3261	4	53.65	F2:31698	1	121	144	Y
2	260	Q8IKK7|Q8IKK7_PLAF7	K.VLPELNGK.L	Y	43.48	868.5018	-2.0	435.2573	2	46.73	F2:23547	16	223	230	N
2	260	Q8IKK7|Q8IKK7_PLAF7	N.C(+57.02)LAPLAK.V	Y	41.82	771.4313	-0.9	386.7226	2	88.86	F1:45586	4	157	163	Y
2	260	Q8IKK7|Q8IKK7_PLAF7	E.VVSQDFVHDNR.S	Y	41.55	1314.6316	-4.7	658.3200	2	75.64	F2:57536	1	284	294	N
2	260	Q8IKK7|Q8IKK7_PLAF7	F.MDLNHLC(+57.02)YLLK.Y	Y	41.41	1418.7051	-1.1	473.9084	3	76.16	F2:58105	1	38	48	Y
2	260	Q8IKK7|Q8IKK7_PLAF7	R.S(+42.01)SIFDM(+15.99)KAGLALNDNFFK.L	Y	41.40	2075.0034	-1.0	1038.5079	2	99.06	F2:83232	3	295	312	Y
2	260	Q8IKK7|Q8IKK7_PLAF7	K.LGINGFGR.I	Y	41.27	832.4555	0.0	417.2350	2	54.97	F3:31168	4	6	13	N
2	260	Q8IKK7|Q8IKK7_PLAF7	T.T(+42.01)VHASTANQLVVDGPSK.G	Y	41.11	1764.9006	-1.4	589.3066	3	44.15	F2:20602	1	178	194	Y
2	260	Q8IKK7|Q8IKK7_PLAF7	M.GINHHQYDTK.Q	Y	40.55	1211.5684	0.2	404.8635	3	28.40	F2:7220	2	135	144	N
2	260	Q8IKK7|Q8IKK7_PLAF7	W.YDNEWGYSNR.V	Y	40.37	1302.5265	-0.2	652.2704	2	46.61	F3:24486	1	317	326	N
2	260	Q8IKK7|Q8IKK7_PLAF7	K.KVSVFAEK.D	Y	39.79	906.5175	-2.1	454.2650	2	41.87	F2:18136	1	73	80	N
2	260	Q8IKK7|Q8IKK7_PLAF7	K.KVIM(+15.99)SAPPK.D	Y	39.38	985.5630	0.5	493.7890	2	33.18	F2:10801	3	118	126	Y
2	260	Q8IKK7|Q8IKK7_PLAF7	K.V(+42.01)IM(+15.99)SAPPKDDTPIYVMGINHHQYDTK.Q	Y	39.36	3027.4470	7.6	757.8748	4	50.96	F3:27993	2	119	144	Y
2	260	Q8IKK7|Q8IKK7_PLAF7	R.VPIGTVSVVDL.V	Y	39.34	1097.6332	-0.2	549.8237	2	87.26	F2:70687	1	238	248	N
2	260	Q8IKK7|Q8IKK7_PLAF7	K.LTGVAFR.V	Y	38.91	762.4388	-1.7	382.2260	2	48.42	F2:25521	4	231	237	N
2	260	Q8IKK7|Q8IKK7_PLAF7	R.SSIFDM(+15.99)K.A	Y	38.68	842.3844	-1.6	422.1988	2	43.20	F3:21735	2	295	301	Y
2	260	Q8IKK7|Q8IKK7_PLAF7	K.VSVFAEK.D	Y	37.94	778.4225	0.5	390.2187	2	41.28	F3:20120	5	74	80	N
2	260	Q8IKK7|Q8IKK7_PLAF7	R.FGIVEGLMTTVHASTAN.Q	Y	36.88	1746.8611	1.8	874.4394	2	89.38	F2:73000	2	169	185	N
2	260	Q8IKK7|Q8IKK7_PLAF7	Y.EEVALEIKK.A	Y	36.57	1057.6019	-2.9	529.8067	2	47.88	F2:24891	1	259	267	N
2	260	Q8IKK7|Q8IKK7_PLAF7	K.GILGYTEDEVVSQDFVHD.N	Y	36.39	2021.9218	1.7	1011.9699	2	85.52	F2:68771	1	275	292	N
2	260	Q8IKK7|Q8IKK7_PLAF7	K.DIEVVAINDPFM(+15.99)DLNHLC(+57.02)Y.L	Y	35.99	2293.0396	-0.5	1147.5265	2	103.83	F2:87853	1	27	45	Y
2	260	Q8IKK7|Q8IKK7_PLAF7	K.VSVFAEKDPSQIPW.G	Y	35.86	1601.8090	0.5	801.9122	2	80.04	F2:62564	2	74	87	N
2	260	Q8IKK7|Q8IKK7_PLAF7	Y.VM(+15.99)GINHHQYDTK.Q	Y	34.75	1457.6721	0.1	486.8980	3	32.98	F2:10648	2	133	144	Y
2	260	Q8IKK7|Q8IKK7_PLAF7	K.QLIVSNASC(+57.02)TTN.C	Y	34.55	1306.6188	-2.6	654.3149	2	48.17	F2:25227	1	145	156	Y
2	260	Q8IKK7|Q8IKK7_PLAF7	I.GTVSVVDLVC(+57.02)R.L	Y	33.24	1203.6282	-3.8	602.8191	2	66.01	F2:46319	1	241	251	Y
2	260	Q8IKK7|Q8IKK7_PLAF7	A.KYEEVALEIKK.A	Y	32.90	1348.7601	-1.2	450.5934	3	45.03	F2:21608	1	257	267	N
2	260	Q8IKK7|Q8IKK7_PLAF7	L.ALNDNFFK.L	Y	32.04	967.4763	-0.3	484.7453	2	59.55	F3:34806	1	305	312	N
[truncated: 34,188 more rows]
