# Supplementary material for: APEX2-based proximity proteomic analysis identifies candidate interactors for Plasmodium falciparum knob-associated histidine-rich protein in infected erythrocytes
Source: Sci Rep. 2024 May 16;14:11242. doi: 10.1038/s41598-024-61295-w (PMC11099048; doi:10.1038/s41598-024-61295-w)
Supplement: Supplementary file 1 — Supplementary Information. [file 41598_2024_61295_MOESM1_ESM.zip › SREP-23-04326-s5.xlsx]

## Sheet: KAHRP BP+_Exclusive BP Pept
Protein Accession	Peptide	Unique	-10lgP	Mass	ppm	m/z	z	RT	Scan	#Spec	Start	End	PTM
P68871|HBB_HUMAN	K.EFTPPVQAAY(+361.15)QK.V	Y	68.49	1738.8389	1.2	870.4277	2	103.80	F1:62600	3	122	133	Y
P68871|HBB_HUMAN	K.VVAGVANALAHKY(+361.15)H	Y	61.87	1809.9348	-1.3	604.3181	3	61.59	F2:41906	23	134	147	Y
P68871|HBB_HUMAN	R.LLVVY(+361.15)PWTQR.F	Y	52.27	1634.8643	-3.7	818.4364	2	95.58	F2:79634	12	32	41	Y
P02730|B3AT_HUMAN	K.ATFDEEEGRDEY(+361.15)DEVAM(+15.99)PV	Y	49.10	2578.0515	-0.7	1290.0321	2	73.68	F3:58300	1	893	911	Y
P02730|B3AT_HUMAN	R.YQSSPAKPDSSFY(+361.15)K.G	Y	47.01	1964.8978	0.9	655.9738	3	53.09	F3:37660	2	347	360	Y
P02730|B3AT_HUMAN	Q.DDY(+361.15)EDMMEENLEQEEY(+361.15)EDPDIPESQM(+15.99)EEPAAHDTEATATDYHTTSHPGTHK.V	Y	25.62	6645.6558	-4.4	1330.1326	5	61.07	F3:45892	2	6	56	Y
P02730|B3AT_HUMAN	S.S(+42.01)PAKPDSSFY(+361.15)KGLDLNGGPDDPLQQTGQLFGGLVR.D	Y	21.16	4076.9941	-8.7	1359.9935	3	96.66	F3:77187	1	350	384	Y
P02730|B3AT_HUMAN	E.ELQDDY(+361.15)EDM(+15.99)M(+15.99)EENLEQEEYEDPDIPESQM(+15.99)EEPAAHDTEATATDYHTTSHPGTHK.V	Y	20.84	6686.6851	-3.0	1338.3403	5	56.94	F3:41646	2	3	56	Y
P02730|B3AT_HUMAN	E.L(+42.01)QDDY(+361.15)EDM(+15.99)M(+15.99)EENLEQEEYEDPDIPESQM(+15.99)EEPAAHDTEATATDYHTTSHPGTHK.V	Y	17.00	6599.6528	-1.3	1100.9480	6	83.33	F2:66825	1	4	56	Y
P02549|SPTA1_HUMAN	K.HEIDSY(+361.15)DDRFQSADETGQDLVNANHEASDEVR.E	Y	60.50	4022.7249	-1.3	1006.6872	4	63.24	F3:48056	1	417	448	Y
P02549|SPTA1_HUMAN	K.SY(+361.15)EDPTNIQGK.Y	Y	51.58	1611.7239	-2.0	806.8676	2	57.79	F3:42545	1	80	90	Y
P02549|SPTA1_HUMAN	R.Y(+361.15)QSFK.E	N	27.13	1032.4739	0.0	517.2442	2	52.75	F3:37330	1	35	39	Y
P02549|SPTA1_HUMAN	Q.Y(+42.01)(+361.15)LADLHEAETWIR.E	Y	20.64	2018.9559	-8.4	1010.4767	2	102.60	F2:86230	1	904	916	Y
P11277|SPTB1_HUMAN	K.VIQGQTDPEY(+361.15)LLLGQR.L	Y	56.80	2190.1143	-0.8	1096.0635	2	83.10	F3:66479	2	1127	1142	Y
P11277|SPTB1_HUMAN	K.LVAEGNLY(+361.15)SDK.I	Y	50.17	1568.7544	-2.3	785.3827	2	63.34	F3:48161	2	1234	1244	Y
Q8IKK7|Q8IKK7_PLAF7	I.Y(+42.01)VM(+15.99)GINHHQY(+361.15)DTKQLIVSNASC(+57.02)TTNC(+57.02)LAPLAK.V	Y	38.01	4065.9209	-7.2	1356.3044	3	65.66	F2:46718	1	132	163	Y
Q8I492|Q8I492_PLAF7	R.NAPY(+361.15)IDDPLWGSVVTDKR.N	Y	56.58	2406.1677	1.8	803.0646	3	83.77	F3:67020	5	110	127	Y
Q8I492|Q8I492_PLAF7	K.VSGPY(+361.15)ENSENSNVTSESEETKK.L	Y	56.19	2775.2180	0.3	926.0802	3	47.37	F3:31771	2	341	362	Y
Q8I492|Q8I492_PLAF7	R.TFDEDHLY(+361.15)SIR.N	Y	45.80	1755.7926	-3.2	586.2696	3	67.73	F3:52555	2	92	102	Y
Q8I492|Q8I492_PLAF7	R.IY(+361.15)EETK.Y	Y	28.57	1142.5317	-2.9	572.2715	2	47.42	F3:31825	2	308	313	Y
Q8I492|Q8I492_PLAF7	E.Y(+42.01)(+361.15)LMKELEEMDESDVEK.A	Y	24.78	2390.0366	9.1	797.6934	3	57.16	F3:41877	1	166	181	Y
Q8I0P6|Q8I0P6_PLAF7	G.HIIY(+361.15)K.L	N	26.56	1033.5419	-1.8	517.7773	2	50.22	F3:34743	1	26	30	Y
A0A143ZWU2|A0A143ZWU2_PLAF7	R.EY(+361.15)AADPEYRK.H	Y	47.87	1601.7184	-1.8	801.8651	2	47.22	F3:31616	3	238	247	Y
A0A143ZWU2|A0A143ZWU2_PLAF7	R.KHLEIFY(+361.15)K.I	Y	44.22	1437.7478	-4.2	719.8782	2	58.41	F2:38175	10	247	254	Y
A0A143ZWU2|A0A143ZWU2_PLAF7	R.EY(+361.15)AADPEYR.K	Y	40.91	1473.6234	0.3	737.8192	2	96.88	F1:57154	17	238	246	Y
A0A143ZWU2|A0A143ZWU2_PLAF7	R.EYAADPEY(+361.15)R.K	Y	38.36	1473.6234	-2.2	737.8174	2	59.98	F3:44780	2	238	246	Y
A0A143ZWU2|A0A143ZWU2_PLAF7	K.HLEIFY(+361.15)K.I	Y	34.82	1309.6528	-3.5	655.8314	2	73.00	F2:55284	11	248	254	Y
A0A143ZWU2|A0A143ZWU2_PLAF7	R.EY(+361.15)ASDPEYR.K	Y	33.57	1489.6183	-2.6	745.8145	2	54.26	F3:38859	3	288	296	Y
A0A143ZWU2|A0A143ZWU2_PLAF7	I.M(+15.99)(+42.01)REY(+361.15)AADPEYR.K	Y	25.89	1818.7705	5.2	910.3972	2	69.20	F1:35383	2	236	246	Y
A0A143ZWU2|A0A143ZWU2_PLAF7	M.R(+42.01)EY(+361.15)AADPEYR.K	Y	22.52	1671.7351	-6.6	558.2487	3	69.22	F1:35403	3	237	246	Y
A0A143ZWU2|A0A143ZWU2_PLAF7	R.EYAADPEY(+361.15)RK.H	Y	17.99	1601.7184	1.1	534.9140	3	49.65	F3:34156	1	238	247	Y
Q8I0U8|Q8I0U8_PLAF7	T.Y(+42.01)(+361.15)NVEK.Q	N	18.47	1054.4794	-1.3	528.2463	2	60.09	F1:28288	3	540	544	Y
Q8IB24|Q8IB24_PLAF7	Q.IFTTY(+361.15)ADNQPGVLIQVYEGER.A	N	46.95	2773.3420	-7.4	1387.6680	2	78.70	F3:62805	2	440	460	Y
Q8IHN4|Q8IHN4_PLAF7	E.T(+42.01)VLDY(+361.15)YIDDIIKR.I	Y	17.13	2029.0229	-2.5	677.3466	3	80.69	F2:63963	1	5851	5863	Y
Q76NM3|Q76NM3_PLAF7	A.ESY(+361.15)LK.D	N	16.24	999.4735	4.1	500.7461	2	35.67	F3:19884	1	248	252	Y
Q9TY95|SERA5_PLAF7	R.LLIY(+361.15)HSEENINTLK.N	Y	23.42	2047.0448	-1.2	683.3547	3	68.16	F3:52951	1	475	488	Y
Q6LFH8|OAT_PLAF7	Q.DY(+361.15)MNNELTYGAHNYDPIPVVLK.R	Y	36.44	2926.3669	-6.1	1464.1819	2	81.25	F3:65000	1	12	33	Y
Q6LFH8|OAT_PLAF7	D.Y(+42.01)(+361.15)M(+15.99)NNELTYGAHNYDPIPVVLK.R	Y	29.20	2869.3455	-7.5	957.4485	3	80.35	F2:63574	1	13	33	Y
O77310|O77310_PLAF7	I.Y(+42.01)(+361.15)NINNK.L	N	18.80	1167.5382	3.0	584.7781	2	55.43	F2:34645	1	798	803	Y
Q8IDQ9|Q8IDQ9_PLAF7	K.QRKY(+361.15)TLITVEEY(+361.15)ADILTAC(+57.02)NFK.N	Y	20.21	3397.6548	1.6	1133.5607	3	112.67	F2:94025	1	178	199	Y
Q8I4R5|Q8I4R5_PLAF7	K.IVFAIY(+361.15)K.N	Y	16.45	1213.6569	5.7	607.8392	2	39.33	F3:23563	8	293	299	Y
K7NTP5|K7NTP5_PLAF7	Q.IFTTY(+361.15)ADNQPGVLIQVYEGER.A	N	46.95	2773.3420	-7.4	1387.6680	2	78.70	F3:62805	2	458	478	Y
K7NTP5|K7NTP5_PLAF7	Y.C(+57.02)Y(+361.15)NVK.N	N	18.01	1043.4568	3.7	522.7376	2	67.87	F1:34342	1	577	581	Y
Q8ILZ1|Q8ILZ1_PLAF7	M.Y(+42.01)(+361.15)TELHIYNK.I	Y	26.49	1582.7489	-3.6	528.5883	3	38.70	F3:22916	1	597	605	Y
Q8ILZ1|Q8ILZ1_PLAF7	G.VC(+57.02)SY(+361.15)LEHDKSQMYTELHIYNK.I	Y	23.28	3018.3713	0.8	604.6820	5	71.44	F2:53453	1	585	605	Y
Q8ILZ1|Q8ILZ1_PLAF7	L.Y(+361.15)EKLTWIY(+361.15)DNIYMIK.R	Y	19.46	2714.2986	-4.1	679.5792	4	92.76	F2:76816	1	560	574	Y
Q8I3M5|Q8I3M5_PLAF7	N.TLNY(+361.15)YK.K	N	16.55	1161.5529	7.1	581.7878	2	37.16	F2:14097	1	25	30	Y
Q76NL8|Q76NL8_PLAF7	Y.ENY(+361.15)LK.L	N	16.39	1026.4844	-1.0	514.2490	2	60.49	F3:45296	1	893	897	Y
A0A144A2H0|A0A144A2H0_PLAF7	E.K(+42.01)IIY(+361.15)NNNFDDVNKK.D	Y	30.28	2127.0459	9.5	532.7738	4	45.53	F2:22942	1	268	281	Y
A0A144A2H0|A0A144A2H0_PLAF7	K.KY(+361.15)DISLSPYINLM(+15.99)IY(+361.15)K.L	Y	15.94	2698.3250	-4.1	540.6700	5	77.30	F2:60150	1	439	454	Y
A0A144A026|A0A144A026_PLAF7	K.QYTDSVTY(+361.15)LMDGFK.S	Y	60.87	2027.9009	-1.9	1014.9557	2	93.77	F2:77838	3	84	97	Y
A0A144A026|A0A144A026_PLAF7	K.HLIY(+361.15)K.N	N	26.56	1033.5419	-1.8	517.7773	2	50.22	F3:34743	1	143	147	Y
P32119|PRDX2_HUMAN	R.LSEDY(+361.15)GVLK.T	Y	19.07	1383.6744	2.3	692.8461	2	61.15	F2:41387	1	111	119	Y
A0A2R8YD30|A0A2R8YD30_HUMAN	R.ERLDGENIY(+361.15)IR.H	Y	35.46	1737.8508	-0.6	580.2905	3	62.94	F3:47754	1	443	453	Y
A0A2R8YD30|A0A2R8YD30_HUMAN	R.LDGENIY(+361.15)IR.H	Y	26.72	1452.7070	2.8	727.3629	2	72.75	F3:57396	1	445	453	Y
P11171|EPB41_HUMAN	R.ERLDGENIY(+361.15)IR.H	Y	35.46	1737.8508	-0.6	580.2905	3	62.94	F3:47754	1	652	662	Y
P11171|EPB41_HUMAN	R.LDGENIY(+361.15)IR.H	Y	26.72	1452.7070	2.8	727.3629	2	72.75	F3:57396	1	654	662	Y
C0H5H0|C0H5H0_PLAF7	K.L(+42.01)EEY(+361.15)EDWLY(+361.15)TEKDEPLENVSNK.I	Y	28.47	3506.5574	-7.7	877.6398	4	84.15	F3:67328	1	723	744	Y
Q8I2G2|Q8I2G2_PLAF7	R.FYSILENY(+361.15)VC(+57.02)MY(+361.15)IK.R	Y	16.59	2564.1653	0.7	642.0491	4	66.92	F3:51767	1	1206	1219	Y
A0A5K1K931|A0A5K1K931_PLAF7	K.NY(+361.15)VIK.I	N	19.93	996.5103	-7.7	499.2585	2	48.49	F3:32975	1	340	344	Y
Q8ID66|PF92_PLAF7	K.NY(+361.15)VIK.I	N	19.93	996.5103	-7.7	499.2585	2	48.49	F3:32975	1	340	344	Y
Q8IAV1|Q8IAV1_PLAF7	K.LDVNY(+361.15)HGIY(+361.15)LLIK.R	Y	17.04	2282.1631	2.5	571.5495	4	75.48	F3:59923	4	839	851	Y
Q8IAV1|Q8IAV1_PLAF7	Y.FY(+361.15)YLLK.N	N	15.89	1206.6147	-7.1	604.3104	2	45.05	F3:29428	1	1154	1159	Y
Q8IDZ9|Q8IDZ9_PLAF7	Y.ISGY(+361.15)R.V	N	16.17	955.4586	-0.1	478.7365	2	34.43	F3:18499	1	54	58	Y
P35612|ADDB_HUMAN	R.IENPNQFVPLY(+361.15)TDPQEVLEMR.N	Y	50.09	2892.3826	-1.7	965.1331	3	97.32	F3:77695	1	479	499	Y
Q8ILA1|Q8ILA1_PLAF7	K.SIDY(+361.15)AK.Q	N	16.75	1056.4950	-1.2	529.2542	2	28.09	F3:11968	2	745	750	Y
O97247|O97247_PLAF7	R.Q(+42.01)LIY(+361.15)NY(+361.15)PEQIFR.E	Y	22.63	2347.1169	9.9	783.3873	3	98.93	F3:78934	2	296	307	Y
Q8IKR1|Q8IKR1_PLAF7	L.FY(+361.15)VFLFLPPTIGLIFSIIEC(+57.02)IWVSNINIK.G	Y	19.86	3817.0430	3.3	1273.3591	3	107.64	F2:90448	1	4	32	Y
Q8I2G1|Q8I2G1_PLAF7	K.LTTTY(+361.15)DQTK.E	Y	37.21	1430.6752	0.8	716.3455	2	56.55	F3:41245	1	381	389	Y
Q8IJ76|Q8IJ76_PLAF7	K.Y(+361.15)DENTQGNDSFK.N	Y	52.53	1777.7253	-1.5	889.8687	2	57.10	F3:41814	3	172	183	Y
KAHRP-Flag-APEX-2	G.M(+15.99)DY(+361.15)KDDDDKGK.S	Y	20.10	1705.6963	-2.4	569.5714	3	32.98	F3:17007	1	655	665	Y
Q8IEN3|Q8IEN3_PLAF7	N.Y(+361.15)GIEK.V	N	21.44	969.4630	-0.8	485.7384	2	54.65	F3:39269	1	126	130	Y
Q8IBF2|Q8IBF2_PLAF7	K.NY(+361.15)VSEFK.N	Y	26.14	1246.5692	-2.8	624.2902	2	67.99	F3:52795	1	614	620	Y
Q8IKH3|Q8IKH3_PLAF7	K.HIFY(+361.15)NK.M	N	17.17	1181.5691	-2.9	394.8625	3	34.00	F2:11535	1	448	453	Y
C0H551|C0H551_PLAF7	E.LYEY(+361.15)IK.D	N	18.27	1188.5889	6.1	595.3054	2	65.53	F2:46577	1	12	17	Y
Q8IIB7|Q8IIB7_PLAF7	L.LFY(+361.15)GK.E	N	16.75	987.4888	-9.4	494.7470	2	59.00	F2:38860	1	95	99	Y
Q8IIA4|Q8IIA4_PLAF7	N.E(+42.01)KNEKNHDNDDNVHNNNNY(+361.15)PINHDDLHNNEK.K	Y	16.18	4155.7749	-1.4	1039.9496	4	35.65	F2:12848	1	797	827	Y
Q8IJI4|Q8IJI4_PLAF7	K.DIIEEY(+361.15)DKFK.K	Y	16.36	1659.7854	-7.7	830.8936	2	80.31	F2:63528	1	1261	1270	Y
Q8IIL0|Q8IIL0_PLAF7	K.SY(+361.15)VSIPDDK.F	Y	16.38	1383.6379	-6.5	692.8217	2	78.70	F2:61732	3	378	386	Y
Q8I206|Q8I206_PLAF7	F.LQTTTEIPIDGTIY(+361.15)DTSK.K	Y	53.28	2356.1509	-0.4	1179.0823	2	79.44	F3:63451	5	291	308	Y
Q8I206|Q8I206_PLAF7	F.LQTTTEIPIDGTIY(+361.15)DTSKK.D	Y	38.93	2484.2458	-1.2	829.0883	3	71.58	F3:56275	1	291	309	Y
Q8I206|Q8I206_PLAF7	K.LKEY(+361.15)EQK.Y	Y	23.98	1297.6376	-1.4	649.8251	2	40.10	F3:24413	1	204	210	Y
Q8I206|Q8I206_PLAF7	R.C(+57.02)Y(+361.15)EERPNR.F	Y	21.38	1483.6337	-0.1	495.5518	3	38.53	F3:22720	1	214	221	Y
Q8IIR9|Q8IIR9_PLAF7	K.KIYIPKFY(+361.15)ADVNIHKPK.E	Y	19.50	2434.3235	-4.3	487.8699	5	50.92	F2:29304	1	9	25	Y
C6KSV3|C6KSV3_PLAF7	K.ENY(+361.15)IK.W	N	16.39	1026.4844	-1.0	514.2490	2	60.49	F3:45296	1	309	313	Y
P28289|TMOD1_HUMAN	K.Y(+361.15)RDLDEDEILGALTEEELR.T	Y	42.64	2639.2424	1.4	880.7560	3	91.88	F3:73489	1	10	28	Y
P28289|TMOD1_HUMAN	R.SNDPVAY(+361.15)ALAEMLK.E	Y	19.48	1881.9004	0.4	941.9578	2	101.49	F3:80902	1	236	249	Y
Q8IIV2|Q8IIV2_PLAF7	K.TVTAMDIVY(+361.15)SLK.R	Y	52.08	1700.8517	-0.4	851.4328	2	92.19	F2:76225	1	81	92	Y
P0DMV8|HS71A_HUMAN	M(+15.99)(+42.01)AKAAAIGIDLGTTY(+361.15)SC(+57.02)VGVFQHGK.V	Y	24.67	3013.4500	0.1	754.3699	4	71.43	F3:56130	1	1	25	Y
P0DMV9|HS71B_HUMAN	M(+15.99)(+42.01)AKAAAIGIDLGTTY(+361.15)SC(+57.02)VGVFQHGK.V	Y	24.67	3013.4500	0.1	754.3699	4	71.43	F3:56130	1	1	25	Y
Q8IC43|Q8IC43_PLAF7	R.NPSQSGPY(+361.15)R.H	Y	46.06	1365.6135	-3.5	683.8116	2	50.52	F3:35045	4	29	37	Y
Q8IC43|Q8IC43_PLAF7	R.TPY(+361.15)MQLHK.N	Y	43.65	1377.6573	-2.6	460.2252	3	54.26	F3:38864	1	45	52	Y
Q8IC43|Q8IC43_PLAF7	R.TPY(+361.15)M(+15.99)QLHK.N	Y	43.52	1393.6522	-1.2	697.8326	2	46.73	F3:31114	2	45	52	Y
C0H4L1|C0H4L1_PLAF7	R.VASASY(+361.15)IK.K	Y	17.08	1198.6056	3.0	600.3119	2	99.22	F1:58989	1	549	556	Y
C0H4L1|C0H4L1_PLAF7	D.ENY(+361.15)LK.K	N	16.39	1026.4844	-1.0	514.2490	2	60.49	F3:45296	1	249	253	Y
A0A143ZVM1|A0A143ZVM1_PLAF7	I.Y(+42.01)(+361.15)NINNK.I	N	18.80	1167.5382	3.0	584.7781	2	55.43	F2:34645	1	795	800	Y
A0A143ZVM1|A0A143ZVM1_PLAF7	R.KC(+57.02)Y(+361.15)LDER.Y	Y	17.21	1343.6002	4.5	672.8104	2	23.27	F3:7990	1	510	516	Y
Q8IAK9|Q8IAK9_PLAF7	R.EFLY(+361.15)FINSK.R	Y	16.34	1520.7373	-6.4	761.3710	2	62.98	F2:43566	2	1182	1190	Y
Q8IC42|Q8IC42_PLAF7	K.ESQLY(+361.15)K.N	Y	16.03	1127.5321	-0.9	564.7728	2	52.10	F3:36724	1	134	139	Y
C0H4V4|C0H4V4_PLAF7	K.LLMY(+361.15)YY(+361.15)R.D	Y	17.07	1742.8022	0.9	581.9419	3	64.31	F2:45139	1	374	380	Y
O96279|O96279_PLAF7	I.Y(+42.01)(+361.15)NINNK.I	N	18.80	1167.5382	3.0	584.7781	2	55.43	F2:34645	1	825	830	Y
Q8I574|Q8I574_PLAF7	F.SLDY(+361.15)AK.K	N	16.75	1056.4950	-1.2	529.2542	2	28.09	F3:11968	2	235	240	Y
Q8I377|Q8I377_PLAF7	K.KETNEY(+361.15)NIK.D	Y	16.63	1498.7125	5.1	500.5807	3	25.54	F3:9807	3	379	387	Y
P07384|CAN1_HUMAN	K.Y(+361.15)LGQDYEQLR.V	Y	20.29	1644.7606	9.0	823.3950	2	70.50	F1:36444	2	37	46	Y
Q8I488|Q8I488_PLAF7	K.EGPSY(+361.15)EDKK.N	Y	25.22	1412.6282	-0.6	471.8831	3	39.85	F3:24140	1	147	155	Y
Q8IDX8|Q8IDX8_PLAF7	K.INLDEY(+361.15)GK.K	Y	32.27	1311.6168	-3.5	656.8134	2	64.30	F3:49139	1	235	242	Y
Q8I447|Q8I447_PLAF7	F.S(+42.01)THY(+361.15)HLLVEEVK.H	Y	20.76	1856.9131	-2.8	619.9766	3	83.51	F2:67019	1	1237	1248	Y
Q8I447|Q8I447_PLAF7	K.K(+42.01)DAIY(+361.15)PFFQKLFHLFY(+361.15)AHYEK.Y	Y	16.60	3468.6868	2.9	868.1815	4	84.47	F3:67588	2	1019	1039	Y
Q8IHR6|Q8IHR6_PLAF7	N.IY(+361.15)YNK.D	N	22.18	1060.5051	-7.0	531.2561	2	59.71	F2:39709	1	284	288	Y
Q8IM15|Q8IM15_PLAF7	R.FFDGPLNY(+361.15)EK.L	Y	29.59	1589.7224	-1.2	795.8676	2	78.00	F3:62223	1	300	309	Y
Q8I2J3|Q8I2J3_PLAF7	E.LY(+361.15)YNK.Y	N	22.18	1060.5051	-7.0	531.2561	2	59.71	F2:39709	1	485	489	Y
Q8IDG9|Q8IDG9_PLAF7	R.TSY(+361.15)TEVK.H	Y	20.19	1187.5532	-2.3	594.7825	2	54.11	F3:38697	1	111	117	Y
Q8II73|Q8II73_PLAF7	K.Y(+361.15)Y(+361.15)NY(+361.15)ENHSAAFKLPAFLLK.E	Y	15.84	3371.6008	-0.7	843.9069	4	101.16	F3:80653	1	298	316	Y
Q8I3Z1|MLRR1_PLAF7	K.Y(+361.15)GIEK.H	N	21.44	969.4630	-0.8	485.7384	2	54.65	F3:39269	1	1785	1789	Y
Q8I487|Q8I487_PLAF7	K.GYY(+361.15)LAK.K	Y	33.84	1074.5208	-2.3	538.2664	2	59.39	F3:44176	1	243	248	Y
Q8I4Y9|Q8I4Y9_PLAF7	K.KEY(+361.15)FI.I	N	17.16	1059.5099	-2.7	530.7608	2	78.76	F2:61806	6	752	756	Y
Q8IL56|Q8IL56_PLAF7	K.NVIVPGDY(+361.15)R.T	Y	17.93	1392.6859	3.6	697.3527	2	64.65	F3:49489	1	337	345	Y
Q8I2J4|PROF_PLAF7	R.D(+42.01)LEFEGY(+361.15)NFDVATC(+57.02)AK.L	Y	27.03	2280.9707	7.3	761.3364	3	82.94	F2:66411	1	109	124	Y
Q8I485|Q8I485_PLAF7	V.GMY(+361.15)INLLSTEIDFLAEDFVEMFDTTMNC(+57.02)YGR.Q	Y	20.91	4055.7800	8.4	1352.9453	3	106.78	F2:89821	1	350	380	Y
Q8IL42|Q8IL42_PLAF7	K.EEKY(+361.15)VY(+361.15)RDEK.L	Y	20.06	2079.9434	0.1	520.9932	4	33.65	F2:11268	1	2795	2804	Y
Q8II57|Q8II57_PLAF7	R.NSLSM(+15.99)Y(+361.15)QK.D	Y	16.01	1346.5999	1.3	674.3081	2	86.81	F1:49175	1	1268	1275	Y
C6KSP9|C6KSP9_PLAF7	E.IY(+361.15)YNK.N	N	22.18	1060.5051	-7.0	531.2561	2	59.71	F2:39709	1	549	553	Y
P04921|GLPC_HUMAN	R.KEY(+361.15)FI	N	17.16	1059.5099	-2.7	530.7608	2	78.76	F2:61806	6	124	128	Y
Q8IIF0|Q8IIF0_PLAF7	L.Y(+361.15)NTEK.G	N	26.87	1014.4481	0.2	508.2314	2	38.25	F3:22434	1	101	105	Y
Q8ILX3|Q8ILX3_PLAF7	D.Y(+42.01)(+361.15)IDAEDNWEIVEENEKR.G	Y	21.72	2554.1321	5.9	639.5441	4	62.74	F3:47553	2	176	192	Y
Q8I5M2|Q8I5M2_PLAF7	I.FY(+361.15)YILK.N	N	15.89	1206.6147	-7.1	604.3104	2	45.05	F3:29428	1	523	528	Y
Q8I2G0|Q8I2G0_PLAF7	K.NSGFAEQY(+361.15)DQQQH	Y	49.32	1911.7845	-0.1	956.8995	2	58.70	F3:43469	3	82	94	Y
Q8I2G0|Q8I2G0_PLAF7	R.LTNM(+15.99)NDSY(+361.15)DAK.N	Y	44.76	1647.6909	-0.2	824.8525	2	52.83	F3:37401	3	71	81	Y
Q8IIW4|Q8IIW4_PLAF7	K.Y(+42.01)(+361.15)NINNK.S	N	18.80	1167.5382	3.0	584.7781	2	55.43	F2:34645	1	1356	1361	Y
Q8IK15|Q8IK15_PLAF7	K.Y(+361.15)TM(+15.99)NLDSPLLK.G	Y	50.68	1670.8048	0.2	836.4099	2	72.80	F3:57451	1	243	253	Y
Q8IK15|Q8IK15_PLAF7	K.Y(+361.15)TMNLDSPLLK.G	Y	46.21	1654.8098	4.1	828.4156	2	88.34	F3:70698	2	243	253	Y
Q8IM32|Q8IM32_PLAF7	N.Y(+42.01)(+361.15)NLNNK.F	N	18.80	1167.5382	3.0	584.7781	2	55.43	F2:34645	1	2463	2468	Y
Q8I3I5|Q8I3I5_PLAF7	K.LSRY(+361.15)Y(+361.15)Y(+361.15)QKK.D	Y	17.19	2331.1042	-0.2	583.7832	4	44.56	F2:21880	1	139	147	Y
Q8I467|CADF1_PLAF7	R.ESSNSRDRMTY(+361.15)ASSK.Q	Y	18.74	2078.9150	1.0	520.7366	4	15.70	F3:3075	1	81	95	Y
Q8ILP4|Q8ILP4_PLAF7	R.KY(+361.15)KNELNISNVLEK.K	Y	19.05	2052.0713	0.6	514.0254	4	43.04	F3:27423	1	3	16	Y
Q8II27|Q8II27_PLAF7	K.LY(+361.15)YNK.N	N	22.18	1060.5051	-7.0	531.2561	2	59.71	F2:39709	1	208	212	Y
O97244|O97244_PLAF7	A.ESY(+361.15)IK.Y	N	16.24	999.4735	4.1	500.7461	2	35.67	F3:19884	1	23	27	Y
C0H5J6|C0H5J6_PLAF7	S.L(+42.01)Y(+361.15)YYPQFNVHQYNDK.L	Y	38.25	2394.0779	-5.3	1198.0399	2	63.55	F2:44239	2	554	568	Y
Q8IBQ6|Q8IBQ6_PLAF7	G.I(+42.01)KY(+361.15)DPSTGIYGMDFYVHLSR.S	Y	24.49	2764.3030	-4.8	922.4372	3	84.74	F2:68387	1	114	133	Y
Q8IL28|Q8IL28_PLAF7	K.E(+42.01)FPDY(+361.15)DPEVDTLAK.E	Y	28.46	2040.9026	-5.7	681.3043	3	70.45	F2:52307	1	269	282	Y
C6KT56|C6KT56_PLAF7	K.SLLDIY(+361.15)YK.N	Y	17.22	1374.6893	-2.1	688.3505	2	56.79	F3:41493	2	562	569	Y
C6KT20|C6KT20_PLAF7	D.ITY(+361.15)TK.G	N	18.41	985.4943	6.9	493.7578	2	81.37	F1:44957	2	61	65	Y
C6KT49|C6KT49_PLAF7	L.QSY(+361.15)YK.K	N	16.66	1048.4688	5.0	525.2443	2	37.25	F3:21534	1	34	38	Y
O96212|O96212_PLAF7	N.HLIY(+361.15)K.C	N	26.56	1033.5419	-1.8	517.7773	2	50.22	F3:34743	1	239	243	Y
C0H5A0|C0H5A0_PLAF7	Y.NY(+361.15)VTHNLDIDDTHTNYGNSVSIK.G	Y	25.61	2980.3662	5.5	994.4681	3	72.45	F2:54646	1	1312	1334	Y
Q8I1P3|Q8I1P3_PLAF7	N.ESY(+361.15)IK.N	N	16.24	999.4735	4.1	500.7461	2	35.67	F3:19884	1	1820	1824	Y
Q8IJW6|Q8IJW6_PLAF7	D.ENY(+361.15)IK.S	N	16.39	1026.4844	-1.0	514.2490	2	60.49	F3:45296	1	1426	1430	Y
Q8II53|Q8II53_PLAF7	F.ISVY(+361.15)K.I	N	16.87	969.4993	-6.6	485.7537	2	97.28	F1:57459	1	110	114	Y
Q8I413|Q8I413_PLAF7	C.FY(+361.15)YIIK.E	N	15.89	1206.6147	-7.1	604.3104	2	45.05	F3:29428	1	836	841	Y
C0H469|C0H469_PLAF7	K.NY(+361.15)VIK.I	N	19.93	996.5103	-7.7	499.2585	2	48.49	F3:32975	1	160	164	Y
Q8IKX4|Q8IKX4_PLAF7	K.Y(+42.01)AHY(+361.15)YQK.K	Y	18.81	1374.6067	1.2	688.3115	2	52.63	F2:31317	1	121	127	Y
Q8IIF6|Q8IIF6_PLAF7	V.ESY(+361.15)IK.Q	N	16.24	999.4735	4.1	500.7461	2	35.67	F3:19884	1	1171	1175	Y
Q8IM31|Q8IM31_PLAF7	F.Y(+42.01)(+361.15)NLNNK.N	N	18.80	1167.5382	3.0	584.7781	2	55.43	F2:34645	1	183	188	Y
Q8IIC3|Q8IIC3_PLAF7	K.IGLY(+361.15)PER.I	Y	16.95	1207.6060	0.8	604.8107	2	55.97	F3:40635	1	273	279	Y
A0A143ZXE4|A0A143ZXE4_PLAF7	R.FLDSAILALFAMIISASFLY(+361.15)MFSEFFMMSH.E	Y	17.85	3840.8176	4.2	961.2158	4	106.92	F2:89923	1	10	39	Y
O77388|O77388_PLAF7	A.Y(+361.15)QSFK.A	N	27.13	1032.4739	0.0	517.2442	2	52.75	F3:37330	1	103	107	Y
O77388|O77388_PLAF7	P.FY(+361.15)YLIK.L	N	15.89	1206.6147	-7.1	604.3104	2	45.05	F3:29428	1	146	151	Y
C6KSZ7|C6KSZ7_PLAF7	F.LSVY(+361.15)K.K	N	16.87	969.4993	-6.6	485.7537	2	97.28	F1:57459	1	91	95	Y
C6KSZ7|C6KSZ7_PLAF7	S.ENY(+361.15)IK.L	N	16.39	1026.4844	-1.0	514.2490	2	60.49	F3:45296	1	1301	1305	Y
Q8IEC3|Q8IEC3_PLAF7	N.HIFY(+361.15)NK.A	N	17.17	1181.5691	-2.9	394.8625	3	34.00	F2:11535	1	66	71	Y
C0H5H6|C0H5H6_PLAF7	Q.Y(+361.15)GIEK.D	N	21.44	969.4630	-0.8	485.7384	2	54.65	F3:39269	1	1639	1643	Y
A0A5K1K8U0|A0A5K1K8U0_PLAF7	H.ISVY(+361.15)K.S	N	16.87	969.4993	-6.6	485.7537	2	97.28	F1:57459	1	1880	1884	Y
Q8IK19|Q8IK19_PLAF7	I.Y(+361.15)GYQK.K	N	16.19	1018.4582	0.3	510.2365	2	91.00	F1:52477	1	227	231	Y
Q8IEJ5|Q8IEJ5_PLAF7	P.LY(+361.15)YNK.T	N	22.18	1060.5051	-7.0	531.2561	2	59.71	F2:39709	1	482	486	Y
O77353|O77353_PLAF7	F.ENY(+361.15)IK.K	N	16.39	1026.4844	-1.0	514.2490	2	60.49	F3:45296	1	917	921	Y
Q9U0H1|Q9U0H1_PLAF7	E.Y(+42.01)(+361.15)HNIK.M	N	19.18	1076.5114	2.2	539.2642	2	32.84	F3:16845	1	477	481	Y
Q8IJP2|MAP1B_PLAF7	S.TLNY(+361.15)YK.F	N	16.55	1161.5529	7.1	581.7878	2	37.16	F2:14097	1	305	310	Y
Q8IER6|Q8IER6_PLAF7	G.Y(+42.01)(+361.15)NVEK.K	N	18.47	1054.4794	-1.3	528.2463	2	60.09	F1:28288	3	1209	1213	Y
Q8I4S1|Q8I4S1_PLAF7	I.GQIISKY(+361.15)LKMENSMSNETIHLLFSANR.W	Y	33.49	3484.7305	-6.2	697.9490	5	76.68	F2:59440	1	52	78	Y
B2RUZ4|SMIM1_HUMAN	M(+15.99)(+42.01)QPQESHVHY(+361.15)SR.W	Y	37.60	1916.8297	-5.5	639.9470	3	45.59	F2:23012	4	1	12	Y
Q8IJN3|Q8IJN3_PLAF7	L.Y(+361.15)EPEK.K	N	16.62	1025.4528	-5.7	513.7307	2	69.13	F1:35330	2	333	337	Y
Q8IK01|Q8IK01_PLAF7	L.DQNNIY(+361.15)QQANSFNQFNENAYNQNAFNR.S	Y	27.21	3626.5657	4.9	1209.8684	3	79.47	F3:63474	1	181	207	Y
Q8IJE8|Q8IJE8_PLAF7	N.IY(+361.15)YNK.I	N	22.18	1060.5051	-7.0	531.2561	2	59.71	F2:39709	1	495	499	Y
Q8IJE8|Q8IJE8_PLAF7	K.YY(+361.15)HLYFLK.G	Y	16.67	1506.7369	-3.3	754.3733	2	41.36	F3:25817	3	3472	3479	Y
Q8IHV2|Q8IHV2_PLAF7	Q.IYEY(+361.15)IK.D	N	18.27	1188.5889	6.1	595.3054	2	65.53	F2:46577	1	587	592	Y
Q8IHV2|Q8IHV2_PLAF7	K.ENY(+361.15)LK.N	N	16.39	1026.4844	-1.0	514.2490	2	60.49	F3:45296	1	107	111	Y
C0H4F8|C0H4F8_PLAF7	K.IY(+361.15)YNK.C	N	22.18	1060.5051	-7.0	531.2561	2	59.71	F2:39709	1	697	701	Y
C0H4F8|C0H4F8_PLAF7	L.LSVY(+361.15)K.Y	N	16.87	969.4993	-6.6	485.7537	2	97.28	F1:57459	1	1569	1573	Y
Q8IES7|Q8IES7_PLAF7	I.ENY(+361.15)LK.N	N	16.39	1026.4844	-1.0	514.2490	2	60.49	F3:45296	1	2054	2058	Y
Q8ILC9|Q8ILC9_PLAF7	I.ESY(+361.15)IK.N	N	16.24	999.4735	4.1	500.7461	2	35.67	F3:19884	1	3581	3585	Y
Q8I255|Q8I255_PLAF7	K.LY(+361.15)YNK.Y	N	22.18	1060.5051	-7.0	531.2561	2	59.71	F2:39709	1	545	549	Y
Q8I255|Q8I255_PLAF7	L.Y(+42.01)(+361.15)NVEK.K	N	18.47	1054.4794	-1.3	528.2463	2	60.09	F1:28288	3	577	581	Y
C0H5J0|C0H5J0_PLAF7	Y.Y(+361.15)INVLENNFSK.K	Y	26.95	1700.8232	6.5	426.2159	4	29.64	F3:13453	1	1479	1489	Y
A0A5K1K8L5|A0A5K1K8L5_PLAF7	L.HIIY(+361.15)K.T	N	26.56	1033.5419	-1.8	517.7773	2	50.22	F3:34743	1	412	416	Y
Q8IHU1|Q8IHU1_PLAF7	R.E(+42.01)Y(+361.15)ETLEILK.Y	Y	17.04	1539.7531	-6.0	514.2552	3	73.76	F3:58385	1	454	462	Y
P00918|CAH2_HUMAN	K.KY(+361.15)AAELHLVHWNTK.Y	Y	17.42	2070.0508	-7.2	518.5162	4	35.01	F3:19127	1	113	126	Y
Q8I5R9|Q8I5R9_PLAF7	K.Y(+42.01)(+361.15)NVEK.D	N	18.47	1054.4794	-1.3	528.2463	2	60.09	F1:28288	3	36	40	Y
Q8IM64|Q8IM64_PLAF7	P.Y(+42.01)(+361.15)ELQK.L	N	18.80	1082.5106	1.4	542.2634	2	40.45	F3:24818	1	38	42	Y
Q8IL08|Q8IL08_PLAF7	I.A(+42.01)Y(+361.15)MLIK.K	N	16.88	1140.5712	2.4	381.1986	3	44.86	F2:22212	1	2612	2617	Y
Q8I4T6|Q8I4T6_PLAF7	Y.ENY(+361.15)IK.K	N	16.39	1026.4844	-1.0	514.2490	2	60.49	F3:45296	1	2446	2450	Y
Q8ILB9|Q8ILB9_PLAF7	V.Y(+361.15)TDLK.N	N	17.41	999.4735	4.4	500.7462	2	30.33	F3:14155	1	1786	1790	Y
Q8ILB9|Q8ILB9_PLAF7	K.ENY(+361.15)IK.N	N	16.39	1026.4844	-1.0	514.2490	2	60.49	F3:45296	1	6178	6182	Y
C6KTD2|SET1_PLAF7	V.HIIY(+361.15)K.I	N	26.56	1033.5419	-1.8	517.7773	2	50.22	F3:34743	1	5658	5662	Y
C6KTD2|SET1_PLAF7	K.KEY(+361.15)FL.N	N	17.16	1059.5099	-2.7	530.7608	2	78.76	F2:61806	6	6268	6272	Y
A0A144A4T0|A0A144A4T0_PLAF7	N.Y(+361.15)EPEK.Y	N	16.62	1025.4528	-5.7	513.7307	2	69.13	F1:35330	2	1462	1466	Y
Q8I611|Q8I611_PLAF7	K.WLY(+361.15)Y(+361.15)TLY(+361.15)AHK.Y	Y	17.41	2440.1245	3.4	611.0405	4	67.59	F3:52421	1	1007	1016	Y
Q8IJJ5|Q8IJJ5_PLAF7	N.ENY(+361.15)LK.I	N	16.39	1026.4844	-1.0	514.2490	2	60.49	F3:45296	1	209	213	Y
Q8ILD0|Q8ILD0_PLAF7	K.IY(+361.15)HESEINK.I	Y	18.74	1492.7020	-6.8	747.3532	2	25.38	F3:9675	1	132	140	Y
Q8I525|Q8I525_PLAF7	K.ENY(+361.15)IK.K	N	16.39	1026.4844	-1.0	514.2490	2	60.49	F3:45296	1	3008	3012	Y
A0A143ZY62|A0A143ZY62_PLAF7	S.HIIY(+361.15)K.N	N	26.56	1033.5419	-1.8	517.7773	2	50.22	F3:34743	1	2590	2594	Y
A0A143ZY62|A0A143ZY62_PLAF7	I.NY(+361.15)VLK.F	N	19.93	996.5103	-7.7	499.2585	2	48.49	F3:32975	1	1781	1785	Y
O96166|O96166_PLAF7	K.ENY(+361.15)IK.E	N	16.39	1026.4844	-1.0	514.2490	2	60.49	F3:45296	1	535	539	Y
C0H5B4|C0H5B4_PLAF7	L.ENY(+361.15)IK.S	N	16.39	1026.4844	-1.0	514.2490	2	60.49	F3:45296	1	18	22	Y
Q8I5P8|Q8I5P8_PLAF7	K.NY(+361.15)VIK.I	N	19.93	996.5103	-7.7	499.2585	2	48.49	F3:32975	1	408	412	Y
Q8IDD4|Q8IDD4_PLAF7	K.Y(+361.15)NTEK.R	N	26.87	1014.4481	0.2	508.2314	2	38.25	F3:22434	1	832	836	Y
Q8IDD4|Q8IDD4_PLAF7	S.HILY(+361.15)K.G	N	26.56	1033.5419	-1.8	517.7773	2	50.22	F3:34743	1	2221	2225	Y
A0A144A488|A0A144A488_PLAF7	L.LLVVNPY(+361.15)K.E	Y	17.74	1305.7155	-7.0	653.8604	2	67.41	F2:48766	6	143	150	Y
Q8I5W6|Q8I5W6_PLAF7	K.NYSLLY(+361.15)NK.Y	Y	16.04	1374.6642	9.2	688.3457	2	58.61	F3:43379	1	348	355	Y
O77349|O77349_PLAF7	I.Y(+42.01)(+361.15)NLNNK.N	N	18.80	1167.5382	3.0	584.7781	2	55.43	F2:34645	1	173	178	Y
C0H4K4|C0H4K4_PLAF7	F.Y(+42.01)(+361.15)ELQK.Y	N	18.80	1082.5106	1.4	542.2634	2	40.45	F3:24818	1	2150	2154	Y
C0H4K4|C0H4K4_PLAF7	K.N(+42.01)LSY(+361.15)PEQK.K	N	16.68	1380.6383	-6.5	461.2170	3	53.11	F2:31884	2	3182	3189	Y
Q8IBP4|Q8IBP4_PLAF7	H.LTY(+361.15)TK.T	N	18.41	985.4943	6.9	493.7578	2	81.37	F1:44957	2	201	205	Y
O77372|O77372_PLAF7	D.HLIY(+361.15)K.H	N	26.56	1033.5419	-1.8	517.7773	2	50.22	F3:34743	1	495	499	Y
O77372|O77372_PLAF7	L.TY(+361.15)FDDKIFDIK.K	Y	16.55	1764.8433	-1.9	589.2872	3	62.06	F2:42467	1	4165	4175	Y
O77372|O77372_PLAF7	N.ENY(+361.15)IK.I	N	16.39	1026.4844	-1.0	514.2490	2	60.49	F3:45296	1	626	630	Y
A0A5K1K9F8|A0A5K1K9F8_PLAF7	F.ENY(+361.15)LK.K	N	16.39	1026.4844	-1.0	514.2490	2	60.49	F3:45296	1	206	210	Y
Q8II99|Q8II99_PLAF7	N.ENY(+361.15)LK.R	N	16.39	1026.4844	-1.0	514.2490	2	60.49	F3:45296	1	1302	1306	Y
Q8I5K3|Q8I5K3_PLAF7	M.HILY(+361.15)K.N	N	26.56	1033.5419	-1.8	517.7773	2	50.22	F3:34743	1	1995	1999	Y
Q8I592|Q8I592_PLAF7	K.HILY(+361.15)K.N	N	26.56	1033.5419	-1.8	517.7773	2	50.22	F3:34743	1	6	10	Y
Q8I384|Q8I384_PLAF7	I.ESY(+361.15)IK.S	N	16.24	999.4735	4.1	500.7461	2	35.67	F3:19884	1	6	10	Y
Q8IE05|Q8IE05_PLAF7	H.ENY(+361.15)IK.V	N	16.39	1026.4844	-1.0	514.2490	2	60.49	F3:45296	1	127	131	Y
Q8IKZ7|Q8IKZ7_PLAF7	N.LY(+361.15)YNK.K	N	22.18	1060.5051	-7.0	531.2561	2	59.71	F2:39709	1	1694	1698	Y
A0A5K1K903|A0A5K1K903_PLAF7	E.ESY(+361.15)IK.V	N	16.24	999.4735	4.1	500.7461	2	35.67	F3:19884	1	1107	1111	Y
C6KSS2|C6KSS2_PLAF7	V.LSVY(+361.15)K.I	N	16.87	969.4993	-6.6	485.7537	2	97.28	F1:57459	1	156	160	Y
Q8IDC0|Q8IDC0_PLAF7	I.ENY(+361.15)IK.M	N	16.39	1026.4844	-1.0	514.2490	2	60.49	F3:45296	1	252	256	Y
Q8IM78|Q8IM78_PLAF7	I.M(+15.99)(+42.01)KAY(+361.15)AADPEYR.K	Y	27.57	1732.7589	-6.6	867.3810	2	68.32	F1:34689	2	119	129	Y
C0H5A6|C0H5A6_PLAF7	N.ENY(+361.15)IK.N	N	16.39	1026.4844	-1.0	514.2490	2	60.49	F3:45296	1	2275	2279	Y
A0A5K1K9G0|A0A5K1K9G0_PLAF7	I.Y(+42.01)(+361.15)NLNNK.E	N	18.80	1167.5382	3.0	584.7781	2	55.43	F2:34645	1	1099	1104	Y
A0A5K1K9G0|A0A5K1K9G0_PLAF7	K.ENY(+361.15)IK.K	N	16.39	1026.4844	-1.0	514.2490	2	60.49	F3:45296	1	960	964	Y
Q8IBP1|YPF16_PLAF7	K.HIIY(+361.15)K.I	N	26.56	1033.5419	-1.8	517.7773	2	50.22	F3:34743	1	2107	2111	Y
A0A143ZWQ6|A0A143ZWQ6_PLAF7	K.HIIY(+361.15)K.I	N	26.56	1033.5419	-1.8	517.7773	2	50.22	F3:34743	1	2137	2141	Y
Q8IK94|Q8IK94_PLAF7	S.ESY(+361.15)LK.N	N	16.24	999.4735	4.1	500.7461	2	35.67	F3:19884	1	883	887	Y
Q8I318|Q8I318_PLAF7	K.ISVY(+361.15)K.H	N	16.87	969.4993	-6.6	485.7537	2	97.28	F1:57459	1	143	147	Y
B9ZSI9|B9ZSI9_PLAF7	S.Y(+42.01)(+361.15)EIQK.I	N	18.80	1082.5106	1.4	542.2634	2	40.45	F3:24818	1	491	495	Y
Q8IKH9|Q8IKH9_PLAF7	K.VSLYNY(+361.15)YK.L	Y	17.21	1409.6689	3.4	705.8442	2	89.99	F1:51665	2	875	882	Y
Q8IKZ5|Q8IKZ5_PLAF7	E.ENY(+361.15)LK.I	N	16.39	1026.4844	-1.0	514.2490	2	60.49	F3:45296	1	749	753	Y
Q8I398|Q8I398_PLAF7	N.IFY(+361.15)GK.L	N	16.75	987.4888	-9.4	494.7470	2	59.00	F2:38860	1	1832	1836	Y
Q8I2M7|Q8I2M7_PLAF7	N.HILY(+361.15)K.I	N	26.56	1033.5419	-1.8	517.7773	2	50.22	F3:34743	1	444	448	Y
Q8IIE2|Q8IIE2_PLAF7	E.ESY(+361.15)LK.E	N	16.24	999.4735	4.1	500.7461	2	35.67	F3:19884	1	733	737	Y
A0A5K1K9G4|A0A5K1K9G4_PLAF7	N.Y(+42.01)(+361.15)NINNK.M	N	18.80	1167.5382	3.0	584.7781	2	55.43	F2:34645	1	363	368	Y
Q8ILW7|Q8ILW7_PLAF7	K.Y(+361.15)TDIK.F	N	17.41	999.4735	4.4	500.7462	2	30.33	F3:14155	1	1101	1105	Y
Q8IJF4|Q8IJF4_PLAF7	N.Y(+361.15)TDLK.N	N	17.41	999.4735	4.4	500.7462	2	30.33	F3:14155	1	618	622	Y
C0H5J3|C0H5J3_PLAF7	M.Y(+42.01)(+361.15)EIQK.Y	N	18.80	1082.5106	1.4	542.2634	2	40.45	F3:24818	1	344	348	Y
O97225|O97225_PLAF7	N.Y(+42.01)(+361.15)NLNNK.S	N	18.80	1167.5382	3.0	584.7781	2	55.43	F2:34645	1	561	566	Y
O97225|O97225_PLAF7	Y.IFY(+361.15)GK.V	N	16.75	987.4888	-9.4	494.7470	2	59.00	F2:38860	1	1047	1051	Y
Q8I3U7|Q8I3U7_PLAF7	K.Y(+361.15)TDIK.N	N	17.41	999.4735	4.4	500.7462	2	30.33	F3:14155	1	2038	2042	Y
O97291|O97291_PLAF7	E.ESY(+361.15)LK.E	N	16.24	999.4735	4.1	500.7461	2	35.67	F3:19884	1	1429	1433	Y
Q8IDG7|YPF01_PLAF7	N.HILY(+361.15)K.N	N	26.56	1033.5419	-1.8	517.7773	2	50.22	F3:34743	1	1945	1949	Y
Q8IDG7|YPF01_PLAF7	S.ENY(+361.15)IK.E	N	16.39	1026.4844	-1.0	514.2490	2	60.49	F3:45296	1	1211	1215	Y
Q8IL41|Q8IL41_PLAF7	Y.ENY(+361.15)IK.E	N	16.39	1026.4844	-1.0	514.2490	2	60.49	F3:45296	1	1151	1155	Y
Q8IC15|Q8IC15_PLAF7	Y.ENY(+361.15)LK.C	N	16.39	1026.4844	-1.0	514.2490	2	60.49	F3:45296	1	2039	2043	Y
Q8I2U9|Q8I2U9_PLAF7	I.LY(+361.15)YNK.N	N	22.18	1060.5051	-7.0	531.2561	2	59.71	F2:39709	1	534	538	Y
C0H4K3|C0H4K3_PLAF7	D.LYEY(+361.15)IK.F	N	18.27	1188.5889	6.1	595.3054	2	65.53	F2:46577	1	2517	2522	Y
C0H4K3|C0H4K3_PLAF7	V.ENY(+361.15)LK.S	N	16.39	1026.4844	-1.0	514.2490	2	60.49	F3:45296	1	2170	2174	Y
Q9U0J6|Q9U0J6_PLAF7	E.Y(+42.01)(+361.15)NINNK.D	N	18.80	1167.5382	3.0	584.7781	2	55.43	F2:34645	1	569	574	Y
Q8IIC5|Q8IIC5_PLAF7	Q.Y(+42.01)(+361.15)HNIK.E	N	19.18	1076.5114	2.2	539.2642	2	32.84	F3:16845	1	479	483	Y
Q8I2I3|Q8I2I3_PLAF7	K.HLIY(+361.15)K.L	N	26.56	1033.5419	-1.8	517.7773	2	50.22	F3:34743	1	105	109	Y
O96204|O96204_PLAF7	N.ENY(+361.15)IK.E	N	16.39	1026.4844	-1.0	514.2490	2	60.49	F3:45296	1	2845	2849	Y
Q8ILL4|Q8ILL4_PLAF7	Y.ENY(+361.15)IK.D	N	16.39	1026.4844	-1.0	514.2490	2	60.49	F3:45296	1	570	574	Y
Q8I524|Q8I524_PLAF7	R.KEY(+361.15)FL.A	N	17.16	1059.5099	-2.7	530.7608	2	78.76	F2:61806	6	612	616	Y
Q8IJ80|Q8IJ80_PLAF7	K.FHITKYDY(+361.15)K.I	Y	17.94	1574.7592	3.1	394.6983	4	40.19	F2:16941	1	41	49	Y
Q8IDL6|Q8IDL6_PLAF7	H.ENY(+361.15)IK.L	N	16.39	1026.4844	-1.0	514.2490	2	60.49	F3:45296	1	874	878	Y
Q8I1N6|AP2A_PLAF7	Y.ENY(+361.15)LK.S	N	16.39	1026.4844	-1.0	514.2490	2	60.49	F3:45296	1	2816	2820	Y
Q8IIP0|Q8IIP0_PLAF7	L.IY(+361.15)YNK.S	N	22.18	1060.5051	-7.0	531.2561	2	59.71	F2:39709	1	460	464	Y
Q8IIP0|Q8IIP0_PLAF7	Q.Y(+42.01)(+361.15)LLIELLRC(+57.02)NK.N	Y	17.89	1836.9630	-2.7	613.3266	3	72.13	F3:56804	5	163	173	Y
Q8I4U8|Q8I4U8_PLAF7	E.LY(+361.15)YNK.V	N	22.18	1060.5051	-7.0	531.2561	2	59.71	F2:39709	1	196	200	Y
Q8IKD1|Q8IKD1_PLAF7	Y.HILY(+361.15)K.K	N	26.56	1033.5419	-1.8	517.7773	2	50.22	F3:34743	1	11	15	Y
Q8II38|Q8II38_PLAF7	I.IYEY(+361.15)IK.N	N	18.27	1188.5889	6.1	595.3054	2	65.53	F2:46577	1	87	92	Y
B9ZSJ4|B9ZSJ4_PLAF7	D.ESY(+361.15)IK.N	N	16.24	999.4735	4.1	500.7461	2	35.67	F3:19884	1	60	64	Y
P86148|RBP1_PLAF7	D.ESY(+361.15)IK.N	N	16.24	999.4735	4.1	500.7461	2	35.67	F3:19884	1	60	64	Y
C0H4N1|C0H4N1_PLAF7	K.I(+42.01)KTY(+361.15)NGDITNIK.S	Y	22.58	1781.9022	-3.1	891.9556	2	68.95	F2:50566	1	365	376	Y
Q8IDQ7|Q8IDQ7_PLAF7	K.I(+42.01)AWWTSY(+361.15)ALNK.R	Y	15.94	1754.8490	-1.8	878.4302	2	77.64	F2:60538	1	246	256	Y
A0A5K1K9G3|A0A5K1K9G3_PLAF7	K.LY(+361.15)YNK.Y	N	22.18	1060.5051	-7.0	531.2561	2	59.71	F2:39709	1	813	817	Y
C6KT15|C6KT15_PLAF7	A.Y(+361.15)GIEK.S	N	21.44	969.4630	-0.8	485.7384	2	54.65	F3:39269	1	654	658	Y
Q8IBG1|DYHC1_PLAF7	K.IY(+361.15)YNK.L	N	22.18	1060.5051	-7.0	531.2561	2	59.71	F2:39709	1	1508	1512	Y
A0A143ZY83|A0A143ZY83_PLAF7	K.IY(+361.15)YNK.L	N	22.18	1060.5051	-7.0	531.2561	2	59.71	F2:39709	1	1508	1512	Y
Q8I350|Q8I350_PLAF7	K.T(+42.01)KTDISY(+361.15)PIDK.E	Y	16.94	1682.8225	-8.2	842.4116	2	45.33	F3:29698	1	457	467	Y
C0H5A3|C0H5A3_PLAF7	T.LY(+361.15)YNK.K	N	22.18	1060.5051	-7.0	531.2561	2	59.71	F2:39709	1	1987	1991	Y
Q8IM75|Q8IM75_PLAF7	F.Y(+42.01)(+361.15)EIQK.F	N	18.80	1082.5106	1.4	542.2634	2	40.45	F3:24818	1	184	188	Y
A0A5K1K8X4|A0A5K1K8X4_PLAF7	I.SLDY(+361.15)AK.K	N	16.75	1056.4950	-1.2	529.2542	2	28.09	F3:11968	2	238	243	Y
Q8I612|Q8I612_PLAF7	K.LYEY(+361.15)IK.K	N	18.27	1188.5889	6.1	595.3054	2	65.53	F2:46577	1	965	970	Y
Q8IKR7|Q8IKR7_PLAF7	K.ENY(+361.15)IK.D	N	16.39	1026.4844	-1.0	514.2490	2	60.49	F3:45296	1	957	961	Y
Q8IE65|Q8IE65_PLAF7	N.Y(+42.01)(+361.15)NINNK.R	N	18.80	1167.5382	3.0	584.7781	2	55.43	F2:34645	1	3284	3289	Y
Q8IM41|Q8IM41_PLAF7	F.ENY(+361.15)IK.E	N	16.39	1026.4844	-1.0	514.2490	2	60.49	F3:45296	1	810	814	Y
Q8IJ33|Q8IJ33_PLAF7	S.IY(+361.15)YNK.H	N	22.18	1060.5051	-7.0	531.2561	2	59.71	F2:39709	1	1153	1157	Y
Q8I2L0|Q8I2L0_PLAF7	K.LFY(+361.15)GK.M	N	16.75	987.4888	-9.4	494.7470	2	59.00	F2:38860	1	88	92	Y
A0A143ZVC5|A0A143ZVC5_PLAF7	K.LFY(+361.15)GK.M	N	16.75	987.4888	-9.4	494.7470	2	59.00	F2:38860	1	88	92	Y
A0A143ZY09|A0A143ZY09_PLAF7	T.Y(+42.01)(+361.15)NINNK.K	N	18.80	1167.5382	3.0	584.7781	2	55.43	F2:34645	1	1223	1228	Y
Q8IES8|Q8IES8_PLAF7	R.F(+42.01)FY(+361.15)NKDTILK.I	Y	16.18	1690.8429	-2.3	564.6203	3	60.99	F2:41196	1	835	844	Y
Q8I387|Q8I387_PLAF7	A.Y(+42.01)(+361.15)NVEK.N	N	18.47	1054.4794	-1.3	528.2463	2	60.09	F1:28288	3	25	29	Y
Q8IB82|Q8IB82_PLAF7	K.HKNKY(+361.15)TTHK.N	Y	16.77	1516.7609	-0.3	380.1974	4	36.10	F2:13204	1	374	382	Y
O96182|O96182_PLAF7	R.Y(+42.01)(+361.15)NVEK.N	N	18.47	1054.4794	-1.3	528.2463	2	60.09	F1:28288	3	378	382	Y
Q8ILU7|Q8ILU7_PLAF7	Y.NNSPY(+361.15)ELHPIHNNNNNNNNNNK.N	Y	17.69	2949.2961	-5.2	984.1009	3	29.73	F2:8289	1	1016	1037	Y
Q8ILU7|Q8ILU7_PLAF7	R.A(+42.01)Y(+361.15)MLIK.G	N	16.88	1140.5712	2.4	381.1986	3	44.86	F2:22212	1	734	739	Y
Q8IBY2|Q8IBY2_PLAF7	S.Y(+42.01)(+361.15)NINNK.K	N	18.80	1167.5382	3.0	584.7781	2	55.43	F2:34645	1	207	212	Y
A0A144A2E0|A0A144A2E0_PLAF7	C.LY(+361.15)YNK.E	N	22.18	1060.5051	-7.0	531.2561	2	59.71	F2:39709	1	501	505	Y
Q8I1T6|Q8I1T6_PLAF7	I.IYEY(+361.15)IK.T	N	18.27	1188.5889	6.1	595.3054	2	65.53	F2:46577	1	1962	1967	Y
Q8ILB1|Q8ILB1_PLAF7	K.LIIRETDDY(+361.15)IHMDQK.Q	Y	16.17	2250.0813	3.3	563.5295	4	45.69	F2:23128	1	2262	2276	Y
Q8IJU3|Q8IJU3_PLAF7	L.Y(+42.01)(+361.15)EIQK.N	N	18.80	1082.5106	1.4	542.2634	2	40.45	F3:24818	1	1627	1631	Y
Q8I466|Q8I466_PLAF7	F.ENY(+361.15)IK.C	N	16.39	1026.4844	-1.0	514.2490	2	60.49	F3:45296	1	392	396	Y
Q8II40|Q8II40_PLAF7	N.IFY(+361.15)GK.Y	N	16.75	987.4888	-9.4	494.7470	2	59.00	F2:38860	1	1133	1137	Y
Q8I3L6|Q8I3L6_PLAF7	P.LY(+361.15)YNK.N	N	22.18	1060.5051	-7.0	531.2561	2	59.71	F2:39709	1	171	175	Y
Q8IDM7|Q8IDM7_PLAF7	R.NY(+361.15)VIK.N	N	19.93	996.5103	-7.7	499.2585	2	48.49	F3:32975	1	612	616	Y
Q8I5D1|Q8I5D1_PLAF7	K.KY(+361.15)VLKSDNNVGK.N	Y	21.33	1724.8920	9.2	432.2343	4	42.80	F3:27184	1	789	800	Y
C6KT80|C6KT80_PLAF7	E.ESY(+361.15)IK.T	N	16.24	999.4735	4.1	500.7461	2	35.67	F3:19884	1	341	345	Y
Q8IID1|Q8IID1_PLAF7	I.Y(+361.15)TDIK.L	N	17.41	999.4735	4.4	500.7462	2	30.33	F3:14155	1	805	809	Y
Q8IBG3|Q8IBG3_PLAF7	V.LY(+361.15)YNK.N	N	22.18	1060.5051	-7.0	531.2561	2	59.71	F2:39709	1	627	631	Y
O96128|O96128_PLAF7	K.AVNPSISSTM(+15.99)Y(+361.15)R.A	Y	21.63	1701.7854	-1.3	851.8989	2	100.09	F1:59684	1	94	105	Y
Q8IB11|Q8IB11_PLAF7	G.ESY(+361.15)IK.S	N	16.24	999.4735	4.1	500.7461	2	35.67	F3:19884	1	138	142	Y
Q8IIT9|Q8IIT9_PLAF7	K.IY(+361.15)YNK.Y	N	22.18	1060.5051	-7.0	531.2561	2	59.71	F2:39709	1	40	44	Y

## Sheet: Pf_22 ptns unique BP
Protein Group	Protein ID	Uniprot Accession	PlasmoDB Accession	-10lgP	Coverage (%)	#Peptides	#Unique	PTM	Avg. Mass	Description	Protein Lenght	Biotinylated peptide assigned	Unique?	m/z dehydrobiotin (227,085)	Intensity (m/z dehydrobiotin)	m/z immonium bpY (497,222)	Intensity (m/z immonium bpY)	m/z -NH3 immonium bpY (480,195)	Intensity (m/z -NH3 immonium bpY)
588	1022	Q8IL28	PF3D7_1444300	241.72	48	13	12	Y	33747	1-acyl-sn-glycerol-3-phosphate acyltransferase, putative	292	K.EFPDbpYDPEVDTLAK	Yes	-	-	-	-	480.19	0.014
82	240	KAHRP-Flag-APEX-2	PF3D7_0202000	349.46	37	52	52	Y	100694	knob-associated histidine-rich protein*	924	MDbpYKDDDDKGK	Yes	227.08	0.156	497.22	0.104	480.19	0.139
77	421	Q8IJ76	PF3D7_1033200	344.29	64	47	47	Y	38926	early transcribed membrane protein 10.2	355	K.bpYDENTQGNDSFK	Yes	-	-	497.22	0.505	480.19	0.299
494	587	Q8IK15	PF3D7_1002100	221.38	40	21	21	Y	69851	EMP1-trafficking protein	631	K.bpYTMNLDSPLLK	Yes	227.08	0.034	497.22	0.582	480.2	1
103	296	Q8IBF2	PF3D7_0730900	293.13	24	67	67	Y	244194	EMP1-trafficking protein	2110	K.NbpYVSEFK	Yes	227.08	0.138	497.22	0.391	480.19	0.249
8	248	A0A143ZWU2	PF3D7_1016300	421.57	33	113	109	Y	95844	GBP130 protein	824	R.EbpYAADPEYR	Yes	-	-	497.22	0.078	480.2	0.188
												K.HLEIFbpYK	Yes	-	-	497.22	0.16	480.19	0.16
182	1362	Q8IIV2	PF3D7_1105000	242.35	59	23	23	Y	11456	histone H4	103	K.TVTAMDIVbpYSLK	Yes	-	-	497.22	0.298	9	0.178
6	112	Q8I492	PF3D7_0500800	469.41	62	190	188	Y	168287	mature parasite-infected erythrocyte surface antigen	1434	R.IbpYEETK	Yes	227.08	0.091	497.22	0.293	480.19	0.53
												K.VSGPbpYENSENSNVTSESEETKK	Yes	-	-	497.22	0.024	480.2	0.032
												R.TFDEDHLbpYSIR	Yes	-	-	-	-	480.2	0.02
												R.NAPbpYIDDPLWGSVVTDKR	Yes	-	-	497.22	0.023	480.2	0.013
278	306	Q8IDX8	PF3D7_1335100	306.90	73	35	33	Y	41276	merozoite surface protein 7	351	K.INLDEbpYGK	Yes	-	-	497.22	0.027	480.19	0.027
44	96	A0A144A026	PF3D7_1228600	368.88	64	68	65	Y	86623	merozoite surface protein 9	743	K.QYTDSVTbpYLMDGFK	Yes	-	-	497.22	0.267	480.19	0.208
460	242	Q8ILX3	PF3D7_1412100	264.34	35	27	26	Y	112774	mini-chromosome maintenance complex-binding protein, putative	956	KD.bpYIDAEDNWEIVEENEKR	Yes	-	-	497.22	0.057	-	-
268	422	Q8I488	PF3D7_0501200	254.91	62	33	31	Y	48721	parasite-infected erythrocyte surface protein	408	K.EGPSbpYEDKK	Yes	227.08	0.101	497.22	0.097	480.19	0.173
287	544	Q8IM15	PF3D7_1408100	299.45	51	28	27	Y	51693	plasmepsin III	451	R.FFDGPLNbpYEK	Yes	-	-	497.22	0.084	480.2	0.057
156	1068	Q8I206	PF3D7_0402000	215.86	27	22	22	Y	49744	Plasmodium exported protein (PHISTa), unknown function	428	R.CbpYEERPN	Yes	227.08	0.29	-	-	480.19	0.064
												K.LKEbpYEQK	Yes	-	-	497.22	0.021	480.19	0.034
												LQTTTEIPIDGTIbpYDTSKK	Yes	-	-	497.22	0.023	480.19	0.019
296	831	Q8IDG9	PF3D7_1353100	267.24	53	21	20	Y	32784	Plasmodium exported protein, unknown function	285	R.TSbpYTEVK	Yes	-	-	-	-	480.19	0.041
213	721	Q8IC42	PF3D7_0702500	286.02	87	30	28	Y	27673	Plasmodium exported protein, unknown function	253	K.ESQLbpYK	Yes	227.08	0.032	497.22	0.058	480.19	0.089
26	77	Q8I4R5	PF3D7_1252100	441.21	67	148	141	Y	263153	rhoptry neck protein 3	2215	K.IVFAIbpYK	Yes	-	-	-	-	480.19	0.03
76	194	Q8I2G1	PF3D7_0935900	326.53	48	49	49	Y	83041	ring-exported protein 1	713	K.LTTTbpYDQTK	Yes	-	-	497.22	0.014	480.2	0.007
477	1571	Q8I2G0	PF3D7_0936000	145.46	45	6	5	Y	10771	ring-exported protein 2	94	K.NSGFAEQbpYDQQQH	Yes	-	-	497.22	0.187	480.19	0.127
												R.LTNMNDSbpYDAK	Yes	-	-	497.22	0.077	480.2	0.038
20	32	Q9TY95	PF3D7_0207600	447.92	82	121	115	Y	111768	serine repeat antigen 5	997	R.LLIbpYHSEENINTLK	Yes	-	-	497.22	0.027	480.19	0.039
327	933	Q8I487	PF3D7_0501300	301.32	58	17	17	Y	36299	skeleton-binding protein 1	337	K.GYbpYLAK	Yes	227.08	0.161	497.22	0.0724	480.19	0.842
196	984	Q8IC43	PF3D7_0702400	264.51	93	23	23	Y	14195	small exported membrane protein 1	123	R.TPbpYMQLHK	Yes	227.08	0.096	497.22	0.108	480.2	0.196

## Sheet: Hs_8 ptns unique BP
Protein Group	Protein ID	Accession	-10lgP	Coverage (%)	#Peptides	#Unique	PTM	Avg. Mass	Protein names	Replicate 1 (Normalized abundance) (11-08)		Replicate 2 (Normalized abundance) (14-08)		Replicate 3 (Normalized abundance) (16-08)		Length	Biotinylated peptide assigned	Unique?	m/z dehydrobiotin (227,085)	Intensity (m/z dehydrobiotin)	m/z immonium bpY (497,222)	Intensity (m/z immonium bpY)	m/z -NH3 immonium bpY (480,195)	Intensity (m/z -NH3 immonium bpY)
3	34	P02549	543.11	80	273	270	Y	280013	Spectrin alpha chain, erythrocytic 1 (Erythroid alpha-spectrin)	280068653	0	403166000000	301979000000	12744705634	6588972602	2419	K.SbpYEDPTNIQGK	Yes	-	-	497.22	0.088	480.19	1
2	15	P02730	537.52	87	234	234	Y	101792	Band 3 anion transport protein (Anion exchange protein 1) (AE 1) (Anion exchanger 1) (Solute carrier family 4 member 1) (CD antigen CD233)	46302549800	20539644603	1556330000000	1127650000000	153008000000	30882502903	911	R.YQSSPAKPDSSFbpYK	Yes	227.08	0.029	497.22	0.063	480.19	0.07
																	K.ATFDEEEGRDEbpYDECAMPV	Yes	-	-	497.22	0.0732	480.19	0.043
4	27	P11277	526.31	82	248	235	Y	246466	Spectrin beta chain, erythrocytic (Beta-I spectrin)	2491322092	1.43699e+07	295560000000	238651000000	21012822373	4315940646	2137	K.LVAEGNLbpYSDK	Yes	-	-	497.22	0.15	480.19	0.118
																	K.VIQGQTDPEbpYLLLGQR	Yes	-	-	497.22	0.031	480.2	0.016
1	590	P68871	439.67	97	131	131	Y	15998	Hemoglobin subunit beta (Beta-globin) (Hemoglobin beta chain) [Cleaved into: LVV-hemorphin-7; Spinorphin]	389098000000	10543396840	2547260000000	679284000000	247477000000	30975535562	147	R.LLVVbpYPWTQR	Yes	-	-	497.22	0.26	480.19	0.2
																	R.VVAGVANALAHKbpYH	Yes	-	-	-	-	480.19	0.013
																	K.EFTPPVQAAbpYQK	Yes			497.22	0.019	480.2	0.01
46	41	A0A2R8YD30	398.67	74	66	23	Y	73669	Protein 4.1 (Band 4.1) (Erythrocyte membrane protein band 4.1)	-	-	63441375677	52780102095	-	-	655	R.ERLDGENIbpYIR	Yes	227.08	0.076	497.22	0.12	480.19	0.325
65	81	P35612	348.02	63	47	46	Y	80854	Beta-adducin (Erythrocyte adducin subunit beta)	874383291	0	4703894744	4729426247	1091329838	3.62735e+07	726	R.IENPNQFVPLbpYTDPQEVLEMR	Yes	-	-	497.22	0.046	480.2	0.044
178	338	P28289	290.69	74	35	35	Y	40569	Tropomodulin-1 (Erythrocyte tropomodulin) (E-Tmod)	-	-	-	-	6.23706e+08	0	359	R.SNDPVAbpYALAEMLK	Yes	-	-	497.22	0.135	480.2	0.029
																	K.bpYRDLDEDEILGALTEEELR	Yes	-	-	497.22	0.019	480.2	0.038
431	1827	P04921	248.07	62	9	8	Y	13811	Glycophorin-C (Glycoconnectin) (Glycophorin-D) (GPD) (Glycoprotein beta) (PAS-2') (Sialoglycoprotein D) (CD antigen CD236)	2274965820	120703	-	-	1513115248	0	128	R.KEbpYFI	Yes	227.08	0.184	497.22	0.529	480.19	0.259
