# Supplementary material for: APEX2-based proximity proteomic analysis identifies candidate interactors for Plasmodium falciparum knob-associated histidine-rich protein in infected erythrocytes
Source: Sci Rep. 2024 May 16;14:11242. doi: 10.1038/s41598-024-61295-w (PMC11099048; doi:10.1038/s41598-024-61295-w)
Supplement: Supplementary file 1 — Supplementary Information. [file 41598_2024_61295_MOESM1_ESM.zip › SREP-23-04326-s6.xlsx]

## Sheet: SignalP
PlasmoDB ID	Protein Description	Prediction	SP(Sec/SPI)	CS Position
PF3D7_0501200	parasite-infected erythrocyte surface protein	SP(Sec/SPI)	0.694597	CS pos: 25-26. TRS-YP. Pr: 0.3583
PF3D7_1228600	merozoite surface protein 9	SP(Sec/SPI)	0.975769	CS pos: 23-24. ISC-NK. Pr: 0.7817
PF3D7_1335100	merozoite surface protein 7	SP(Sec/SPI)	0.932438	CS pos: 21-22. VSC-NQ. Pr: 0.5093
PF3D7_1252100	rhoptry neck protein 3	SP(Sec/SPI)	0.973754	CS pos: 21-22. SKC-NK. Pr: 0.8156
PF3D7_0207600	serine repeat antigen 5	SP(Sec/SPI)	0.958005	CS pos: 22-23. IKC-TG. Pr: 0.4853
PF3D7_1033200	early transcribed membrane protein 10.2	SP(Sec/SPI)	0.527510	CS pos: 24-25. CLC-RN. Pr: 0.3240

## Sheet: SecretomeP
PlasmoDB ID	Protein description	SecP score
PF3D7_0202000	knob-associated histidine-rich protein*	0.788366
PF3D7_0402000	Plasmodium exported protein (PHISTa), unknown function	0.940374
PF3D7_0501300	skeleton-binding protein 1	0.949225
PF3D7_0702400	small exported membrane protein 1	0.939314
PF3D7_0702500	Plasmodium exported protein, unknown function	0.908930
PF3D7_0730900	EMP1-trafficking protein	0.900620
PF3D7_0935900	ring-exported protein 1	0.941474
PF3D7_0936000	ring-exported protein 2	0.772520
PF3D7_1002100	EMP1-trafficking protein	0.773183
PF3D7_1016300	GBP130 protein	0.908752
PF3D7_1353100	Plasmodium exported protein, unknown function	0.920656
PF3D7_1412100	mini-chromosome maintenance complex-binding protein, putative	0.710576

## Sheet: TMHMM
PlasmoDB ID	Protein description	Predicted TM Helices	Topology
PF3D7_1353100	Plasmodium exported protein, unknown function	2	i42-64o216-238i
PF3D7_1444300	1-acyl-sn-glycerol-3-phosphate acyltransferase, putative	2	i21-43o58-80i
PF3D7_0501300	skeleton-binding protein 1	1	o216-238i
PF3D7_0702400	small exported membrane protein 1	1	i76-98o
PF3D7_0501200	parasite-infected erythrocyte surface protein	3	o4-21i357-379o389-407i
PF3D7_0936000	ring-exported protein 2	1	o43-60i
PF3D7_1002100	EMP1-trafficking protein	1	i13-35o
PF3D7_0935900	ring-exported protein 1	1	i37-59o
PF3D7_1252100	rhoptry neck protein 3	3	i250-272o276-298i551-573o
PF3D7_1016300	GBP130 protein	1	i51-68o
PF3D7_1033200	early transcribed membrane protein 10.2	2	o6-23i53-75o
PF3D7_0702500	Plasmodium exported protein, unknown function	1	o32-50i
PF3D7_0730900	EMP1-trafficking protein	1	i42-64o
PF3D7_1408100	plasmepsin III	1	i37-59o
PF3D7_0402000	Plasmodium exported protein (PHISTa), unknown function	1	i30-47o

## Sheet: Phobius
PlasmoDB ID	Protein description	Predicted TM Helices	Topology
PF3D7_1353100	Plasmodium exported protein, unknown function	3	i42-62o187-206i218-238o
PF3D7_1444300	1-acyl-sn-glycerol-3-phosphate acyltransferase, putative	2	i20-52o58-80i
PF3D7_0501300	skeleton-binding protein 1	1	o216-239i
PF3D7_0702400	small exported membrane protein 1	1	o80-97i
PF3D7_0501200	parasite-infected erythrocyte surface protein	3	o6-22i362-383o389-407i
PF3D7_0936000	ring-exported protein 2	1	o40-60i
PF3D7_1002100	EMP1-trafficking protein	3	o17-37i580-600o606-623i
PF3D7_0935900	ring-exported protein 1	1	i37-54o
PF3D7_1252100	rhoptry neck protein 3	3	i251-271o277-298i553-573o
PF3D7_1016300	GBP130 protein	1	i51-67o
PF3D7_0500800	mature parasite-infected erythrocyte surface antigen	1	i36-54o
PF3D7_1033200	early transcribed membrane protein 10.2	2	o6-24i54-79o
PF3D7_0702500	Plasmodium exported protein, unknown function	1	o32-50i
PF3D7_0730900	EMP1-trafficking protein	1	i41-61o
PF3D7_0202000	knob-associated histidine-rich protein*	1	i15-32o
PF3D7_1408100	plasmepsin III	1	i37-58o
PF3D7_0402000	Plasmodium exported protein (PHISTa), unknown function	1	o31-49i
