# Supplementary material for: APEX2-based proximity proteomic analysis identifies candidate interactors for Plasmodium falciparum knob-associated histidine-rich protein in infected erythrocytes
Source: Sci Rep. 2024 May 16;14:11242. doi: 10.1038/s41598-024-61295-w (PMC11099048; doi:10.1038/s41598-024-61295-w)
Supplement: Supplementary file 1 — Supplementary Information. [file 41598_2024_61295_MOESM1_ESM.zip › SREP-23-04326-s7.xlsx]

## Sheet: GO term
GO terms_CC	Bgd count	Result count	Result gene list	Pct of bgd	Fold enrichment	Odds ratio	P-value	Benjamini	Bonferroni
GO:0033646~host intracellular part	550	18	PF3D7_0202000,PF3D7_0207600,PF3D7_0402000,PF3D7_0500800,PF3D7_0501200,PF3D7_0501300,PF3D7_0702400,PF3D7_0702500,PF3D7_0935900,PF3D7_0936000,PF3D7_1002100,PF3D7_1016300,PF3D7_1033200,PF3D7_1105000,PF3D7_1228600,PF3D7_1252100,PF3D7_1353100,PF3D7_1444300,	3.3	7.24	36.47	3.34286e-14	9.66766e-13	1.872e-12
GO:0043656~host intracellular region	551	18	PF3D7_0202000,PF3D7_0207600,PF3D7_0402000,PF3D7_0500800,PF3D7_0501200,PF3D7_0501300,PF3D7_0702400,PF3D7_0702500,PF3D7_0935900,PF3D7_0936000,PF3D7_1002100,PF3D7_1016300,PF3D7_1033200,PF3D7_1105000,PF3D7_1228600,PF3D7_1252100,PF3D7_1353100,PF3D7_1444300,	3.3	7.22	36.39	3.45274e-14	9.66766e-13	1.93353e-12
GO:0018995~host cellular component	713	19	PF3D7_0202000,PF3D7_0207600,PF3D7_0402000,PF3D7_0500800,PF3D7_0501200,PF3D7_0501300,PF3D7_0702400,PF3D7_0702500,PF3D7_0730900,PF3D7_0935900,PF3D7_0936000,PF3D7_1002100,PF3D7_1016300,PF3D7_1033200,PF3D7_1105000,PF3D7_1228600,PF3D7_1252100,PF3D7_1353100,PF3D7_1444300,	2.7	5.89	37.86	1.15178e-13	1.61249e-12	6.44995e-12
GO:0043657~host cell	713	19	PF3D7_0202000,PF3D7_0207600,PF3D7_0402000,PF3D7_0500800,PF3D7_0501200,PF3D7_0501300,PF3D7_0702400,PF3D7_0702500,PF3D7_0730900,PF3D7_0935900,PF3D7_0936000,PF3D7_1002100,PF3D7_1016300,PF3D7_1033200,PF3D7_1105000,PF3D7_1228600,PF3D7_1252100,PF3D7_1353100,PF3D7_1444300,	2.7	5.89	37.86	1.15178e-13	1.61249e-12	6.44995e-12
GO:0033643~host cell part	630	18	PF3D7_0202000,PF3D7_0207600,PF3D7_0402000,PF3D7_0500800,PF3D7_0501200,PF3D7_0501300,PF3D7_0702400,PF3D7_0702500,PF3D7_0935900,PF3D7_0936000,PF3D7_1002100,PF3D7_1016300,PF3D7_1033200,PF3D7_1105000,PF3D7_1228600,PF3D7_1252100,PF3D7_1353100,PF3D7_1444300,	2.9	6.32	31.11	3.72234e-13	4.16902e-12	2.08451e-11
GO:0033655~host cell cytoplasm part	525	17	PF3D7_0202000,PF3D7_0207600,PF3D7_0402000,PF3D7_0500800,PF3D7_0501200,PF3D7_0501300,PF3D7_0702400,PF3D7_0702500,PF3D7_0935900,PF3D7_0936000,PF3D7_1002100,PF3D7_1016300,PF3D7_1033200,PF3D7_1228600,PF3D7_1252100,PF3D7_1353100,PF3D7_1444300,	3.2	7.16	29.01	4.51911e-13	4.21783e-12	2.5307e-11
GO:0030430~host cell cytoplasm	541	17	PF3D7_0202000,PF3D7_0207600,PF3D7_0402000,PF3D7_0500800,PF3D7_0501200,PF3D7_0501300,PF3D7_0702400,PF3D7_0702500,PF3D7_0935900,PF3D7_0936000,PF3D7_1002100,PF3D7_1016300,PF3D7_1033200,PF3D7_1228600,PF3D7_1252100,PF3D7_1353100,PF3D7_1444300,	3.1	6.95	28.02	7.45726e-13	5.96581e-12	4.17606e-11
GO:1903561~extracellular vesicle	91	10	PF3D7_0202000,PF3D7_0207600,PF3D7_0501300,PF3D7_0702400,PF3D7_0702500,PF3D7_0935900,PF3D7_1105000,PF3D7_1228600,PF3D7_1252100,PF3D7_1353100,	11	24.3	48.99	1.70587e-12	1.19411e-11	9.55289e-11
GO:0065010~extracellular membrane-bounded organelle	280	12	PF3D7_0202000,PF3D7_0207600,PF3D7_0402000,PF3D7_0501300,PF3D7_0702400,PF3D7_0702500,PF3D7_0935900,PF3D7_1033200,PF3D7_1105000,PF3D7_1228600,PF3D7_1252100,PF3D7_1353100,	4.3	9.48	20.49	4.04186e-10	2.45964e-09	2.26344e-08
GO:0043230~extracellular organelle	282	12	PF3D7_0202000,PF3D7_0207600,PF3D7_0402000,PF3D7_0501300,PF3D7_0702400,PF3D7_0702500,PF3D7_0935900,PF3D7_1033200,PF3D7_1105000,PF3D7_1228600,PF3D7_1252100,PF3D7_1353100,	4.3	9.41	20.32	4.39221e-10	2.45964e-09	2.45964e-08
GO:0020036~Maurer's cleft	370	13	PF3D7_0202000,PF3D7_0402000,PF3D7_0500800,PF3D7_0501200,PF3D7_0501300,PF3D7_0702400,PF3D7_0702500,PF3D7_0935900,PF3D7_0936000,PF3D7_1002100,PF3D7_1033200,PF3D7_1353100,PF3D7_1444300,	3.5	7.77	18.15	6.15527e-10	3.13359e-09	3.44695e-08
GO:0005576~extracellular region	331	12	PF3D7_0202000,PF3D7_0207600,PF3D7_0402000,PF3D7_0501300,PF3D7_0702400,PF3D7_0702500,PF3D7_0935900,PF3D7_1033200,PF3D7_1105000,PF3D7_1228600,PF3D7_1252100,PF3D7_1353100,	3.6	8.02	17.02	2.82032e-09	1.31615e-08	1.57938e-07
GO:0031982~vesicle	289	11	PF3D7_0202000,PF3D7_0207600,PF3D7_0501300,PF3D7_0702400,PF3D7_0702500,PF3D7_0935900,PF3D7_1105000,PF3D7_1228600,PF3D7_1252100,PF3D7_1353100,PF3D7_1408100,	3.8	8.42	16.42	1.05757e-08	4.5557e-08	5.92242e-07
GO:0005634~nucleus	1520	17	PF3D7_0202000,PF3D7_0207600,PF3D7_0402000,PF3D7_0500800,PF3D7_0501200,PF3D7_0501300,PF3D7_0702400,PF3D7_0702500,PF3D7_0730900,PF3D7_1016300,PF3D7_1033200,PF3D7_1105000,PF3D7_1228600,PF3D7_1252100,PF3D7_1335100,PF3D7_1353100,PF3D7_1412100,	1.1	2.47	7.56	1.13335e-05	4.53341e-05	0.000634678
GO:0020003~symbiont-containing vacuole	207	6	PF3D7_0207600,PF3D7_0402000,PF3D7_0501300,PF3D7_1033200,PF3D7_1228600,PF3D7_1252100,	2.9	6.41	8.66	0.0002323	0.000867253	0.0130088
GO:0020004~symbiont-containing vacuolar space	6	2	PF3D7_0207600,PF3D7_0501300,	33.3	73.71	120.97	0.00028966	0.00101381	0.016221
GO:0020005~symbiont-containing vacuole membrane	46	3	PF3D7_0402000,PF3D7_0501300,PF3D7_1033200,	6.5	14.42	17.63	0.00107446	0.00353939	0.0601696
GO:0020030~infected host cell surface knob	61	3	PF3D7_0202000,PF3D7_0500800,PF3D7_1016300,	4.9	10.88	13.03	0.00243789	0.00758455	0.136522
GO:0016021~integral component of membrane	1295	11	PF3D7_0402000,PF3D7_0501200,PF3D7_0501300,PF3D7_0702400,PF3D7_0702500,PF3D7_0730900,PF3D7_0935900,PF3D7_0936000,PF3D7_1016300,PF3D7_1252100,PF3D7_1353100,	0.8	1.88	2.77	0.015968	0.0470636	0.894209
GO:0031224~intrinsic component of membrane	1312	11	PF3D7_0402000,PF3D7_0501200,PF3D7_0501300,PF3D7_0702400,PF3D7_0702500,PF3D7_0730900,PF3D7_0935900,PF3D7_0936000,PF3D7_1016300,PF3D7_1252100,PF3D7_1353100,	0.8	1.85	2.72	0.0176283	0.0493593	0.987186
GO:0009986~cell surface	160	3	PF3D7_0501200,PF3D7_1228600,PF3D7_1252100,	1.9	4.15	4.71	0.0339837	0.0906231	1
GO:0000786~nucleosome	9	1	PF3D7_1105000,	11.1	24.57	28.78	0.0400027	0.101825	1
GO:0042555~MCM complex	10	1	PF3D7_1412100,	10	22.11	25.58	0.044352	0.107987	1
GO:0042025~host cell nucleus	11	1	PF3D7_1105000,	9.1	20.1	23.01	0.0486824	0.113592	1
