# Supplementary material for: APEX2-based proximity proteomic analysis identifies candidate interactors for Plasmodium falciparum knob-associated histidine-rich protein in infected erythrocytes
Source: Sci Rep. 2024 May 16;14:11242. doi: 10.1038/s41598-024-61295-w (PMC11099048; doi:10.1038/s41598-024-61295-w)
Supplement: Supplementary file 1 — Supplementary Information. [file 41598_2024_61295_MOESM1_ESM.zip › SREP-23-04326-s8.xlsx]

## Sheet: Plan1
List of primers used for cloning in this study for CRISPR-Cas9 vectors arrangement
gRNA for KAHRP gene	FW:	5'-[Phos]attgCGTATTTAAGCATAAATATA-3'
	RV:	5'-[Phos]aaacTATATTTATGCTTAAATACG-3'
Flag-APEX2 cloning from pcDNA3APEX2-NES (Addgene plasmid # 49386)	FW:	5’-agtccgaagatctgtcttaagATGGACTACAAGGATGACGAC-3’
	RV:	5’-ttaattttttttacaaaatgcTTAGTCCAGGGTCAGGCG-3’
hsp86 3'UTR from pINT plasmid	FW:	5’- ctggactaaGTCGAGTTATATAATATATTTATGTACTCAC-3’
	RV:	5’-ttaattttttttacaaaatgcTATTTGATGAATTAACTACACTTAAAATAATAC-3’
Cloning HR1	FW:	5’-ccgcggAGCATGAAGGAAATGACGGTGAAGGAG-3’
	RV:	5’-cttaagACCACAGCATCCTCTTTTCTTCTTTTTCTTTCC-3’
Cloning HR2	FW:	5’-gaattcTTTAATTTGACGTTTATACAGAAAAGAGTTATTCTG-3’
	RV:	5’-ccatggCCCTTTCTAAATATTATATACGGATTTTCTTAATTC-3’
